# Supplementary material for: Sonic Hedgehog and Triiodothyronine Pathway Interact in Mouse Embryonic Neural Stem Cells
Source: Int J Mol Sci. 2020 May 23;21(10):3672. doi: 10.3390/ijms21103672 (PMC7279276; doi:10.3390/ijms21103672)
Supplement: Supplementary file 1 [file ijms-21-03672-s001.zip]

Archive with 5 entries (5 files):
- FigureS1.tif
- Ostasov_Supplementary_file.docx
- S2 Table.xlsx
- S3 Table.xlsx
- TableS1.pdf
