# Supplementary material for: Sonic Hedgehog and Triiodothyronine Pathway Interact in Mouse Embryonic Neural Stem Cells
Source: Int J Mol Sci. 2020 May 23;21(10):3672. doi: 10.3390/ijms21103672 (PMC7279276; doi:10.3390/ijms21103672)
Supplement: Supplementary file 1 [file ijms-21-03672-s001.zip › S2 Table.xlsx]

## Sheet: Matrix 
Accession name	Entry name	Protein names	Gene names (primary )	Teoretical Mass (kDa)	Length	Shh-01	Shh-02	Shh-03	Shh+T3-01	Shh+T3-02	Shh+T3-03	Shh+PF-01	Shh+PF-02	Shh+PF-03	T3-01	T3-02	T3-03	T3+PF-01	T3+PF-02	T3+PF-03	PF-01	PF-02	PF-03	CTRL-01	CTRL-02	CTRL-03
A2A690	TANC2_MOUSE	Protein TANC2 (Tetratricopeptide repeat, ankyrin repeat and coiled-coil domain-containing protein 2)	Tanc2	220.263	1994															x
A2ASQ1	AGRIN_MOUSE	Agrin [Cleaved into: Agrin N-terminal 110 kDa subunit; Agrin C-terminal 110 kDa subunit; Agrin C-terminal 90 kDa fragment (C90); Agrin C-terminal 22 kDa fragment (C22)]	Agrn	207.539	1950				x		x	x	x	x							x	x	x
A3KGV1	ODFP2_MOUSE	Outer dense fiber protein 2 (84 kDa outer dense fiber protein) (Cenexin) (Outer dense fiber of sperm tails protein 2)	Odf2	95.541	830																	x
B2RY56	RBM25_MOUSE	RNA-binding protein 25 (RNA-binding motif protein 25)	Rbm25	99.552	838									x
O08550	KMT2B_MOUSE	Histone-lysine N-methyltransferase 2B (Lysine N-methyltransferase 2B) (EC 2.1.1.43) (Myeloid/lymphoid or mixed-lineage leukemia protein 4 homolog) (Trithorax homolog 2) (WW domain-binding protein 7) (WBP-7)	Kmt2b	294.821	2713																	x
O08553	DPYL2_MOUSE	Dihydropyrimidinase-related protein 2 (DRP-2) (Unc-33-like phosphoprotein 2) (ULIP-2)	Dpysl2	62.278	572							x		x				x	x	x		x	x
O08638	MYH11_MOUSE	Myosin-11 (Myosin heavy chain 11) (Myosin heavy chain, smooth muscle isoform) (SMMHC)	Myh11	227.028	1972																					x
O08709	PRDX6_MOUSE	Peroxiredoxin-6 (EC 1.11.1.15) (1-Cys peroxiredoxin) (1-Cys PRX) (Acidic calcium-independent phospholipase A2) (aiPLA2) (EC 3.1.1.-) (Antioxidant protein 2) (Non-selenium glutathione peroxidase) (NSGPx) (EC 1.11.1.9)	Prdx6	24.871	224													x			x
O08795	GLU2B_MOUSE	Glucosidase 2 subunit beta (80K-H protein) (Glucosidase II subunit beta) (Protein kinase C substrate 60.1 kDa protein heavy chain) (PKCSH)	Prkcsh	58.793	521							x
O35114	SCRB2_MOUSE	Lysosome membrane protein 2 (85 kDa lysosomal membrane sialoglycoprotein) (LGP85) (Lysosome membrane protein II) (LIMP II) (Scavenger receptor class B member 2)	Scarb2	54.044	478														x
O35188	X3CL1_MOUSE	Fractalkine (C-X3-C motif chemokine 1) (CX3C membrane-anchored chemokine) (Neurotactin) (Small-inducible cytokine D1) [Cleaved into: Processed fractalkine]	Cx3cl1	42.099	395
O35381	AN32A_MOUSE	Acidic leucine-rich nuclear phosphoprotein 32 family member A (Acidic nuclear phosphoprotein pp32) (Leucine-rich acidic nuclear protein) (LANP) (Potent heat-stable protein phosphatase 2A inhibitor I1PP2A)	Anp32a	28.538	247							x		x				x	x			x	x
O35658	C1QBP_MOUSE	Complement component 1 Q subcomponent-binding protein, mitochondrial (GC1q-R protein) (Glycoprotein gC1qBP) (C1qBP)	C1qbp	31.013	278									x					x
O35737	HNRH1_MOUSE	Heterogeneous nuclear ribonucleoprotein H (hnRNP H) [Cleaved into: Heterogeneous nuclear ribonucleoprotein H, N-terminally processed]	Hnrnph1	49.199	449							x	x					x	x	x		x
O54879	HMGB3_MOUSE	High mobility group protein B3 (High mobility group protein 2a) (HMG-2a) (High mobility group protein 4) (HMG-4)	Hmgb3	23.01	200							x		x				x	x		x	x
O54962	BAF_MOUSE	Barrier-to-autointegration factor (Breakpoint cluster region protein 1) (LAP2-binding protein 1) [Cleaved into: Barrier-to-autointegration factor, N-terminally processed]	Banf1	10.103	89													x	x
O55143	AT2A2_MOUSE	Sarcoplasmic/endoplasmic reticulum calcium ATPase 2 (SERCA2) (SR Ca(2+)-ATPase 2) (EC 3.6.3.8) (Calcium pump 2) (Calcium-transporting ATPase sarcoplasmic reticulum type, slow twitch skeletal muscle isoform) (Endoplasmic reticulum class 1/2 Ca(2+) ATPase)	Atp2a2	114.858	1044
O55234	PSB5_MOUSE	Proteasome subunit beta type-5 (EC 3.4.25.1) (Macropain epsilon chain) (Multicatalytic endopeptidase complex epsilon chain) (Proteasome chain 6) (Proteasome epsilon chain) (Proteasome subunit X)	Psmb5	28.532	264							x
O70133	DHX9_MOUSE	ATP-dependent RNA helicase A (RHA) (EC 3.6.4.13) (DEAH box protein 9) (mHEL-5) (Nuclear DNA helicase II) (NDH II)	Dhx9	149.475	1380								x						x
O70194	EIF3D_MOUSE	Eukaryotic translation initiation factor 3 subunit D (eIF3d) (Eukaryotic translation initiation factor 3 subunit 7) (eIF-3-zeta) (eIF3 p66)	Eif3d	63.989	548							x		x					x		x		x
O70251	EF1B_MOUSE	Elongation factor 1-beta (EF-1-beta)	Eef1b	24.694	225							x		x					x	x		x	x
O88291	ZN326_MOUSE	DBIRD complex subunit ZNF326 (Zinc finger protein 326) (Zinc finger protein interacting with mRNPs) (Zinc finger protein-associated with nuclear matrix of 75 kDa)	Znf326	65.225	580							x		x				x		x
O88569	ROA2_MOUSE	Heterogeneous nuclear ribonucleoproteins A2/B1 (hnRNP A2/B1)	Hnrnpa2b1	37.403	353								x	x					x	x		x
O88844	IDHC_MOUSE	Isocitrate dehydrogenase [NADP] cytoplasmic (IDH) (EC 1.1.1.42) (Cytosolic NADP-isocitrate dehydrogenase) (IDP) (NADP(+)-specific ICDH) (Oxalosuccinate decarboxylase)	Idh1	46.674	414														x
O88866	HUNK_MOUSE	Hormonally up-regulated neu tumor-associated kinase (EC 2.7.11.1) (Serine/threonine-protein kinase MAK-V)	Hunk	79.603	714													x
O88962	CP8B1_MOUSE	7-alpha-hydroxycholest-4-en-3-one 12-alpha-hydroxylase (EC 1.14.18.8) (7-alpha-hydroxy-4-cholesten-3-one 12-alpha-hydroxylase) (CYPVIIIB1) (Cytochrome P450 8B1) (Sterol 12-alpha-hydroxylase)	Cyp8b1	57.706	500								x						x
O89017	LGMN_MOUSE	Legumain (EC 3.4.22.34) (Asparaginyl endopeptidase) (Protease, cysteine 1)	Lgmn	49.373	435							x
O89051	ITM2B_MOUSE	Integral membrane protein 2B (Immature BRI2) (imBRI2) (Protein E25B) (Transmembrane protein BRI) (Bri) [Cleaved into: BRI2, membrane form (Mature BRI2) (mBRI2); BRI2 intracellular domain (BRI2 ICD); BRI2C, soluble form; Bri23 peptide (Bri2-23) (ABri23) (C-terminal peptide) (P23 peptide)]	Itm2b	30.26	266												x
P00342	LDHC_MOUSE	L-lactate dehydrogenase C chain (LDH-C) (EC 1.1.1.27) (LDH testis subunit) (LDH-X)	Ldhc	35.912	332													x
P08226	APOE_MOUSE	Apolipoprotein E (Apo-E)	Apoe	35.867	311	x	x	x	x	x	x	x	x	x	x	x	x	x	x	x	x	x	x	x	x	x
P01326	INS2_MOUSE	Insulin-2 [Cleaved into: Insulin-2 B chain; Insulin-2 A chain]	Ins2	12.364	110		x	x		x	x					x	x								x	x
P01942	HBA_MOUSE	Hemoglobin subunit alpha (Alpha-globin) (Hemoglobin alpha chain)	Hba	15.085	142	x					x	x						x	x	x		x
P02088	HBB1_MOUSE	Hemoglobin subunit beta-1 (Beta-1-globin) (Hemoglobin beta-1 chain) (Hemoglobin beta-major chain)	Hbb-b1	15.84	147			x						x				x
P02089	HBB2_MOUSE	Hemoglobin subunit beta-2 (Beta-2-globin) (Hemoglobin beta-2 chain) (Hemoglobin beta-minor chain)	Hbb-b2	15.878	147					x		x	x						x	x	x	x	x			x
P02104	HBE_MOUSE	Hemoglobin subunit epsilon-Y2 (Epsilon-Y2-globin) (Hemoglobin epsilon-Y2 chain)	Hbb-y	16.137	147	x																			x
P03995	GFAP_MOUSE	Glial fibrillary acidic protein (GFAP)	Gfap	49.9	430						x	x					x	x	x	x			x			x
P05063	ALDOC_MOUSE	Fructose-bisphosphate aldolase C (EC 4.1.2.13) (Aldolase 3) (Brain-type aldolase) (Scrapie-responsive protein 2) (Zebrin II)	Aldoc	39.395	363									x					x
P05064	ALDOA_MOUSE	Fructose-bisphosphate aldolase A (EC 4.1.2.13) (Aldolase 1) (Muscle-type aldolase)	Aldoa	39.356	364									x						x	x	x		x
P05213	TBA1B_MOUSE	Tubulin alpha-1B chain (Alpha-tubulin 2) (Alpha-tubulin isotype M-alpha-2) (Tubulin alpha-2 chain)	Tuba1b	50.152	451														x
P06151	LDHA_MOUSE	L-lactate dehydrogenase A chain (LDH-A) (EC 1.1.1.27) (LDH muscle subunit) (LDH-M)	Ldha	36.499	332							x	x	x					x	x	x	x
P06467	HBAZ_MOUSE	Hemoglobin subunit zeta (Alpha-like embryonic globin chain x) (Hemoglobin zeta chain) (Zeta-globin)	Hbz	16.235	142								x
P06745	G6PI_MOUSE	Glucose-6-phosphate isomerase (GPI) (EC 5.3.1.9) (Autocrine motility factor) (AMF) (Neuroleukin) (NLK) (Phosphoglucose isomerase) (PGI) (Phosphohexose isomerase) (PHI)	Gpi	62.767	558															x
P07214	SPRC_MOUSE	SPARC (Basement-membrane protein 40) (BM-40) (Osteonectin) (ON) (Secreted protein acidic and rich in cysteine)	Sparc	34.45	302		x	x				x
P07724	ALBU_MOUSE	Serum albumin	Alb	68.693	608			x	x	x	x	x		x		x	x		x	x			x		x	x
P07901	HS90A_MOUSE	Heat shock protein HSP 90-alpha (Heat shock 86 kDa) (HSP 86) (HSP86) (Tumor-specific transplantation 86 kDa antigen) (TSTA)	Hsp90aa1	84.788	733				x			x		x					x	x	x	x	x
P08003	PDIA4_MOUSE	Protein disulfide-isomerase A4 (EC 5.3.4.1) (Endoplasmic reticulum resident protein 72) (ER protein 72) (ERp-72) (ERp72)	Pdia4	71.982	638							x		x				x					x
P08113	ENPL_MOUSE	Endoplasmin (94 kDa glucose-regulated protein) (GRP-94) (Endoplasmic reticulum resident protein 99) (ERp99) (Heat shock protein 90 kDa beta member 1) (Polymorphic tumor rejection antigen 1) (Tumor rejection antigen gp96)	Hsp90b1	92.476	802							x		x					x
Q921I1	TRFE_MOUSE	Serotransferrin (Transferrin) (Beta-1 metal-binding globulin) (Siderophilin)	Tf	76.724	697	x	x	x	x	x	x	x	x	x	x	x	x	x	x	x	x	x	x	x	x	x
P08228	SODC_MOUSE	Superoxide dismutase [Cu-Zn] (EC 1.15.1.1)	Sod1	15.943	154								x						x	x						x
P08249	MDHM_MOUSE	Malate dehydrogenase, mitochondrial (EC 1.1.1.37)	Mdh2	35.611	338									x				x	x	x
P08752	GNAI2_MOUSE	Guanine nucleotide-binding protein G(i) subunit alpha-2 (Adenylate cyclase-inhibiting G alpha protein)	Gnai2	40.489	355							x	x	x				x	x
P09103	PDIA1_MOUSE	Protein disulfide-isomerase (PDI) (EC 5.3.4.1) (Cellular thyroid hormone-binding protein) (Endoplasmic reticulum resident protein 59) (ER protein 59) (ERp59) (Prolyl 4-hydroxylase subunit beta) (p55)	P4hb	57.058	509							x								x
P20152	VIME_MOUSE	Vimentin	Vim	53.688	466	x	x	x	x	x		x	x	x	x	x		x	x	x	x	x	x	x	x	x
P21460	CYTC_MOUSE	Cystatin-C (Cystatin-3)	Cst3	15.531	140	x			x	x	x	x	x	x	x	x	x	x	x	x	x	x	x	x	x	x
P0C0S6	H2AZ_MOUSE	Histone H2A.Z (H2A/z)	H2afz	13.553	128									x				x	x		x
Q00493	CBPE_MOUSE	Carboxypeptidase E (CPE) (EC 3.4.17.10) (Carboxypeptidase H) (CPH) (Enkephalin convertase) (Prohormone-processing carboxypeptidase)	Cpe	53.256	476	x	x		x	x	x	x	x	x	x	x	x	x	x	x	x	x	x	x		x
P10605	CATB_MOUSE	Cathepsin B (EC 3.4.22.1) (Cathepsin B1) [Cleaved into: Cathepsin B light chain; Cathepsin B heavy chain]	Ctsb	37.28	339							x
P10630	IF4A2_MOUSE	Eukaryotic initiation factor 4A-II (eIF-4A-II) (eIF4A-II) (EC 3.6.4.13) (ATP-dependent RNA helicase eIF4A-2) [Cleaved into: Eukaryotic initiation factor 4A-II, N-terminally processed]	Eif4a2	46.402	407															x			x
P10639	THIO_MOUSE	Thioredoxin (Trx) (ATL-derived factor) (ADF)	Txn	11.675	105								x	x					x	x	x	x
P10922	H10_MOUSE	Histone H1.0 (Histone H1') (Histone H1(0)) (MyD196) [Cleaved into: Histone H1.0, N-terminally processed]	H1f0	20.861	194									x									x
P11031	TCP4_MOUSE	Activated RNA polymerase II transcriptional coactivator p15 (Positive cofactor 4) (PC4) (SUB1 homolog) (Single-stranded DNA-binding protein p9) (p14)	Sub1	14.427	127							x		x
P11103	PARP1_MOUSE	Poly [ADP-ribose] polymerase 1 (PARP-1) (EC 2.4.2.30) (ADP-ribosyltransferase diphtheria toxin-like 1) (ARTD1) (NAD(+) ADP-ribosyltransferase 1) (ADPRT 1) (Poly[ADP-ribose] synthase 1) (msPARP)	Parp1	113.1	1013							x
P11276	FINC_MOUSE	Fibronectin (FN) [Cleaved into: Anastellin]	Fn1	272.538	2477							x		x				x
P17742	PPIA_MOUSE	Peptidyl-prolyl cis-trans isomerase A (PPIase A) (EC 5.2.1.8) (Cyclophilin A) (Cyclosporin A-binding protein) (Rotamase A) (SP18) [Cleaved into: Peptidyl-prolyl cis-trans isomerase A, N-terminally processed]	Ppia	17.971	164		x	x		x	x	x	x	x	x	x	x	x	x	x	x	x	x		x	x
P11859	ANGT_MOUSE	Angiotensinogen (Serpin A8) [Cleaved into: Angiotensin-1 (Angiotensin 1-10) (Angiotensin I) (Ang I); Angiotensin-2 (Angiotensin 1-8) (Angiotensin II) (Ang II); Angiotensin-3 (Angiotensin 2-8) (Angiotensin III) (Ang III) (Des-Asp[1]-angiotensin II); Angiotensin-4 (Angiotensin 3-8) (Angiotensin IV) (Ang IV); Angiotensin 1-9; Angiotensin 1-7; Angiotensin 1-5; Angiotensin 1-4]	Agt	51.99	477	x	x		x			x						x	x	x
P11881	ITPR1_MOUSE	Inositol 1,4,5-trisphosphate receptor type 1 (IP3 receptor isoform 1) (IP3R 1) (InsP3R1) (Inositol 1,4,5-trisphosphate-binding protein P400) (Protein PCD-6) (Purkinje cell protein 1) (Type 1 inositol 1,4,5-trisphosphate receptor) (Type 1 InsP3 receptor)	Itpr1	313.167	2749						x
P11983	TCPA_MOUSE	T-complex protein 1 subunit alpha (TCP-1-alpha) (CCT-alpha) (Tailless complex polypeptide 1A) (TCP-1-A) (Tailless complex polypeptide 1B) (TCP-1-B)	Tcp1	60.449	556									x					x	x		x
P12023	A4_MOUSE	Amyloid beta A4 protein (ABPP) (APP) (Alzheimer disease amyloid A4 protein homolog) (Amyloid precursor protein) (Amyloidogenic glycoprotein) (AG) (Beta-amyloid precursor protein) [Cleaved into: N-APP; Soluble APP-alpha (S-APP-alpha); Soluble APP-beta (S-APP-beta); C99 (APP-C99); Beta-amyloid protein 42 (Beta-APP42); Beta-amyloid protein 40 (Beta-APP40); C83; P3(42); P3(40); C80; Gamma-secretase C…	App	86.722	770							x
P12246	SAMP_MOUSE	Serum amyloid P-component (SAP)	Apcs	26.247	224														x
P14115	RL27A_MOUSE	60S ribosomal protein L27a (L29)	Rpl27a	16.605	148								x	x					x			x
P14131	RS16_MOUSE	40S ribosomal protein S16	Rps16	16.445	146							x	x	x					x			x
P14148	RL7_MOUSE	60S ribosomal protein L7	Rpl7	31.42	270							x		x								x
P14152	MDHC_MOUSE	Malate dehydrogenase, cytoplasmic (EC 1.1.1.37) (Cytosolic malate dehydrogenase)	Mdh1	36.511	334									x						x
P14206	RSSA_MOUSE	40S ribosomal protein SA (37 kDa laminin receptor precursor) (37LRP) (37 kDa oncofetal antigen) (37/67 kDa laminin receptor) (LRP/LR) (67 kDa laminin receptor) (67LR) (Laminin receptor 1) (LamR) (Laminin-binding protein precursor p40) (LBP/p40) (OFA/iLRP)	Rpsa	32.838	295								x	x					x	x		x
P14211	CALR_MOUSE	Calreticulin (CRP55) (Calregulin) (Endoplasmic reticulum resident protein 60) (ERp60) (HACBP)	Calr	47.995	416							x		x				x	x				x
P14231	AT1B2_MOUSE	Sodium/potassium-transporting ATPase subunit beta-2 (Adhesion molecule in glia) (AMOG) (Sodium/potassium-dependent ATPase subunit beta-2)	Atp1b2	33.344	290
P14733	LMNB1_MOUSE	Lamin-B1	Lmnb1	66.786	588															x		x
P14869	RLA0_MOUSE	60S acidic ribosomal protein P0 (60S ribosomal protein L10E)	Rplp0	34.216	317							x	x	x					x	x	x	x
P14873	MAP1B_MOUSE	Microtubule-associated protein 1B (MAP-1B) (MAP1(X)) (MAP1.2) [Cleaved into: MAP1B heavy chain; MAP1 light chain LC1]	Map1b	270.255	2464							x
P15105	GLNA_MOUSE	Glutamine synthetase (GS) (EC 6.3.1.2) (Glutamate decarboxylase) (EC 4.1.1.15) (Glutamate--ammonia ligase)	Glul	42.12	373														x
P15116	CADH2_MOUSE	Cadherin-2 (Neural cadherin) (N-cadherin) (CD antigen CD325)	Cdh2	99.796	906														x
P15508	SPTB1_MOUSE	Spectrin beta chain, erythrocytic (Beta-I spectrin)	Sptb	245.25	2128						x
P15532	NDKA_MOUSE	Nucleoside diphosphate kinase A (NDK A) (NDP kinase A) (EC 2.7.4.6) (Metastasis inhibition factor NM23) (NDPK-A) (Tumor metastatic process-associated protein) (nm23-M1)	Nme1	17.208	152														x	x
P15864	H12_MOUSE	Histone H1.2 (H1 VAR.1) (H1c)	Hist1h1c	21.267	212							x	x	x				x	x	x		x
P16045	LEG1_MOUSE	Galectin-1 (Gal-1) (14 kDa lectin) (Beta-galactoside-binding lectin L-14-I) (Galaptin) (Lactose-binding lectin 1) (Lectin galactoside-binding soluble 1) (S-Lac lectin 1)	Lgals1	14.866	135								x	x					x	x	x	x
P16125	LDHB_MOUSE	L-lactate dehydrogenase B chain (LDH-B) (EC 1.1.1.27) (LDH heart subunit) (LDH-H)	Ldhb	36.572	334				x			x
P16330	CN37_MOUSE	2',3'-cyclic-nucleotide 3'-phosphodiesterase (CNP) (CNPase) (EC 3.1.4.37)	Cnp	47.123	420							x						x					x
P16381	DDX3L_MOUSE	Putative ATP-dependent RNA helicase Pl10 (EC 3.6.4.13)	D1Pas1	73.141	660									x
Q04447	KCRB_MOUSE	Creatine kinase B-type (EC 2.7.3.2) (B-CK) (Creatine kinase B chain)	Ckb	42.713	381	x	x		x	x	x	x	x	x	x		x	x	x	x	x	x	x	x	x	x
P17095	HMGA1_MOUSE	High mobility group protein HMG-I/HMG-Y (HMG-I(Y)) (High mobility group AT-hook protein 1) (High mobility group protein A1)	Hmga1	11.614	107									x						x		x
P01325	INS1_MOUSE	Insulin-1 [Cleaved into: Insulin-1 B chain; Insulin-1 A chain]	Ins1	12.16	108	x		x	x	x	x	x	x	x	x		x	x	x	x	x	x	x	x	x
Q61361	PGCB_MOUSE	Brevican core protein	Bcan	95.815	883		x	x		x	x	x	x	x	x		x	x	x	x	x	x	x			x
P17751	TPIS_MOUSE	Triosephosphate isomerase (TIM) (EC 5.3.1.1) (Triose-phosphate isomerase)	Tpi1	32.192	299						x		x	x			x		x	x						x
P17918	PCNA_MOUSE	Proliferating cell nuclear antigen (PCNA) (Cyclin)	Pcna	28.785	261									x					x			x
P62806	H4_MOUSE	Histone H4	Hist1h4a; Hist1h4b; Hist1h4c; Hist1h4d; Hist1h4f; Hist1h4h; Hist1h4i; Hist1h4j; Hist1h4k; Hist1h4m; Hist2h4a; Hist4h4	11.367	103	x	x		x			x	x	x	x	x		x	x	x	x	x	x	x	x
P19096	FAS_MOUSE	Fatty acid synthase (EC 2.3.1.85) [Includes: [Acyl-carrier-protein] S-acetyltransferase (EC 2.3.1.38); [Acyl-carrier-protein] S-malonyltransferase (EC 2.3.1.39); 3-oxoacyl-[acyl-carrier-protein] synthase (EC 2.3.1.41); 3-oxoacyl-[acyl-carrier-protein] reductase (EC 1.1.1.100); 3-hydroxyacyl-[acyl-carrier-protein] dehydratase (EC 4.2.1.59); Enoyl-[acyl-carrier-protein] reductase (EC 1.3.1.39); Ole…	Fasn	272.428	2504									x					x			x
P19253	RL13A_MOUSE	60S ribosomal protein L13a (Transplantation antigen P198) (Tum-P198 antigen)	Rpl13a	23.464	203								x	x					x		x	x
P19783	COX41_MOUSE	Cytochrome c oxidase subunit 4 isoform 1, mitochondrial (Cytochrome c oxidase polypeptide IV) (Cytochrome c oxidase subunit IV isoform 1) (COX IV-1)	Cox4i1	19.53	169									x
P20029	GRP78_MOUSE	78 kDa glucose-regulated protein (GRP-78) (Heat shock 70 kDa protein 5) (Immunoglobulin heavy chain-binding protein) (BiP)	Hspa5	72.422	655	x						x						x	x
P63017	HSP7C_MOUSE	Heat shock cognate 71 kDa protein (Heat shock 70 kDa protein 8)	Hspa8	70.871	646		x		x			x	x	x	x			x	x	x	x	x	x	x
P21107	TPM3_MOUSE	Tropomyosin alpha-3 chain (Gamma-tropomyosin) (Tropomyosin-3)	Tpm3	32.994	285							x										x
P10126	EF1A1_MOUSE	Elongation factor 1-alpha 1 (EF-1-alpha-1) (Elongation factor Tu) (EF-Tu) (Eukaryotic elongation factor 1 A-1) (eEF1A-1)	Eef1a1	50.114	462					x		x	x	x		x		x	x	x	x	x	x
P21956	MFGM_MOUSE	Lactadherin (MFGM) (Milk fat globule-EGF factor 8) (MFG-E8) (SED1) (Sperm surface protein SP47) (MP47)	Mfge8	51.241	463							x	x	x					x			x
P23116	EIF3A_MOUSE	Eukaryotic translation initiation factor 3 subunit A (eIF3a) (Centrosomin) (Eukaryotic translation initiation factor 3 subunit 10) (eIF-3-theta) (eIF3 p167) (eIF3 p180) (eIF3 p185) (p162)	Eif3a	161.936	1344									x
P23198	CBX3_MOUSE	Chromobox protein homolog 3 (Heterochromatin protein 1 homolog gamma) (HP1 gamma) (M32) (Modifier 2 protein)	Cbx3	20.855	183								x	x					x	x	x	x
P23242	CXA1_MOUSE	Gap junction alpha-1 protein (Connexin-43) (Cx43) (Gap junction 43 kDa heart protein)	Gja1	43.004	382							x
P24270	CATA_MOUSE	Catalase (EC 1.11.1.6)	Cat	59.795	527							x		x
P60710	ACTB_MOUSE	Actin, cytoplasmic 1 (Beta-actin) [Cleaved into: Actin, cytoplasmic 1, N-terminally processed]	Actb	41.737	375				x			x	x	x				x	x	x	x	x	x			x
P24399	ZN239_MOUSE	Zinc finger protein 239 (Zfp-239) (Zinc finger protein MOK-2)	Znf239	22.818	201	x					x					x	x								x
P25444	RS2_MOUSE	40S ribosomal protein S2 (40S ribosomal protein S4) (Protein LLRep3)	Rps2	31.231	293								x	x					x			x
P26040	EZRI_MOUSE	Ezrin (Cytovillin) (Villin-2) (p81)	Ezr	69.407	586							x
P26041	MOES_MOUSE	Moesin (Membrane-organizing extension spike protein)	Msn	67.767	577									x				x	x		x
P26043	RADI_MOUSE	Radixin (ESP10)	Rdx	68.543	583															x			x
P26350	PTMA_MOUSE	Prothymosin alpha [Cleaved into: Prothymosin alpha, N-terminally processed; Thymosin alpha]	Ptma	12.254	111		x							x									x	x
P26443	DHE3_MOUSE	Glutamate dehydrogenase 1, mitochondrial (GDH 1) (EC 1.4.1.3)	Glud1	61.337	558													x		x
P18760	COF1_MOUSE	Cofilin-1 (Cofilin, non-muscle isoform)	Cfl1	18.56	166		x				x	x	x	x				x	x	x	x	x	x
P27659	RL3_MOUSE	60S ribosomal protein L3 (J1 protein)	Rpl3	46.11	403									x
P27661	H2AX_MOUSE	Histone H2AX (H2a/x) (Histone H2A.X)	H2afx	15.143	143									x			x	x	x				x
P51880	FABP7_MOUSE	Fatty acid-binding protein, brain (Brain lipid-binding protein) (BLBP) (Brain-type fatty acid-binding protein) (B-FABP) (Fatty acid-binding protein 7)	Fabp7	14.893	132							x	x	x	x			x	x	x	x	x	x
P28656	NP1L1_MOUSE	Nucleosome assembly protein 1-like 1 (Brain protein DN38) (NAP-1-related protein)	Nap1l1	45.345	391									x								x
P28667	MRP_MOUSE	MARCKS-related protein (Brain protein F52) (MARCKS-like protein 1) (Macrophage myristoylated alanine-rich C kinase substrate) (Mac-MARCKS) (MacMARCKS)	Marcksl1	20.165	200									x				x	x	x	x
P29341	PABP1_MOUSE	Polyadenylate-binding protein 1 (PABP-1) (Poly(A)-binding protein 1)	Pabpc1	70.671	636									x
P29699	FETUA_MOUSE	Alpha-2-HS-glycoprotein (Countertrypin) (Fetuin-A)	Ahsg	37.326	345	x		x								x									x
P30681	HMGB2_MOUSE	High mobility group protein B2 (High mobility group protein 2) (HMG-2)	Hmgb2	24.162	210							x	x	x					x	x	x	x
P31786	ACBP_MOUSE	Acyl-CoA-binding protein (ACBP) (Diazepam-binding inhibitor) (DBI) (Endozepine) (EP)	Dbi	10	87							x							x	x
P32020	NLTP_MOUSE	Non-specific lipid-transfer protein (NSL-TP) (EC 2.3.1.176) (Propanoyl-CoA C-acyltransferase) (SCP-chi) (SCPX) (Sterol carrier protein 2) (SCP-2) (Sterol carrier protein X) (SCP-X)	Scp2	59.126	547
P32261	ANT3_MOUSE	Antithrombin-III (ATIII) (Serpin C1)	Serpinc1	52.004	465	x	x	x	x	x	x				x	x	x							x	x	x
P34884	MIF_MOUSE	Macrophage migration inhibitory factor (MIF) (EC 5.3.2.1) (Delayed early response protein 6) (DER6) (Glycosylation-inhibiting factor) (GIF) (L-dopachrome isomerase) (L-dopachrome tautomerase) (EC 5.3.3.12) (Phenylpyruvate tautomerase)	Mif	12.504	115							x	x					x	x	x
P35279	RAB6A_MOUSE	Ras-related protein Rab-6A (Rab-6)	Rab6a	23.59	208									x
P35700	PRDX1_MOUSE	Peroxiredoxin-1 (EC 1.11.1.15) (Macrophage 23 kDa stress protein) (Osteoblast-specific factor 3) (OSF-3) (Thioredoxin peroxidase 2) (Thioredoxin-dependent peroxide reductase 2)	Prdx1	22.176	199									x						x		x
P35762	CD81_MOUSE	CD81 antigen (26 kDa cell surface protein TAPA-1) (Target of the antiproliferative antibody 1) (CD antigen CD81)	Cd81	25.815	236							x	x	x					x			x
P35979	RL12_MOUSE	60S ribosomal protein L12	Rpl12	17.805	165							x		x					x	x		x
P35980	RL18_MOUSE	60S ribosomal protein L18	Rpl18	21.645	188							x	x	x				x	x	x		x	x
P37889	FBLN2_MOUSE	Fibulin-2 (FIBL-2)	Fbln2	131.834	1221														x			x
P38647	GRP75_MOUSE	Stress-70 protein, mitochondrial (75 kDa glucose-regulated protein) (GRP-75) (Heat shock 70 kDa protein 9) (Mortalin) (Peptide-binding protein 74) (PBP74) (p66 MOT)	Hspa9	73.461	679									x
P40142	TKT_MOUSE	Transketolase (TK) (EC 2.2.1.1) (P68)	Tkt	67.63	623							x		x				x	x	x	x	x
P42208	SEPT2_MOUSE	Septin-2 (Neural precursor cell expressed developmentally down-regulated protein 5) (NEDD-5)	Sept2	41.526	361									x					x
P42932	TCPQ_MOUSE	T-complex protein 1 subunit theta (TCP-1-theta) (CCT-theta)	Cct8	59.555	548								x	x					x	x		x
P43274	H14_MOUSE	Histone H1.4 (H1 VAR.2) (H1e)	Hist1h1e	21.977	219							x	x	x				x		x		x
P43275	H11_MOUSE	Histone H1.1 (H1 VAR.3) (Histone H1a) (H1a)	Hist1h1a	21.785	213							x
Q60963	PAFA_MOUSE	Platelet-activating factor acetylhydrolase (PAF acetylhydrolase) (EC 3.1.1.47) (1-alkyl-2-acetylglycerophosphocholine esterase) (2-acetyl-1-alkylglycerophosphocholine esterase) (LDL-associated phospholipase A2) (LDL-PLA(2)) (PAF 2-acylhydrolase)	Pla2g7	49.258	440							x	x	x			x	x	x	x	x	x	x
P43277	H13_MOUSE	Histone H1.3 (H1 VAR.4) (H1d)	Hist1h1d	22.1	221														x		x		x
P45591	COF2_MOUSE	Cofilin-2 (Cofilin, muscle isoform)	Cfl2	18.71	166												x
P46061	RAGP1_MOUSE	Ran GTPase-activating protein 1 (RanGAP1)	Rangap1	63.531	589									x
P47757	CAPZB_MOUSE	F-actin-capping protein subunit beta (CapZ beta)	Capzb	31.345	277														x
P47877	IBP2_MOUSE	Insulin-like growth factor-binding protein 2 (IBP-2) (IGF-binding protein 2) (IGFBP-2) (mIGFBP-2)	Igfbp2	32.847	305								x	x					x	x	x	x
P47911	RL6_MOUSE	60S ribosomal protein L6 (TAX-responsive enhancer element-binding protein 107) (TAXREB107)	Rpl6	33.51	296							x		x					x	x
P47955	RLA1_MOUSE	60S acidic ribosomal protein P1	Rplp1	11.475	114							x	x	x					x	x		x
P47962	RL5_MOUSE	60S ribosomal protein L5	Rpl5	34.401	297									x					x			x
P47963	RL13_MOUSE	60S ribosomal protein L13 (A52)	Rpl13	24.305	211								x	x					x			x
P48962	ADT1_MOUSE	ADP/ATP translocase 1 (ADP,ATP carrier protein 1) (ADP,ATP carrier protein, heart/skeletal muscle isoform T1) (Adenine nucleotide translocator 1) (ANT 1) (Solute carrier family 25 member 4) (mANC1)	Slc25a4	32.904	298									x
P49312	ROA1_MOUSE	Heterogeneous nuclear ribonucleoprotein A1 (hnRNP A1) (HDP-1) (Helix-destabilizing protein) (Single-strand-binding protein) (Topoisomerase-inhibitor suppressed) (hnRNP core protein A1) [Cleaved into: Heterogeneous nuclear ribonucleoprotein A1, N-terminally processed]	Hnrnpa1	34.196	320							x		x					x
P50247	SAHH_MOUSE	Adenosylhomocysteinase (AdoHcyase) (EC 3.3.1.1) (CUBP) (Liver copper-binding protein) (S-adenosyl-L-homocysteine hydrolase)	Ahcy	47.688	432									x					x	x
P50396	GDIA_MOUSE	Rab GDP dissociation inhibitor alpha (Rab GDI alpha) (Guanosine diphosphate dissociation inhibitor 1) (GDI-1)	Gdi1	50.522	447														x
P50518	VATE1_MOUSE	V-type proton ATPase subunit E 1 (V-ATPase subunit E 1) (V-ATPase 31 kDa subunit) (p31) (Vacuolar proton pump subunit E 1)	Atp6v1e1	26.157	226
P51150	RAB7A_MOUSE	Ras-related protein Rab-7a	Rab7a	23.49	207									x					x
P51174	ACADL_MOUSE	Long-chain specific acyl-CoA dehydrogenase, mitochondrial (LCAD) (EC 1.3.8.8)	Acadl	47.908	430														x
P09405	NUCL_MOUSE	Nucleolin (Protein C23)	Ncl	76.723	707							x	x	x				x	x	x	x	x	x
P51881	ADT2_MOUSE	ADP/ATP translocase 2 (ADP,ATP carrier protein 2) (Adenine nucleotide translocator 2) (ANT 2) (Solute carrier family 25 member 5) [Cleaved into: ADP/ATP translocase 2, N-terminally processed]	Slc25a5	32.931	298							x	x	x					x	x		x
P09411	PGK1_MOUSE	Phosphoglycerate kinase 1 (EC 2.7.2.3)	Pgk1	44.55	417		x					x	x	x				x	x	x	x	x	x	x
P53026	RL10A_MOUSE	60S ribosomal protein L10a (CSA-19) (Neural precursor cell expressed developmentally down-regulated protein 6) (NEDD-6)	Rpl10a	24.916	217							x		x					x			x
P54071	IDHP_MOUSE	Isocitrate dehydrogenase [NADP], mitochondrial (IDH) (EC 1.1.1.42) (ICD-M) (IDP) (NADP(+)-specific ICDH) (Oxalosuccinate decarboxylase)	Idh2	50.906	452									x
P55066	NCAN_MOUSE	Neurocan core protein (Chondroitin sulfate proteoglycan 3)	Ncan	137.2	1268								x	x					x	x		x
P55258	RAB8A_MOUSE	Ras-related protein Rab-8A (Oncogene c-mel)	Rab8a	23.668	207																		x
P56480	ATPB_MOUSE	ATP synthase subunit beta, mitochondrial (EC 3.6.3.14)	Atp5b	56.3	529							x	x	x				x	x	x		x	x
P56959	FUS_MOUSE	RNA-binding protein FUS (Protein pigpen)	Fus	52.673	518																x
P57722	PCBP3_MOUSE	Poly(rC)-binding protein 3 (Alpha-CP3)	Pcbp3	39.294	371
P57776	EF1D_MOUSE	Elongation factor 1-delta (EF-1-delta)	Eef1d	31.293	281									x					x		x	x
P58252	EF2_MOUSE	Elongation factor 2 (EF-2)	Eef2	95.314	858							x	x	x					x	x	x	x	x
P58771	TPM1_MOUSE	Tropomyosin alpha-1 chain (Alpha-tropomyosin) (Tropomyosin-1)	Tpm1	32.681	284
P60202	MYPR_MOUSE	Myelin proteolipid protein (PLP) (Lipophilin)	Plp1	30.077	277
P60335	PCBP1_MOUSE	Poly(rC)-binding protein 1 (Alpha-CP1) (Heterogeneous nuclear ribonucleoprotein E1) (hnRNP E1)	Pcbp1	37.498	356								x						x	x	x
P11499	HS90B_MOUSE	Heat shock protein HSP 90-beta (Heat shock 84 kDa) (HSP 84) (HSP84) (Tumor-specific transplantation 84 kDa antigen) (TSTA)	Hsp90ab1	83.281	724							x	x	x				x	x	x	x	x	x
P60843	IF4A1_MOUSE	Eukaryotic initiation factor 4A-I (eIF-4A-I) (eIF4A-I) (EC 3.6.4.13) (ATP-dependent RNA helicase eIF4A-1)	Eif4a1	46.154	406							x	x	x					x		x	x
P60867	RS20_MOUSE	40S ribosomal protein S20	Rps20	13.373	119									x							x
P61027	RAB10_MOUSE	Ras-related protein Rab-10	Rab10	22.541	200									x					x			x
P61358	RL27_MOUSE	60S ribosomal protein L27	Rpl27	15.798	136								x						x
P16858	G3P_MOUSE	Glyceraldehyde-3-phosphate dehydrogenase (GAPDH) (EC 1.2.1.12) (Peptidyl-cysteine S-nitrosylase GAPDH) (EC 2.6.99.-)	Gapdh	35.81	333							x	x	x				x	x	x	x	x	x
P61982	1433G_MOUSE	14-3-3 protein gamma [Cleaved into: 14-3-3 protein gamma, N-terminally processed]	Ywhag	28.303	247									x
P62141	PP1B_MOUSE	Serine/threonine-protein phosphatase PP1-beta catalytic subunit (PP-1B) (EC 3.1.3.16) (EC 3.1.3.53)	Ppp1cb	37.187	327									x
P62204	CALM_MOUSE	Calmodulin (CaM)	Calm1; Calm2; Calm3	16.838	149		x						x	x				x	x	x	x	x		x
P17182	ENOA_MOUSE	Alpha-enolase (EC 4.2.1.11) (2-phospho-D-glycerate hydro-lyase) (Enolase 1) (Non-neural enolase) (NNE)	Eno1	47.141	434							x	x	x				x	x	x	x	x	x
P62245	RS15A_MOUSE	40S ribosomal protein S15a	Rps15a	14.84	130									x
P62259	1433E_MOUSE	14-3-3 protein epsilon (14-3-3E)	Ywhae	29.174	255	x	x		x			x	x	x	x				x	x	x	x	x	x
P62270	RS18_MOUSE	40S ribosomal protein S18 (Ke-3) (Ke3)	Rps18	17.719	152									x					x			x
P62301	RS13_MOUSE	40S ribosomal protein S13	Rps13	17.222	151									x					x
P62305	RUXE_MOUSE	Small nuclear ribonucleoprotein E (snRNP-E) (Sm protein E) (Sm-E) (SmE)	Snrpe	10.804	92									x					x
P62309	RUXG_MOUSE	Small nuclear ribonucleoprotein G (snRNP-G) (Sm protein G) (Sm-G) (SmG)	Snrpg	8.496	76														x
P62315	SMD1_MOUSE	Small nuclear ribonucleoprotein Sm D1 (Sm-D1) (Sm-D autoantigen) (snRNP core protein D1)	Snrpd1	13.282	119									x
P62317	SMD2_MOUSE	Small nuclear ribonucleoprotein Sm D2 (Sm-D2) (snRNP core protein D2)	Snrpd2	13.527	118																	x
P62320	SMD3_MOUSE	Small nuclear ribonucleoprotein Sm D3 (Sm-D3) (snRNP core protein D3)	Snrpd3	13.916	126							x		x					x			x
P62631	EF1A2_MOUSE	Elongation factor 1-alpha 2 (EF-1-alpha-2) (Eukaryotic elongation factor 1 A-2) (eEF1A-2) (Statin-S1)	Eef1a2	50.454	463	x		x	x															x
P62702	RS4X_MOUSE	40S ribosomal protein S4, X isoform	Rps4x	29.598	263														x			x
P62717	RL18A_MOUSE	60S ribosomal protein L18a	Rpl18a	20.732	176								x	x								x
P62751	RL23A_MOUSE	60S ribosomal protein L23a	Rpl23a	17.695	156									x						x		x
P62754	RS6_MOUSE	40S ribosomal protein S6 (Phosphoprotein NP33)	Rps6	28.681	249								x	x					x	x	x	x	x
P24369	PPIB_MOUSE	Peptidyl-prolyl cis-trans isomerase B (PPIase B) (EC 5.2.1.8) (CYP-S1) (Cyclophilin B) (Rotamase B) (S-cyclophilin) (SCYLP)	Ppib	23.713	216							x	x	x				x	x	x	x	x	x
P62827	RAN_MOUSE	GTP-binding nuclear protein Ran (GTPase Ran) (Ras-like protein TC4) (Ras-related nuclear protein)	Ran	24.423	216									x						x	x	x
P62849	RS24_MOUSE	40S ribosomal protein S24	Rps24	15.423	133									x					x
P62852	RS25_MOUSE	40S ribosomal protein S25	Rps25	13.742	125							x	x	x					x			x
P62855	RS26_MOUSE	40S ribosomal protein S26	Rps26	13.015	115								x	x					x
P62858	RS28_MOUSE	40S ribosomal protein S28	Rps28	7.841	69									x					x	x
P62880	GBB2_MOUSE	Guanine nucleotide-binding protein G(I)/G(S)/G(T) subunit beta-2 (G protein subunit beta-2) (Transducin beta chain 2)	Gnb2	37.331	340														x			x
P62889	RL30_MOUSE	60S ribosomal protein L30	Rpl30	12.784	115															x
P62897	CYC_MOUSE	Cytochrome c, somatic	Cycs	11.605	105									x					x	x	x	x
P62900	RL31_MOUSE	60S ribosomal protein L31	Rpl31	14.463	125									x						x		x
P62908	RS3_MOUSE	40S ribosomal protein S3 (EC 4.2.99.18)	Rps3	26.674	243									x					x	x		x
P62911	RL32_MOUSE	60S ribosomal protein L32	Rpl32	15.86	135														x
P62918	RL8_MOUSE	60S ribosomal protein L8	Rpl8	28.025	257														x
P62960	YBOX1_MOUSE	Nuclease-sensitive element-binding protein 1 (CCAAT-binding transcription factor I subunit A) (CBF-A) (DNA-binding protein B) (DBPB) (Enhancer factor I subunit A) (EFI-A) (Y-box transcription factor) (Y-box-binding protein 1) (YB-1)	Ybx1	35.73	322							x	x	x				x	x	x		x
P62962	PROF1_MOUSE	Profilin-1 (Profilin I)	Pfn1	14.957	140								x	x					x	x	x	x
P62983	RS27A_MOUSE	Ubiquitin-40S ribosomal protein S27a (Ubiquitin carboxyl extension protein 80) [Cleaved into: Ubiquitin; 40S ribosomal protein S27a]	Rps27a	17.951	156									x					x
P62991	UBC_MOUSE	Polyubiquitin-C	Ubc	82.55	734	x	x		x			x			x			x	x					x
P26645	MARCS_MOUSE	Myristoylated alanine-rich C-kinase substrate (MARCKS)	Marcks	29.661	309							x	x	x				x	x	x	x	x	x
P63028	TCTP_MOUSE	Translationally-controlled tumor protein (TCTP) (21 kDa polypeptide) (p21) (p23)	Tpt1	19.462	172									x					x	x
P63038	CH60_MOUSE	60 kDa heat shock protein, mitochondrial (60 kDa chaperonin) (Chaperonin 60) (CPN60) (HSP-65) (Heat shock protein 60) (HSP-60) (Hsp60) (Mitochondrial matrix protein P1)	Hspd1	60.955	573							x	x	x				x	x	x		x
P63087	PP1G_MOUSE	Serine/threonine-protein phosphatase PP1-gamma catalytic subunit (PP-1G) (EC 3.1.3.16) (Protein phosphatase 1C catalytic subunit)	Ppp1cc	36.984	323														x
P43276	H15_MOUSE	Histone H1.5 (H1 VAR.5) (H1b)	Hist1h1b	22.576	223							x	x	x				x	x	x	x	x	x
P63101	1433Z_MOUSE	14-3-3 protein zeta/delta (Protein kinase C inhibitor protein 1) (KCIP-1) (SEZ-2)	Ywhaz	27.771	245		x		x					x			x	x	x	x		x			x
P52480	KPYM_MOUSE	Pyruvate kinase PKM (EC 2.7.1.40) (Pyruvate kinase muscle isozyme)	Pkm	57.845	531							x	x	x			x	x	x	x	x	x	x
P63163	RSMN_MOUSE	Small nuclear ribonucleoprotein-associated protein N (snRNP-N) (Sm protein D) (Sm-D) (Sm protein N) (Sm-N) (SmN) (Tissue-specific-splicing protein)	Snrpn	24.614	240															x
P63242	IF5A1_MOUSE	Eukaryotic translation initiation factor 5A-1 (eIF-5A-1) (eIF-5A1) (Eukaryotic initiation factor 5A isoform 1) (eIF-5A) (eIF-4D)	Eif5a	16.832	154									x								x
P63260	ACTG_MOUSE	Actin, cytoplasmic 2 (Gamma-actin) [Cleaved into: Actin, cytoplasmic 2, N-terminally processed]	Actg1	41.793	375	x	x	x		x	x	x	x	x	x	x	x	x	x	x		x	x	x	x
P63276	RS17_MOUSE	40S ribosomal protein S17	Rps17	15.524	135														x
P63323	RS12_MOUSE	40S ribosomal protein S12	Rps12	14.525	132									x					x	x
P63330	PP2AA_MOUSE	Serine/threonine-protein phosphatase 2A catalytic subunit alpha isoform (PP2A-alpha) (EC 3.1.3.16)	Ppp2ca	35.608	309														x	x
P67778	PHB_MOUSE	Prohibitin (B-cell receptor-associated protein 32) (BAP 32)	Phb	29.82	272									x
P99027	RLA2_MOUSE	60S acidic ribosomal protein P2	Rplp2	11.651	115							x	x	x				x	x	x	x	x	x
P68037	UB2L3_MOUSE	Ubiquitin-conjugating enzyme E2 L3 (EC 2.3.2.23) (E2 ubiquitin-conjugating enzyme L3) (UbcM4) (Ubiquitin carrier protein L3) (Ubiquitin-protein ligase L3)	Ube2l3	17.862	154														x
P68040	RACK1_MOUSE	Receptor of activated protein C kinase 1 (12-3) (Guanine nucleotide-binding protein subunit beta-2-like 1) (Receptor for activated C kinase) (Receptor of activated protein kinase C 1) (p205) [Cleaved into: Receptor of activated protein C kinase 1, N-terminally processed (Guanine nucleotide-binding protein subunit beta-2-like 1, N-terminally processed)]	Rack1	35.077	317								x	x					x	x		x
P68254	1433T_MOUSE	14-3-3 protein theta (14-3-3 protein tau)	Ywhaq	27.778	245						x	x						x	x	x	x					x
P68369	TBA1A_MOUSE	Tubulin alpha-1A chain (Alpha-tubulin 1) (Alpha-tubulin isotype M-alpha-1) (Tubulin alpha-1 chain)	Tuba1a	50.136	451							x	x	x				x	x	x		x	x
P68372	TBB4B_MOUSE	Tubulin beta-4B chain (Tubulin beta-2C chain)	Tubb4b	49.831	445													x	x
P68373	TBA1C_MOUSE	Tubulin alpha-1C chain (Alpha-tubulin 6) (Alpha-tubulin isotype M-alpha-6) (Tubulin alpha-6 chain)	Tuba1c	49.909	449	x	x	x		x						x					x			x
P68510	1433F_MOUSE	14-3-3 protein eta	Ywhah	28.212	246									x
P70168	IMB1_MOUSE	Importin subunit beta-1 (Karyopherin subunit beta-1) (Nuclear factor p97) (Pore targeting complex 97 kDa subunit) (PTAC97) (SCG)	Kpnb1	97.184	876									x					x
P70288	HDAC2_MOUSE	Histone deacetylase 2 (HD2) (EC 3.5.1.98) (YY1 transcription factor-binding protein)	Hdac2	55.302	488									x
P70296	PEBP1_MOUSE	Phosphatidylethanolamine-binding protein 1 (PEBP-1) (HCNPpp) [Cleaved into: Hippocampal cholinergic neurostimulating peptide (HCNP)]	Pebp1	20.83	187		x		x			x	x	x	x			x	x	x		x		x	x
P70336	ROCK2_MOUSE	Rho-associated protein kinase 2 (EC 2.7.11.1) (Rho-associated, coiled-coil-containing protein kinase 2) (Rho-associated, coiled-coil-containing protein kinase II) (ROCK-II) (p164 ROCK-2)	Rock2	160.586	1388						x
P70388	RAD50_MOUSE	DNA repair protein RAD50 (mRad50) (EC 3.6.-.-)	Rad50	153.488	1312						x
P70663	SPRL1_MOUSE	SPARC-like protein 1 (Extracellular matrix protein 2) (Matrix glycoprotein Sc1)	Sparcl1	72.287	650	x	x	x	x	x	x	x		x	x	x	x	x					x	x	x	x
P70670	NACAM_MOUSE	Nascent polypeptide-associated complex subunit alpha, muscle-specific form (Alpha-NAC, muscle-specific form) (skNAC)	Naca	220.499	2187							x	x	x				x	x	x	x	x
P80313	TCPH_MOUSE	T-complex protein 1 subunit eta (TCP-1-eta) (CCT-eta) [Cleaved into: T-complex protein 1 subunit eta, N-terminally processed]	Cct7	59.652	544									x					x
P80314	TCPB_MOUSE	T-complex protein 1 subunit beta (TCP-1-beta) (CCT-beta)	Cct2	57.477	535									x					x			x
P80315	TCPD_MOUSE	T-complex protein 1 subunit delta (TCP-1-delta) (A45) (CCT-delta)	Cct4	58.066	539									x					x			x
P80316	TCPE_MOUSE	T-complex protein 1 subunit epsilon (TCP-1-epsilon) (CCT-epsilon)	Cct5	59.624	541									x
P80317	TCPZ_MOUSE	T-complex protein 1 subunit zeta (TCP-1-zeta) (CCT-zeta-1)	Cct6a	58.004	531														x			x
P80318	TCPG_MOUSE	T-complex protein 1 subunit gamma (TCP-1-gamma) (CCT-gamma) (Matricin) (mTRiC-P5)	Cct3	60.63	545									x					x			x
P83510	TNIK_MOUSE	Traf2 and NCK-interacting protein kinase (EC 2.7.11.1)	Tnik	150.367	1323														x
P84078	ARF1_MOUSE	ADP-ribosylation factor 1	Arf1	20.697	181							x		x						x		x	x
P84084	ARF5_MOUSE	ADP-ribosylation factor 5	Arf5	20.53	180														x		x
P84099	RL19_MOUSE	60S ribosomal protein L19	Rpl19	23.466	196									x
P84228	H32_MOUSE	Histone H3.2	Hist1h3b; Hist1h3c; Hist1h3d; Hist1h3e; Hist1h3f; Hist2h3b; Hist2h3c1; Hist2h3c2	15.388	136									x
P84244	H33_MOUSE	Histone H3.3	H3f3a; H3f3b	15.328	136	x	x		x			x	x		x			x	x
P97351	RS3A_MOUSE	40S ribosomal protein S3a (Protein TU-11)	Rps3a	29.885	264									x					x	x
P97822	AN32E_MOUSE	Acidic leucine-rich nuclear phosphoprotein 32 family member E (Cerebellar postnatal development protein 1) (LANP-like protein) (LANP-L)	Anp32e	29.622	260							x		x					x				x
P97861	KRT86_MOUSE	Keratin, type II cuticular Hb6 (Keratin-86) (K86) (Type II hair keratin Hb6) (Type-II keratin Kb26)	Krt86	53.251	486																x
P99024	TBB5_MOUSE	Tubulin beta-5 chain	Tubb5	49.671	444							x	x	x						x	x
Q03265	ATPA_MOUSE	ATP synthase subunit alpha, mitochondrial	Atp5a1	59.753	553							x	x	x				x	x	x	x	x	x
Q8BLY1	SMOC1_MOUSE	SPARC-related modular calcium-binding protein 1 (SPARC-related gene protein) (Secreted modular calcium-binding protein 1) (SMOC-1)	Smoc1	51.076	463							x	x	x				x	x	x	x	x	x
Q01768	NDKB_MOUSE	Nucleoside diphosphate kinase B (NDK B) (NDP kinase B) (EC 2.7.4.6) (Histidine protein kinase NDKB) (EC 2.7.13.3) (P18) (nm23-M2)	Nme2	17.363	152								x	x								x
Q8BYI9	TENR_MOUSE	Tenascin-R (TN-R) (Janusin) (Neural recognition molecule J1-160/180) (Restrictin)	Tnr	149.589	1358							x	x	x				x	x	x	x	x	x
Q02053	UBA1_MOUSE	Ubiquitin-like modifier-activating enzyme 1 (EC 6.2.1.45) (Ubiquitin-activating enzyme E1) (Ubiquitin-activating enzyme E1 X) (Ubiquitin-like modifier-activating enzyme 1 X)	Uba1	117.809	1058									x					x		x	x
P62242	RS8_MOUSE	40S ribosomal protein S8	Rps8	24.205	208							x	x	x				x	x	x	x	x	x
P63089	PTN_MOUSE	Pleiotrophin (PTN) (Heparin-binding brain mitogen) (HBBM) (Heparin-binding growth factor 8) (HBGF-8) (Heparin-binding growth-associated molecule) (HB-GAM) (Heparin-binding neutrophic factor) (HBNF) (Osteoblast-specific factor 1) (OSF-1)	Ptn	18.869	168							x	x	x				x	x	x	x	x	x
Q04750	TOP1_MOUSE	DNA topoisomerase 1 (EC 5.99.1.2) (DNA topoisomerase I)	Top1	90.876	767													x		x
Q05144	RAC2_MOUSE	Ras-related C3 botulinum toxin substrate 2 (Protein EN-7) (p21-Rac2)	Rac2	21.441	192									x						x
Q05816	FABP5_MOUSE	Fatty acid-binding protein, epidermal (Epidermal-type fatty acid-binding protein) (E-FABP) (Fatty acid-binding protein 5) (Keratinocyte lipid-binding protein) (Psoriasis-associated fatty acid-binding protein homolog) (PA-FABP)	Fabp5	15.137	135							x	x	x					x	x	x	x
Q06890	CLUS_MOUSE	Clusterin (Apolipoprotein J) (Apo-J) (Clustrin) (Sulfated glycoprotein 2) (SGP-2) [Cleaved into: Clusterin beta chain; Clusterin alpha chain]	Clu	51.656	448	x	x		x		x	x		x			x	x	x	x		x	x	x		x
Q07079	IBP5_MOUSE	Insulin-like growth factor-binding protein 5 (IBP-5) (IGF-binding protein 5) (IGFBP-5)	Igfbp5	30.372	271	x					x	x					x		x						x	x
Q07235	GDN_MOUSE	Glia-derived nexin (GDN) (Peptidase inhibitor 7) (PI-7) (Protease nexin 1) (PN-1) (Protease nexin I) (Serine protease-inhibitor 4) (Serpin E2)	Serpine2	44.207	397							x	x	x				x	x		x	x	x
Q32NZ6	TMC5_MOUSE	Transmembrane channel-like protein 5	Tmc5	111.07	967							x
Q3TEA8	HP1B3_MOUSE	Heterochromatin protein 1-binding protein 3	Hp1bp3	60.867	554
Q3THE2	ML12B_MOUSE	Myosin regulatory light chain 12B (Myosin regulatory light chain 2-B, smooth muscle isoform) (Myosin regulatory light chain 20 kDa) (MLC20) (Myosin regulatory light chain MRLC2)	Myl12b	19.779	172														x
Q3THW5	H2AV_MOUSE	Histone H2A.V (H2A.F/Z)	H2afv	13.509	128							x	x							x		x	x
Q3TTY0	PLB1_MOUSE	Phospholipase B1, membrane-associated (Phospholipase B) (Phospholipase B/lipase) (PLB/LIP) [Includes: Phospholipase A2 (EC 3.1.1.4); Lysophospholipase (EC 3.1.1.5)]	Plb1	164.541	1478							x	x	x					x		x
Q3TTY5	K22E_MOUSE	Keratin, type II cytoskeletal 2 epidermal (Cytokeratin-2e) (CK-2e) (Epithelial keratin-2e) (Keratin-2 epidermis) (Keratin-2e) (K2e) (Type-II keratin Kb2)	Krt2	70.923	707		x		x															x
Q3U3T8	WDR62_MOUSE	WD repeat-containing protein 62	Wdr62	167.283	1523						x
Q5QNV8	HEAT9_MOUSE	Protein HEATR9 (HEAT repeat-containing protein 9)	Heatr9	65.861	569										x
Q60605	MYL6_MOUSE	Myosin light polypeptide 6 (17 kDa myosin light chain) (LC17) (Myosin light chain 3) (MLC-3) (Myosin light chain alkali 3) (Myosin light chain A3) (Smooth muscle and nonmuscle myosin light chain alkali 6)	Myl6	16.93	151																	x
Q60668	HNRPD_MOUSE	Heterogeneous nuclear ribonucleoprotein D0 (hnRNP D0) (AU-rich element RNA-binding protein 1)	Hnrnpd	38.354	355									x					x	x	x	x
Q60692	PSB6_MOUSE	Proteasome subunit beta type-6 (EC 3.4.25.1) (Low molecular mass protein 19) (Macropain delta chain) (Multicatalytic endopeptidase complex delta chain) (Proteasome delta chain) (Proteasome subunit Y)	Psmb6	25.379	238
Q60864	STIP1_MOUSE	Stress-induced-phosphoprotein 1 (STI1) (mSTI1) (Hsc70/Hsp90-organizing protein) (Hop)	Stip1	62.582	543														x
Q01853	TERA_MOUSE	Transitional endoplasmic reticulum ATPase (TER ATPase) (EC 3.6.4.6) (15S Mg(2+)-ATPase p97 subunit) (Valosin-containing protein) (VCP)	Vcp	89.322	806							x	x	x				x	x	x	x	x	x
Q61171	PRDX2_MOUSE	Peroxiredoxin-2 (EC 1.11.1.15) (Thiol-specific antioxidant protein) (TSA) (Thioredoxin peroxidase 1) (Thioredoxin-dependent peroxide reductase 1)	Prdx2	21.779	198		x					x			x				x	x	x
Q61207	SAP_MOUSE	Prosaposin (Sulfated glycoprotein 1) (SGP-1) [Cleaved into: Saposin-A; Saposin-B-Val; Saposin-B; Saposin-C; Saposin-D]	Psap	61.422	557	x					x	x						x								x
Q61235	SNTB2_MOUSE	Beta-2-syntrophin (59 kDa dystrophin-associated protein A1 basic component 2) (Syntrophin-3) (SNT3) (Syntrophin-like) (SNTL)	Sntb2	56.382	520	x									x
Q61316	HSP74_MOUSE	Heat shock 70 kDa protein 4 (Heat shock 70-related protein APG-2)	Hspa4	94.133	841									x					x
Q6PDM2	SRSF1_MOUSE	Serine/arginine-rich splicing factor 1 (ASF/SF2) (Pre-mRNA-splicing factor SRp30a) (Splicing factor, arginine/serine-rich 1)	Srsf1	27.745	248							x	x	x				x	x	x	x	x	x
Q61545	EWS_MOUSE	RNA-binding protein EWS	Ewsr1	68.462	655														x	x
Q61553	FSCN1_MOUSE	Fascin (Singed-like protein)	Fscn1	54.508	493							x	x	x					x		x	x
Q61598	GDIB_MOUSE	Rab GDP dissociation inhibitor beta (Rab GDI beta) (GDI-3) (Guanosine diphosphate dissociation inhibitor 2) (GDI-2)	Gdi2	50.537	445								x	x								x
Q61646	HPT_MOUSE	Haptoglobin (Zonulin) [Cleaved into: Haptoglobin alpha chain; Haptoglobin beta chain]	Hp	38.752	347						x															x
Q61656	DDX5_MOUSE	Probable ATP-dependent RNA helicase DDX5 (EC 3.6.4.13) (DEAD box RNA helicase DEAD1) (mDEAD1) (DEAD box protein 5) (RNA helicase p68)	Ddx5	69.29	614									x					x	x		x
Q61686	CBX5_MOUSE	Chromobox protein homolog 5 (Heterochromatin protein 1 homolog alpha) (HP1 alpha)	Cbx5	22.186	191									x					x
Q61703	ITIH2_MOUSE	Inter-alpha-trypsin inhibitor heavy chain H2 (ITI heavy chain H2) (ITI-HC2) (Inter-alpha-inhibitor heavy chain 2)	Itih2	105.928	946	x			x														x
Q61733	RT31_MOUSE	28S ribosomal protein S31, mitochondrial (MRP-S31) (S31mt) (Imogen 38)	Mrps31	43.881	384									x
Q61753	SERA_MOUSE	D-3-phosphoglycerate dehydrogenase (3-PGDH) (EC 1.1.1.95) (A10)	Phgdh	56.586	533							x	x	x					x			x	x
Q61820	RANT_MOUSE	GTP-binding nuclear protein Ran, testis-specific isoform	Rasl2-9	24.452	216							x						x	x
Q61937	NPM_MOUSE	Nucleophosmin (NPM) (Nucleolar phosphoprotein B23) (Nucleolar protein NO38) (Numatrin)	Npm1	32.56	292							x	x	x				x			x	x
Q61990	PCBP2_MOUSE	Poly(rC)-binding protein 2 (Alpha-CP2) (CTBP) (CBP) (Putative heterogeneous nuclear ribonucleoprotein X) (hnRNP X)	Pcbp2	38.222	362									x								x
Q62048	PEA15_MOUSE	Astrocytic phosphoprotein PEA-15 (15 kDa phosphoprotein enriched in astrocytes)	Pea15	15.054	130								x						x	x		x
Q62093	SRSF2_MOUSE	Serine/arginine-rich splicing factor 2 (Protein PR264) (Putative myelin regulatory factor 1) (MRF-1) (Splicing component, 35 kDa) (Splicing factor SC35) (SC-35) (Splicing factor, arginine/serine-rich 2)	Srsf2	25.476	221							x	x	x				x		x	x	x
Q62188	DPYL3_MOUSE	Dihydropyrimidinase-related protein 3 (DRP-3) (Unc-33-like phosphoprotein 1) (ULIP-1)	Dpysl3	61.936	570									x
Q62226	SHH_MOUSE	Sonic hedgehog protein (SHH) (HHG-1) [Cleaved into: Sonic hedgehog protein N-product (Sonic hedgehog protein 19 kDa product); Sonic hedgehog protein C-product (Sonic hedgehog protein 27 kDa product)]	Shh	47.773	437	x	x	x	x	x	x	x	x	x
Q62425	NDUA4_MOUSE	Cytochrome c oxidase subunit NDUFA4	Ndufa4	9.327	82									x
Q62446	FKBP3_MOUSE	Peptidyl-prolyl cis-trans isomerase FKBP3 (PPIase FKBP3) (EC 5.2.1.8) (25 kDa FK506-binding protein) (25 kDa FKBP) (FKBP-25) (FK506-binding protein 3) (FKBP-3) (Immunophilin FKBP25) (Rapamycin-selective 25 kDa immunophilin) (Rotamase)	Fkbp3	25.148	224							x		x					x			x
Q64012	RALY_MOUSE	RNA-binding protein Raly (Maternally-expressed hnRNP C-related protein) (hnRNP associated with lethal yellow protein)	Raly	33.188	312																		x
Q64435	UD16_MOUSE	UDP-glucuronosyltransferase 1-6 (UDPGT 1-6) (UGT1*6) (UGT1-06) (UGT1.6) (EC 2.4.1.17) (Phenol UDP-glucuronosyltransferase) (UDP-glucuronosyltransferase 1A6) (UGT1A6) (UGP1A1) (UGT1A7)	Ugt1a6	60.439	531							x
Q64467	G3PT_MOUSE	Glyceraldehyde-3-phosphate dehydrogenase, testis-specific (EC 1.2.1.12) (Spermatogenic cell-specific glyceraldehyde 3-phosphate dehydrogenase 2) (GAPDH-2) (Spermatogenic glyceraldehyde-3-phosphate dehydrogenase)	Gapdhs	47.657	440
Q64475	H2B1B_MOUSE	Histone H2B type 1-B (h2B-143)	Hist1h2bb	13.952	126									x				x				x	x
Q64525	H2B2B_MOUSE	Histone H2B type 2-B (H2b 616)	Hist2h2bb	13.92	126																x
Q68FD5	CLH1_MOUSE	Clathrin heavy chain 1	Cltc	191.557	1675									x					x	x		x
Q6GSS7	H2A2A_MOUSE	Histone H2A type 2-A (H2a-614) (H2a-615) (Histone H2A.2)	Hist2h2aa1; Hist2h2aa2	14.095	130																x
Q6IFX2	K1C42_MOUSE	Keratin, type I cytoskeletal 42 (Cytokeratin-42) (CK-42) (Keratin-17n) (Keratin-42) (K42) (Type I keratin Ka22)	Krt42	50.133	452
Q6IFX3	K1C40_MOUSE	Keratin, type I cytoskeletal 40 (Cytokeratin-40) (CK-40) (Keratin-40) (K40) (Type I hair keratin Ka36)	Krt40	48.928	439																x
Q6NVF4	HELB_MOUSE	DNA helicase B (EC 3.6.4.12)	Helb	121.471	1074							x
Q6P5F9	XPO1_MOUSE	Exportin-1 (Exp1) (Chromosome region maintenance 1 protein homolog)	Xpo1	123.093	1071						x															x
Q9EQU5	SET_MOUSE	Protein SET (Phosphatase 2A inhibitor I2PP2A) (I-2PP2A) (Template-activating factor I) (TAF-I)	Set	33.378	289							x	x	x				x	x	x	x	x	x
Q6PDZ2	TAF1C_MOUSE	TATA box-binding protein-associated factor RNA polymerase I subunit C (RNA polymerase I-specific TBP-associated factor 95 kDa) (TAFI95) (TATA box-binding protein-associated factor 1C) (TBP-associated factor 1C) (Transcription initiation factor SL1/TIF-IB subunit C)	Taf1c	92.023	836						x
Q6PIC6	AT1A3_MOUSE	Sodium/potassium-transporting ATPase subunit alpha-3 (Na(+)/K(+) ATPase alpha-3 subunit) (EC 3.6.3.9) (Na(+)/K(+) ATPase alpha(III) subunit) (Sodium pump subunit alpha-3)	Atp1a3	111.692	1013															x
Q6PIE5	AT1A2_MOUSE	Sodium/potassium-transporting ATPase subunit alpha-2 (Na(+)/K(+) ATPase alpha-2 subunit) (EC 3.6.3.9) (Na(+)/K(+) ATPase alpha(+) subunit) (Sodium pump subunit alpha-2)	Atp1a2	112.217	1020							x	x	x					x			x
Q6ZQ38	CAND1_MOUSE	Cullin-associated NEDD8-dissociated protein 1 (Cullin-associated and neddylation-dissociated protein 1) (p120 CAND1)	Cand1	136.332	1230							x		x
Q6ZWN5	RS9_MOUSE	40S ribosomal protein S9	Rps9	22.591	194									x					x			x	x
Q6ZWV3	RL10_MOUSE	60S ribosomal protein L10 (Protein QM homolog)	Rpl10	24.604	214														x			x
Q6ZWX6	IF2A_MOUSE	Eukaryotic translation initiation factor 2 subunit 1 (Eukaryotic translation initiation factor 2 subunit alpha) (eIF-2-alpha) (eIF-2A) (eIF-2alpha)	Eif2s1	36.108	315															x		x
Q76MZ3	2AAA_MOUSE	Serine/threonine-protein phosphatase 2A 65 kDa regulatory subunit A alpha isoform (PP2A subunit A isoform PR65-alpha) (PP2A subunit A isoform R1-alpha)	Ppp2r1a	65.323	589								x	x					x	x		x
Q7TMK9	HNRPQ_MOUSE	Heterogeneous nuclear ribonucleoprotein Q (hnRNP Q) (Glycine- and tyrosine-rich RNA-binding protein) (GRY-RBP) (NS1-associated protein 1) (Synaptotagmin-binding, cytoplasmic RNA-interacting protein) (pp68)	Syncrip	69.633	623									x					x			x	x
Q7TNC4	LC7L2_MOUSE	Putative RNA-binding protein Luc7-like 2 (CGI-74 homolog)	Luc7l2	46.583	392									x					x			x
Q7TNV0	DEK_MOUSE	Protein DEK	Dek	43.159	380									x								x
Q80XU3	NUCKS_MOUSE	Nuclear ubiquitous casein and cyclin-dependent kinase substrate 1 (JC7)	Nucks1	26.313	234														x			x
Q80YN3	BCAS1_MOUSE	Breast carcinoma-amplified sequence 1 homolog (Novel amplified in breast cancer 1 homolog)	Bcas1	67.378	633							x
Q80YT7	MYOME_MOUSE	Myomegalin (Phosphodiesterase 4D-interacting protein)	Pde4dip	250.631	2224						x
Q80Z24	NEGR1_MOUSE	Neuronal growth regulator 1 (Kindred of IgLON) (Kilon) (Neurotractin)	Negr1	37.9	348																				x
Q812A3	ANR23_MOUSE	Ankyrin repeat domain-containing protein 23 (Diabetes-related ankyrin repeat protein)	Ankrd23	34.348	306													x
Q8BFU2	H2A3_MOUSE	Histone H2A type 3	Hist3h2a	14.121	130							x
Q8BG05	ROA3_MOUSE	Heterogeneous nuclear ribonucleoprotein A3 (hnRNP A3)	Hnrnpa3	39.652	379							x	x	x				x	x	x	x	x
Q8BGT8	PHIPL_MOUSE	Phytanoyl-CoA hydroxylase-interacting protein-like	Phyhipl	42.341	375														x
Q8BHB4	WDR3_MOUSE	WD repeat-containing protein 3	Wdr3	105.775	942							x
Q8BHG1	NRDC_MOUSE	Nardilysin (EC 3.4.24.61) (N-arginine dibasic convertase) (NRD convertase) (NRD-C) (Nardilysin convertase)	Nrdc	132.891	1161
Q8BJ34	MARF1_MOUSE	Meiosis arrest female protein 1 (Limkain-b1)	Marf1	192.064	1730									x
Q8BKC5	IPO5_MOUSE	Importin-5 (Imp5) (Importin subunit beta-3) (Karyopherin beta-3) (Ran-binding protein 5) (RanBP5)	Ipo5	123.591	1097									x					x		x	x
Q8BL97	SRSF7_MOUSE	Serine/arginine-rich splicing factor 7 (Splicing factor, arginine/serine-rich 7)	Srsf7	30.818	267							x		x					x
P27773	PDIA3_MOUSE	Protein disulfide-isomerase A3 (EC 5.3.4.1) (58 kDa glucose-regulated protein) (58 kDa microsomal protein) (p58) (Disulfide isomerase ER-60) (Endoplasmic reticulum resident protein 57) (ER protein 57) (ERp57) (Endoplasmic reticulum resident protein 60) (ER protein 60) (ERp60)	Pdia3	56.678	505							x	x	x				x	x	x	x	x	x
Q8BP67	RL24_MOUSE	60S ribosomal protein L24	Rpl24	17.779	157									x					x
Q8BQ47	CNPY4_MOUSE	Protein canopy homolog 4 (Protein associated with Tlr4)	Cnpy4	28.094	245							x
P61979	HNRPK_MOUSE	Heterogeneous nuclear ribonucleoprotein K (hnRNP K)	Hnrnpk	50.976	463							x	x	x				x	x	x	x	x	x
Q8C1B7	SEP11_MOUSE	Septin-11	Sept11	49.695	431							x		x					x
Q8C854	MYEF2_MOUSE	Myelin expression factor 2 (MEF-2) (MyEF-2)	Myef2	63.295	591														x
Q8CGP1	H2B1K_MOUSE	Histone H2B type 1-K	Hist1h2bk	13.92	126			x												x
Q8CGP2	H2B1P_MOUSE	Histone H2B type 1-P	Hist1h2bp	13.992	126	x	x		x	x	x	x	x		x	x			x					x	x	x
Q8CGP7	H2A1K_MOUSE	Histone H2A type 1-K	Hist1h2ak	14.15	130	x									x
Q8CHH9	SEPT8_MOUSE	Septin-8	Sept8	49.812	429																x
Q8JZK9	HMCS1_MOUSE	Hydroxymethylglutaryl-CoA synthase, cytoplasmic (HMG-CoA synthase) (EC 2.3.3.10) (3-hydroxy-3-methylglutaryl coenzyme A synthase)	Hmgcs1	57.569	520									x					x	x	x	x
Q8K310	MATR3_MOUSE	Matrin-3	Matr3	94.63	846									x					x
Q8K330	SSH3_MOUSE	Protein phosphatase Slingshot homolog 3 (EC 3.1.3.16) (EC 3.1.3.48) (SSH-like protein 3) (SSH-3L) (mSSH-3L)	Ssh3	72.227	649	x
Q8QZY9	SF3B4_MOUSE	Splicing factor 3B subunit 4	Sf3b4	44.356	424																	x
Q8R081	HNRPL_MOUSE	Heterogeneous nuclear ribonucleoprotein L (hnRNP L)	Hnrnpl	63.964	586									x					x
Q8R1B4	EIF3C_MOUSE	Eukaryotic translation initiation factor 3 subunit C (eIF3c) (Eukaryotic translation initiation factor 3 subunit 8) (eIF3 p110)	Eif3c	105.531	911
Q8R1M2	H2AJ_MOUSE	Histone H2A.J (H2a/j)	H2afj	14.045	129		x	x	x	x	x		x			x				x		x		x	x	x
Q8R344	CCD12_MOUSE	Coiled-coil domain-containing protein 12	Ccdc12	18.891	166						x
Q8VBU8	BANP_MOUSE	Protein BANP (Btg3-associated nuclear protein) (Scaffold/matrix-associated region-1-binding protein)	Banp	59.657	548						x
Q8VCC9	SPON1_MOUSE	Spondin-1 (F-spondin)	Spon1	90.821	807							x	x
Q8VDD5	MYH9_MOUSE	Myosin-9 (Cellular myosin heavy chain, type A) (Myosin heavy chain 9) (Myosin heavy chain, non-muscle IIa) (Non-muscle myosin heavy chain A) (NMMHC-A) (Non-muscle myosin heavy chain IIa) (NMMHC II-a) (NMMHC-IIA)	Myh9	226.372	1960									x					x		x
Q8VDQ8	SIR2_MOUSE	NAD-dependent protein deacetylase sirtuin-2 (EC 3.5.1.-) (Regulatory protein SIR2 homolog 2) (SIR2-like protein 2) (mSIR2L2)	Sirt2	43.256	389							x						x					x
Q8VDW0	DX39A_MOUSE	ATP-dependent RNA helicase DDX39A (EC 3.6.4.13) (DEAD box protein 39)	Ddx39a	49.067	427														x
Q8VE08	FBX33_MOUSE	F-box only protein 33 (AIG30-12-1)	Fbxo33	63.363	562						x
Q8VE97	SRSF4_MOUSE	Serine/arginine-rich splicing factor 4 (Splicing factor, arginine/serine-rich 4)	Srsf4	55.979	489									x					x
Q8VEK3	HNRPU_MOUSE	Heterogeneous nuclear ribonucleoprotein U (hnRNP U) (Scaffold attachment factor A) (SAF-A)	Hnrnpu	87.918	800							x	x	x					x	x		x
Q8VIJ6	SFPQ_MOUSE	Splicing factor, proline- and glutamine-rich (DNA-binding p52/p100 complex, 100 kDa subunit) (Polypyrimidine tract-binding protein-associated-splicing factor) (PSF) (PTB-associated-splicing factor)	Sfpq	75.442	699								x	x					x	x	x	x
Q8VIL2	RWDD3_MOUSE	RWD domain-containing protein 3 (RWD domain-containing sumoylation enhancer) (RSUME)	Rwdd3	29.89	267															x
Q91V92	ACLY_MOUSE	ATP-citrate synthase (EC 2.3.3.8) (ATP-citrate (pro-S-)-lyase) (Citrate cleavage enzyme)	Acly	119.728	1091									x					x			x
Q91VC3	IF4A3_MOUSE	Eukaryotic initiation factor 4A-III (eIF-4A-III) (eIF4A-III) (EC 3.6.4.13) (ATP-dependent RNA helicase DDX48) (ATP-dependent RNA helicase eIF4A-3) (DEAD box protein 48) (Eukaryotic translation initiation factor 4A isoform 3) [Cleaved into: Eukaryotic initiation factor 4A-III, N-terminally processed]	Eif4a3	46.84	411					x				x
Q91VR2	ATPG_MOUSE	ATP synthase subunit gamma, mitochondrial (F-ATPase gamma subunit)	Atp5c1	32.886	298
Q91WQ3	SYYC_MOUSE	Tyrosine--tRNA ligase, cytoplasmic (EC 6.1.1.1) (Tyrosyl-tRNA synthetase) (TyrRS) [Cleaved into: Tyrosine--tRNA ligase, cytoplasmic, N-terminally processed]	Yars	59.105	528							x	x	x								x
Q91X72	HEMO_MOUSE	Hemopexin	Hpx	51.318	460	x	x	x		x	x	x	x	x	x	x	x	x	x	x			x	x	x
Q91XV3	BASP1_MOUSE	Brain acid soluble protein 1 (22 kDa neuronal tissue-enriched acidic protein) (Neuronal axonal membrane protein NAP-22)	Basp1	22.087	226		x							x										x
Q91ZJ5	UGPA_MOUSE	UTP--glucose-1-phosphate uridylyltransferase (EC 2.7.7.9) (UDP-glucose pyrophosphorylase) (UDPGP) (UGPase)	Ugp2	56.979	508						x						x
Q920B9	SP16H_MOUSE	FACT complex subunit SPT16 (Chromatin-specific transcription elongation factor 140 kDa subunit) (FACT 140 kDa subunit) (FACTp140) (Facilitates chromatin transcription complex subunit SPT16)	Supt16h	119.825	1047														x		x	x
Q920E5	FPPS_MOUSE	Farnesyl pyrophosphate synthase (FPP synthase) (FPS) (EC 2.5.1.10) ((2E,6E)-farnesyl diphosphate synthase) (Cholesterol-regulated 39 kDa protein) (CR 39) (Dimethylallyltranstransferase) (EC 2.5.1.1) (Farnesyl diphosphate synthase) (Geranyltranstransferase)	Fdps	40.582	353														x
P63158	HMGB1_MOUSE	High mobility group protein B1 (High mobility group protein 1) (HMG-1)	Hmgb1	24.894	215							x	x	x				x	x	x	x	x	x
Q922R8	PDIA6_MOUSE	Protein disulfide-isomerase A6 (EC 5.3.4.1) (Thioredoxin domain-containing protein 7)	Pdia6	48.1	440							x							x				x
Q93092	TALDO_MOUSE	Transaldolase (EC 2.2.1.2)	Taldo1	37.387	337									x	x				x
Q99020	ROAA_MOUSE	Heterogeneous nuclear ribonucleoprotein A/B (hnRNP A/B) (CArG-binding factor-A) (CBF-A)	Hnrnpab	30.831	285							x	x	x				x	x	x	x	x
Q99K48	NONO_MOUSE	Non-POU domain-containing octamer-binding protein (NonO protein)	Nono	54.541	473									x					x	x		x
Q99K85	SERC_MOUSE	Phosphoserine aminotransferase (PSAT) (EC 2.6.1.52) (Endometrial progesterone-induced protein) (EPIP) (Phosphohydroxythreonine aminotransferase)	Psat1	40.473	370									x					x	x		x
Q99KI0	ACON_MOUSE	Aconitate hydratase, mitochondrial (Aconitase) (EC 4.2.1.3) (Citrate hydro-lyase)	Aco2	85.464	780							x		x				x	x	x		x
Q99KP6	PRP19_MOUSE	Pre-mRNA-processing factor 19 (EC 6.3.2.-) (Nuclear matrix protein 200) (PRP19/PSO4 homolog) (Senescence evasion factor)	Prpf19	55.239	504									x
Q99L47	F10A1_MOUSE	Hsc70-interacting protein (Hip) (Protein FAM10A1) (Protein ST13 homolog)	St13	41.656	371									x					x		x	x
Q99LG2	TNPO2_MOUSE	Transportin-2 (Karyopherin beta-2b)	Tnpo2	100.456	887									x
Q99M74	KRT82_MOUSE	Keratin, type II cuticular Hb2 (Keratin-82) (K82) (Type II hair keratin Hb2) (Type-II keratin Kb22)	Krt82	57.14	516																x
Q99MV1	TDRD1_MOUSE	Tudor domain-containing protein 1	Tdrd1	129.696	1172	x
Q99NB9	SF3B1_MOUSE	Splicing factor 3B subunit 1 (Pre-mRNA-splicing factor SF3b 155 kDa subunit) (SF3b155) (Spliceosome-associated protein 155) (SAP 155)	Sf3b1	145.816	1304									x					x
Q99PT1	GDIR1_MOUSE	Rho GDP-dissociation inhibitor 1 (Rho GDI 1) (GDI-1) (Rho-GDI alpha)	Arhgdia	23.407	204															x
Q9CQ65	MTAP_MOUSE	S-methyl-5'-thioadenosine phosphorylase (EC 2.4.2.28) (5'-methylthioadenosine phosphorylase) (MTA phosphorylase) (MTAP) (MTAPase)	Mtap	31.062	283														x
Q9CQC6	BZW1_MOUSE	Basic leucine zipper and W2 domain-containing protein 1	Bzw1	48.043	419														x			x
Q9CQM9	GLRX3_MOUSE	Glutaredoxin-3 (PKC-interacting cousin of thioredoxin) (PICOT) (PKC-theta-interacting protein) (PKCq-interacting protein) (Thioredoxin-like protein 2)	Glrx3	37.778	337														x			x
Q9CQR2	RS21_MOUSE	40S ribosomal protein S21	Rps21	9.141	83									x					x			x
Q9CQV8	1433B_MOUSE	14-3-3 protein beta/alpha (Protein kinase C inhibitor protein 1) (KCIP-1) [Cleaved into: 14-3-3 protein beta/alpha, N-terminally processed]	Ywhab	28.086	246								x	x
Q9CR57	RL14_MOUSE	60S ribosomal protein L14	Rpl14	23.564	217									x
Q9CWF2	TBB2B_MOUSE	Tubulin beta-2B chain	Tubb2b	49.953	445	x	x			x	x	x		x				x	x	x		x	x	x	x	x
Q9CXW3	CYBP_MOUSE	Calcyclin-binding protein (CacyBP) (Siah-interacting protein)	Cacybp	26.51	229									x
Q9CXW4	RL11_MOUSE	60S ribosomal protein L11	Rpl11	20.252	178									x					x
Q9CY27	TECR_MOUSE	Very-long-chain enoyl-CoA reductase (EC 1.3.1.93) (Synaptic glycoprotein SC2) (Trans-2,3-enoyl-CoA reductase) (TER)	Tecr	36.09	308														x
Q9CZ13	QCR1_MOUSE	Cytochrome b-c1 complex subunit 1, mitochondrial (Complex III subunit 1) (Core protein I) (Ubiquinol-cytochrome-c reductase complex core protein 1)	Uqcrc1	52.852	480
Q9CZM2	RL15_MOUSE	60S ribosomal protein L15	Rpl15	24.146	204									x
Q9CZU6	CISY_MOUSE	Citrate synthase, mitochondrial (EC 2.3.3.1) (Citrate (Si)-synthase)	Cs	51.737	464									x					x			x
Q9D0E1	HNRPM_MOUSE	Heterogeneous nuclear ribonucleoprotein M (hnRNP M)	Hnrnpm	77.649	729							x		x
Q9D0J8	PTMS_MOUSE	Parathymosin	Ptms	11.43	101		x		x			x				x		x	x	x		x		x
Q9D2U9	H2B3A_MOUSE	Histone H2B type 3-A	Hist3h2ba	13.994	126
Q9D358	PPAC_MOUSE	Low molecular weight phosphotyrosine protein phosphatase (LMW-PTP) (LMW-PTPase) (EC 3.1.3.48) (Low molecular weight cytosolic acid phosphatase) (EC 3.1.3.2)	Acp1	18.192	158														x
Q9D3A9	TTYH1_MOUSE	Protein tweety homolog 1 (mTTY1)	Ttyh1	49.032	450							x							x
Q9D3D9	ATPD_MOUSE	ATP synthase subunit delta, mitochondrial (F-ATPase delta subunit)	Atp5d	17.6	168							x		x				x		x
Q9D565	WDR64_MOUSE	WD repeat-containing protein 64	Wdr64	123.893	1086						x															x
Q9D646	KRT34_MOUSE	Keratin, type I cuticular Ha4 (Hair keratin, type I Ha4) (Keratin-34) (K34)	Krt34	44.56	392																x
Q9D6F9	TBB4A_MOUSE	Tubulin beta-4A chain (Tubulin beta-4 chain)	Tubb4a	49.586	444							x
Q9D7N3	RT09_MOUSE	28S ribosomal protein S9, mitochondrial (MRP-S9) (S9mt)	Mrps9	44.929	390
Q9D8E6	RL4_MOUSE	60S ribosomal protein L4	Rpl4	47.154	419									x					x
Q9D8N0	EF1G_MOUSE	Elongation factor 1-gamma (EF-1-gamma) (eEF-1B gamma)	Eef1g	50.061	437																	x
Q9D9G2	PEBP4_MOUSE	Phosphatidylethanolamine-binding protein 4 (PEBP-4)	Pebp4	26.908	242
Q9DAW9	CNN3_MOUSE	Calponin-3 (Calponin, acidic isoform)	Cnn3	36.429	330									x					x	x		x
Q9DB77	QCR2_MOUSE	Cytochrome b-c1 complex subunit 2, mitochondrial (Complex III subunit 2) (Core protein II) (Ubiquinol-cytochrome-c reductase complex core protein 2)	Uqcrc2	48.235	453							x
Q9DBG3	AP2B1_MOUSE	AP-2 complex subunit beta (AP105B) (Adaptor protein complex AP-2 subunit beta) (Adaptor-related protein complex 2 subunit beta) (Beta-2-adaptin) (Beta-adaptin) (Clathrin assembly protein complex 2 beta large chain) (Plasma membrane adaptor HA2/AP2 adaptin beta subunit)	Ap2b1	104.583	937									x
Q9DBJ1	PGAM1_MOUSE	Phosphoglycerate mutase 1 (EC 3.1.3.13) (EC 5.4.2.11) (EC 5.4.2.4) (BPG-dependent PGAM 1) (Phosphoglycerate mutase isozyme B) (PGAM-B)	Pgam1	28.832	254									x					x	x		x
Q9DBZ5	EIF3K_MOUSE	Eukaryotic translation initiation factor 3 subunit K (eIF3k) (Eukaryotic translation initiation factor 3 subunit 12) (eIF-3 p25)	Eif3k	25.087	218
Q9DCH4	EIF3F_MOUSE	Eukaryotic translation initiation factor 3 subunit F (eIF3f) (Deubiquitinating enzyme eIF3f) (EC 3.4.19.12) (Eukaryotic translation initiation factor 3 subunit 5) (eIF-3-epsilon) (eIF3 p47)	Eif3f	37.984	361														x
Q9EPL2	CSTN1_MOUSE	Calsyntenin-1 (Alcadein-alpha) (Alc-alpha) [Cleaved into: Soluble Alc-alpha (SAlc-alpha); CTF1-alpha (C-terminal fragment 1-alpha)]	Clstn1	108.9	979														x
P67984	RL22_MOUSE	60S ribosomal protein L22 (Heparin-binding protein HBp15)	Rpl22	14.759	128							x	x	x				x	x	x	x	x	x
Q9ERH7	HIPK3_MOUSE	Homeodomain-interacting protein kinase 3 (EC 2.7.11.1) (Androgen receptor-interacting nuclear protein kinase) (ANPK) (Fas-interacting serine/threonine-protein kinase) (FIST) (Nuclear body-associated kinase 3) (Nbak3)	Hipk3	130.081	1192						x
Q9ES97	RTN3_MOUSE	Reticulon-3	Rtn3	103.879	964
Q9EST5	AN32B_MOUSE	Acidic leucine-rich nuclear phosphoprotein 32 family member B (Proliferation-related acidic leucine-rich protein PAL31)	Anp32b	31.079	272									x
Q9JHU4	DYHC1_MOUSE	Cytoplasmic dynein 1 heavy chain 1 (Cytoplasmic dynein heavy chain 1) (Dynein heavy chain, cytosolic)	Dync1h1	532.045	4644									x					x
Q9JIF0	ANM1_MOUSE	Protein arginine N-methyltransferase 1 (EC 2.1.1.319) (Histone-arginine N-methyltransferase PRMT1)	Prmt1	42.436	371									x					x
Q9JJI8	RL38_MOUSE	60S ribosomal protein L38	Rpl38	8.204	70									x
Q9QUI0	RHOA_MOUSE	Transforming protein RhoA	Rhoa	21.782	193									x					x
Q9QUM9	PSA6_MOUSE	Proteasome subunit alpha type-6 (EC 3.4.25.1) (Macropain iota chain) (Multicatalytic endopeptidase complex iota chain) (Proteasome iota chain)	Psma6	27.372	246							x							x	x			x
Q9QVP9	FAK2_MOUSE	Protein-tyrosine kinase 2-beta (EC 2.7.10.2) (Calcium-dependent tyrosine kinase) (CADTK) (Calcium-regulated non-receptor proline-rich tyrosine kinase) (Cell adhesion kinase beta) (CAK-beta) (CAKB) (Focal adhesion kinase 2) (FADK 2) (Proline-rich tyrosine kinase 2) (Related adhesion focal tyrosine kinase) (RAFTK)	Ptk2b	115.794	1009	x									x
Q9QXZ7	NR2E3_MOUSE	Photoreceptor-specific nuclear receptor (Nuclear receptor subfamily 2 group E member 3) (Retina-specific nuclear receptor)	Nr2e3	43.177	395													x
Q9QY40	PLXB3_MOUSE	Plexin-B3 (Plexin-6)	Plxnb3	208.366	1902														x
Q9QZF2	GPC1_MOUSE	Glypican-1 [Cleaved into: Secreted glypican-1]	Gpc1	61.36	557							x
Q9QZQ8	H2AY_MOUSE	Core histone macro-H2A.1 (Histone macroH2A1) (mH2A1) (H2A.y) (H2A/y)	H2afy	39.735	372							x	x	x				x					x
Q9R0H0	ACOX1_MOUSE	Peroxisomal acyl-coenzyme A oxidase 1 (AOX) (EC 1.3.3.6) (Palmitoyl-CoA oxidase)	Acox1	74.649	661
Q9R0P5	DEST_MOUSE	Destrin (Actin-depolymerizing factor) (ADF) (Sid 23)	Dstn	18.522	165									x
Q9R0Q7	TEBP_MOUSE	Prostaglandin E synthase 3 (EC 5.3.99.3) (Cytosolic prostaglandin E2 synthase) (cPGES) (Hsp90 co-chaperone) (Progesterone receptor complex p23) (Sid 3177) (Telomerase-binding protein p23)	Ptges3	18.721	160							x	x	x					x	x		x
Q9R0R1	TRFM_MOUSE	Melanotransferrin (Membrane-bound transferrin-like protein p97) (MTf) (CD antigen CD228)	Mfi2	81.293	738	x			x
Q9R1P0	PSA4_MOUSE	Proteasome subunit alpha type-4 (EC 3.4.25.1) (Macropain subunit C9) (Multicatalytic endopeptidase complex subunit C9) (Proteasome component C9) (Proteasome subunit L)	Psma4	29.471	261
Q9R1S7	MRP6_MOUSE	Multidrug resistance-associated protein 6 (ATP-binding cassette sub-family C member 6)	Abcc6	164.857	1498															x
Q9WTL7	LYPA2_MOUSE	Acyl-protein thioesterase 2 (APT-2) (EC 3.1.2.-) (Lysophospholipase 2) (Lysophospholipase II) (LPL-II) (LysoPLA II) (mLyso II)	Lypla2	24.794	231														x
Q9WUM4	COR1C_MOUSE	Coronin-1C (Coronin-3)	Coro1c	53.121	474									x					x
Q9WV35	ABEC2_MOUSE	C->U-editing enzyme APOBEC-2 (EC 3.5.4.36) (mRNA(cytosine(6666)) deaminase 2)	Apobec2	25.66	224																	x
Q9Z0N1	IF2G_MOUSE	Eukaryotic translation initiation factor 2 subunit 3, X-linked (Eukaryotic translation initiation factor 2 subunit gamma, X-linked) (eIF-2-gamma X)	Eif2s3x	51.065	472									x
Q9Z0N2	IF2H_MOUSE	Eukaryotic translation initiation factor 2 subunit 3, Y-linked (Eukaryotic translation initiation factor 2 subunit gamma, Y-linked) (eIF-2-gamma Y) (Spermatogonial proliferation factor) (Spy)	Eif2s3y	51.131	472							x
Q9Z172	SUMO3_MOUSE	Small ubiquitin-related modifier 3 (SUMO-3) (SMT3 homolog 1) (Ubiquitin-like protein SMT3A) (Smt3A)	Sumo3	12.43	110																			x
Q9Z1N5	DX39B_MOUSE	Spliceosome RNA helicase Ddx39b (EC 3.6.4.13) (56 kDa U2AF65-associated protein) (DEAD box protein UAP56) (HLA-B-associated transcript 1 protein)	Ddx39b	49.035	428																	x
Q9Z204	HNRPC_MOUSE	Heterogeneous nuclear ribonucleoproteins C1/C2 (hnRNP C1/C2)	Hnrnpc	34.385	313							x										x
Q9Z2U0	PSA7_MOUSE	Proteasome subunit alpha type-7 (EC 3.4.25.1) (Proteasome subunit RC6-1)	Psma7	27.855	248																		x
Q9Z2U1	PSA5_MOUSE	Proteasome subunit alpha type-5 (EC 3.4.25.1) (Macropain zeta chain) (Multicatalytic endopeptidase complex zeta chain) (Proteasome zeta chain)	Psma5	26.411	241							x
Q9Z2X1	HNRPF_MOUSE	Heterogeneous nuclear ribonucleoprotein F (hnRNP F) [Cleaved into: Heterogeneous nuclear ribonucleoprotein F, N-terminally processed]	Hnrnpf	45.73	415									x					x
						36	35	20	31	23	43	163	118	256	27	20	26	101	249	153	99	178	83	30	24	28

## Sheet: LOP
Shh-01	Shh-02	Shh-03	Shh-05	Shh+T3-01	Shh+T3-03	Shh+T3-04	Shh+T3-05	T3-02	T3-03	T3-04	T3-05	CTRL-01	CTRL-02	CTRL-03	CTRL-04	Shh+PF-01	Shh+PF-02	Shh+PF-03	Shh+PF-04	T3+PF-01	T3+PF-02	T3+PF-03	T3+PF-04	PF-01	PF-02	PF-03	PF-04
P01325	P01326	P01325	P01325	A2ASQ1	P01325	A2ASQ1	P01326	P01325	P01326	O89051	P01326	P01325	P01325	P01325	O08638	A2ASQ1	A2ASQ1	A2ASQ1	A2ASQ1	O08553	O08553	A2A690	A2ASQ1	O88962	A2ASQ1	A2ASQ1	A2ASQ1
P01942	P07214	P01326	P01326	P01325	P01326	P01325	P03995	P08226	P07724	P01325	P02089	P05064	P08226	P01326	P01326	O08553	O35737	B2RY56	O35188	O08709	O35114	O08553	O08550	P01325	O08709	A3KGV1	O08553
P02104	P08226	P02088	P02104	P07724	P02089	P01326	P08226	P17742	P08226	P01326	P03995	P08226	P11859	P02104	P02089	O08795	O70133	O08553	O35381	O35381	O35381	O35737	O08553	P01942	O54879	O08550	O35381
P08226	P09411	P07214	P03995	P07901	P07724	P01942	P10126	P20152	P10126	P03995	P08226	P09411	P20152	P07724	P03995	O35381	O88569	O35381	O54962	O35737	O35658	O70251	O08709	P03995	O70194	O08553	O70194
P11859	P11859	P07724	P07214	P08226	P08226	P03995	P17742	P21460	P17742	P07724	P10126	P20152	P21460	P08226	P07724	O35737	O88962	O35658	O70251	O54879	O35737	O88291	O35381	P07724	P01325	O35381	O70251
P20029	P17742	P08226	P07724	P11859	P10126	P07724	P20152	P32261	P20152	P08226	P12023	P21460	P62259	P17742	P08226	O54879	P01325	O54879	O88962	O54962	O54879	O88569	O35737	P08226	P02089	O35737	P01325
P20152	P18760	P17742	P08226	P16125	P17742	P08226	P21460	P51880	P21460	P17742	P16858	P26350	P62806	P20152	P08228	O55234	P02089	O70194	P00342	O88291	O54962	P01325	O54879	P09405	P05064	O54879	P02089
P21460	P20152	P20152	P12023	P20152	P20152	P11881	P24399	P62259	P24399	P17751	P17742	P32261	P62991	P21460	P17742	O70194	P06151	O70251	P01325	O88866	O70133	P01942	O54962	P11276	P06151	O70251	P03995
P24399	P26350	P29699	P17742	P21460	P21460	P15508	P32261	P62806	P29699	P21460	P17751	P62204	P63017	P24399	P17751	O70251	P06467	O88291	P01942	P00342	O70194	P02089	O55143	P11499	P07901	O88569	P07724
P29699	P32261	P32261	P20152	P32261	P32261	P17742	P63260	P62991	P32261	P24399	P20152	P62259	P63101	P29699	P20152	O88291	P08226	O88569	P02088	P01325	O70251	P03995	O70133	P11859	P08226	P01325	P07901
P32261	P62204	P62631	P21460	P60710	P63260	P17751	P68369	P63017	P62806	P27661	P21460	P62631	P63260	P32261	P21460	O89017	P08228	P01325	P03995	P01942	O88569	P05064	O70194	P15864	P09405	P01942	P08003
P62259	P62259	P63260	P32261	P62259	P68373	P18760	P70663	P63260	P63260	P32261	P24399	P62806	P70663	P62806	P32261	P01325	P08752	P02088	P07724	P02088	O88844	P06151	O70251	P17182	P09411	P02089	P08226
P62631	P62806	P68373	P52480	P62631	P70663	P21460	P84244	P70296	P68373	P45591	P32261	P62991	P84244	P63101	P60710	P01942	P09405	P05063	P08226	P03995	O88962	P06745	O88291	P17742	P0C0S6	P05064	P09405
P62806	P62991	P70663	P63101	P62806	Q00493	P24399	Q00493	P70663	P70663	P52480	P43277	P63017	Q00493	P63260	P68254	P02089	P09411	P05064	P09405	P08003	P01325	P07724	O88569	P18760	P10126	P06151	P09411
P62991	P63017	Q61361	P63260	P62991	Q04447	P32261	Q07079	P84244	Q00493	P63101	P60710	P63260	Q3TTY5	P70296	P70663	P03995	P10126	P06151	P0C0S6	P08226	P01942	P07901	P01325	P20152	P10639	P07901	P10126
P63260	P63101	Q62226	P68373	P63017	Q61361	P63260	Q62226	Q00493	Q8CGP2	P63260	P68373	P68373	Q61361	P70663	Q00493	P06151	P10639	P07724	P10126	P08249	P02089	P08226	P01942	P21460	P11499	P08226	P10630
P68373	P63260	Q8CGP1	P70336	P63101	Q62226	P68254	Q8CGP2	Q04447	Q8R1M2	P70663	P70296	P70296	Q6GSS7	Q04447	Q04447	P07214	P11499	P07901	P10922	P08752	P03995	P08228	P02088	P24369	P14869	P09405	P10922
P70663	P68373	Q8R1M2	P70663	P70296	Q8CGP2	P70336	Q8R1M2	Q5QNV8	Q91X72	Q00493	P70663	P70663	Q91XV3	Q07079	Q06890	P07724	P14115	P08003	P11276	P09405	P05063	P08249	P03995	P26645	P16045	P09411	P11499
P84244	P70296	Q91X72	Q00493	P70663	Q8R1M2	P70388	Q91X72	Q61171	Q921I1	Q04447	Q00493	Q00493	Q921I1	Q80Z24	Q07079	P07901	P14131	P08113	P11499	P09411	P05213	P09103	P05063	P34884	P16858	P10126	P14211
Q00493	P70663	Q921I1	Q04447	P84244	Q91VC3	P70663	Q91ZJ5	Q61235	Q9D0J8	Q06890	Q04447	Q04447	Q9D0J8	Q8CGP2	Q61207	P08003	P14206	P08226	P14131	P0C0S6	P06151	P09405	P06151	P35980	P17182	P10639	P16330
Q04447	P84244		Q06890	Q00493	Q91X72	Q00493	Q921I1	Q61361		Q07079	Q06890	Q06890		Q8R1M2	Q61361	P08113	P14869	P08249	P16330	P10126	P07724	P09411	P07724	P43276	P17742	P11499	P16858
Q06890	Q00493		Q07079	Q04447	Q921I1	Q04447		Q8CGP2		Q60963	Q8CGP2	Q3TTY5		Q91X72	Q61646	P08226	P15864	P08752	P16858	P11276	P07901	P10126	P07901	P43277	P18760	P11983	P17182
Q07079	Q04447		Q61361	Q06890	Q9CWF2	Q06890		Q8CGP7		Q61361	Q8R1M2	Q8CGP2		Q921I1	Q6P5F9	P08752	P16045	P09405	P17182	P11499	P08113	P10630	P08003	P51880	P19253	P14115	P17742
Q61207	Q06890		Q62226	Q3TTY5		Q07079		Q91X72		Q91X72	Q91X72	Q8R1M2		Q9CWF2	Q8CGP2	P09103	P16858	P09411	P17742	P11859	P08226	P10639	P08113	P60710	P20152	P14131	P18760
Q61235	Q3TTY5		Q6P5F9	Q61703		Q3U3T8		Q921I1		Q91ZJ5	Q921I1	Q91X72			Q8R1M2	P09405	P17182	P0C0S6	P18760	P14211	P08228	P11499	P08226	P62631	P21460	P14148	P20152
Q61703	Q61171		Q8R1B4	Q62226		Q61207		Q93092		Q921I1	Q9QVP9	Q91XV3			Q921I1	P09411	P17742	P10126	P20152	P15864	P08249	P11859	P08249	P62806	P23198	P14206	P21460
Q62226	Q61361		Q8R1M2	Q8CGP2		Q61361		Q9QVP9				Q921I1			Q9CWF2	P10126	P17751	P10639	P21460	P16330	P08752	P11983	P08752	P68373	P24369	P14733	P24369
Q8CGP2	Q62226		Q91X72	Q8R1M2		Q61646						Q9CWF2			Q9D565	P10605	P18760	P10922	P24369	P16858	P09405	P14152	P09103	P70663	P26041	P14869	P26043
Q8CGP7	Q8CGP2		Q921I1	Q921I1		Q62226						Q9D0J8				P11031	P19253	P11031	P26645	P17182	P09411	P14206	P09405	P70670	P26645	P15864	P26350
Q8K330	Q8R1M2		Q9CWF2	Q9D0J8		Q6P5F9						Q9Z172				P11103	P20152	P11276	P34884	P17742	P0C0S6	P14733	P09411	P84244	P27773	P16045	P26645
Q91X72	Q91X72		Q9D2U9	Q9R0R1		Q6PDZ2										P11276	P21460	P11499	P43276	P18760	P10126	P14869	P0C0S6	P99027	P28667	P16858	P27661
Q921I1	Q91XV3		Q9D565			Q80YT7										P11499	P21956	P11983	P43277	P20029	P10639	P15532	P10126	Q00493	P30681	P17095	P27773
Q99MV1	Q921I1		Q9D7N3			Q8CGP2										P11859	P23198	P14115	P49312	P20152	P11499	P15864	P10922	Q03265	P40142	P17182	P35980
Q9CWF2	Q9CWF2		Q9QVP9			Q8R1M2										P12023	P24369	P14131	P51880	P21460	P11859	P16045	P11499	Q04447	P43276	P17742	P43276
Q9QVP9	Q9D0J8					Q8R344										P14131	P25444	P14148	P51881	P24369	P11983	P16858	P12023	Q06890	P43277	P17918	P43277
Q9R0R1						Q8VBU8										P14148	P26645	P14152	P57722	P26041	P12246	P17095	P14115	Q07235	P47877	P18760	P51880
						Q8VE08										P14211	P27773	P14206	P60710	P26443	P14115	P17182	P14131	Q3THW5	P51880	P19096	P52480
						Q91X72										P14869	P30681	P14211	P62204	P26645	P14131	P17742	P14148	Q3TTY0	P52480	P19253	P55258
						Q91ZJ5										P14873	P34884	P14869	P62242	P27661	P14206	P17751	P14206	Q60963	P56959	P20152	P56480
						Q921I1										P15864	P35762	P15864	P62259	P27773	P14211	P18760	P14211	Q61361	P57776	P21107	P58252
						Q9CWF2										P16125	P35980	P16045	P62702	P28667	P14869	P20152	P14231	Q64467	P58252	P21460	P60710
						Q9D565										P16330	P42932	P16381	P62806	P34884	P15105	P21460	P14733	Q6IFX2	P60335	P21956	P61979
						Q9ERH7										P16858	P43274	P16858	P62962	P35980	P15116	P23198	P14869	Q8BG05	P60710	P23198	P62242
																P17182	P43276	P17095	P63017	P40142	P15532	P24369	P14873	Q8BLY1	P60843	P24369	P62259
																P17742	P47877	P17182	P63089	P43274	P15864	P26043	P15864	Q8BYI9	P60867	P25444	P62754
																P18760	P47955	P17742	P63260	P43276	P16045	P26443	P16330	Q8CGP2	P61979	P26645	P62806
																P20029	P47963	P17751	P68254	P51880	P16858	P26645	P16858	Q8R1M2	P62204	P27773	P63017
																P20152	P51880	P17918	P68372	P52480	P17182	P27773	P17182	Q921I1	P62242	P28656	P63089
																P21107	P51881	P18760	P68373	P56480	P17742	P28667	P17742	Q9CWF2	P62259	P30681	P63158
																P21460	P52480	P19096	P70663	P60710	P17751	P30681	P18760	Q9D0J8	P62754	P35700	P63260
																P21956	P55066	P19253	P99027	P61979	P17918	P31786	P19783	Q9EQU5	P62806	P35762	P67984
																P23242	P56480	P19783	Q00493	P62204	P18760	P34884	P20029	Q9R0R1	P62827	P35979	P68369
																P24270	P58252	P20152	Q01853	P62242	P19096	P35700	P20152		P62897	P35980	P70663
																P24369	P60335	P21460	Q03265	P62806	P19253	P35979	P21460		P62962	P37889	P84078
																P26040	P60710	P21956	Q04447	P62960	P20029	P35980	P23198		P63017	P40142	P97822
																P26645	P60843	P23116	Q04750	P62991	P20152	P40142	P24270		P63089	P42932	P99027
																P27773	P61358	P23198	Q06890	P63017	P21460	P42932	P24369		P63158	P43274	Q00493
																P30681	P61979	P24270	Q07079	P63038	P21956	P43274	P25444		P67984	P43276	Q01853
																P31786	P62204	P24369	Q3TTY0	P63089	P23198	P43276	P26040		P68254	P47877	Q03265
																P34884	P62242	P25444	Q60668	P63101	P24369	P47877	P26041		P68373	P47955	Q04447
																P35762	P62259	P26041	Q60963	P63158	P25444	P47911	P26350		P70670	P47962	Q06890
																P35979	P62717	P26350	Q61361	P63260	P26041	P47955	P26443		P84084	P47963	Q07235
																P35980	P62754	P26645	Q61553	P67984	P26645	P50247	P26645		P97861	P51880	Q3THW5
																P40142	P62806	P27659	Q61703	P68254	P27661	P51880	P27661		P99024	P51881	Q60963
																P43274	P62852	P27661	Q61753	P68369	P27773	P51881	P27773		P99027	P52480	Q61361
																P43275	P62855	P27773	Q62226	P68372	P28667	P52480	P28656		Q00493	P53026	Q61703
																P43276	P62960	P28656	Q64475	P70296	P30681	P55066	P28667		Q01853	P55066	Q61753
																P47911	P62962	P28667	Q6PDM2	P70663	P31786	P56480	P32020		Q02053	P56480	Q64012
																P47955	P63017	P29341	Q8BG05	P70670	P34884	P58252	P34884		Q03265	P57776	Q64475
																P49312	P63038	P30681	Q8BLY1	P84244	P35762	P60335	P35700		Q04447	P58252	Q6PDM2
																P51880	P63089	P35279	Q8BYI9	P99027	P35979	P60710	P35979		Q05816	P60710	Q6ZWN5
																P51881	P63158	P35700	Q8R1M2	Q00493	P35980	P61979	P35980		Q07235	P60843	Q7TMK9
																P52480	P63260	P35762	Q8VDQ8	Q01853	P37889	P62204	P38647		Q3TTY0	P61027	Q8BLY1
																P53026	P67984	P35979	Q91X72	Q03265	P40142	P62242	P42932		Q60668	P61979	Q8BYI9
																P56480	P68040	P35980	Q921I1	Q04447	P42208	P62259	P43276		Q60963	P62204	Q8VDQ8
																P58252	P68369	P38647	Q9CWF2	Q04750	P42932	P62751	P43277		Q61171	P62242	Q91X72
																P60710	P70296	P40142	Q9D0J8	Q06890	P43276	P62754	P47955		Q61361	P62259	Q921I1
																P60843	P70670	P42208	Q9D3D9	Q07235	P43277	P62806	P47963		Q61553	P62270	Q922R8
																P61979	P84244	P42932	Q9QZQ8	Q60963	P47757	P62827	P48962		Q61937	P62317	Q9CWF2
																P62242	P99024	P43274		Q61207	P47877	P62858	P49312		Q62093	P62320	Q9EQU5
																P62259	P99027	P43276		Q61361	P47911	P62889	P50518		Q64525	P62702	Q9QUM9
																P62320	Q00493	P46061		Q61820	P47955	P62897	P51880		Q6GSS7	P62717	Q9QZQ8
																P62806	Q01768	P47877		Q61937	P47962	P62900	P51881		Q6IFX3	P62751	Q9Z2U0
																P62852	Q01853	P47911		Q62093	P47963	P62908	P52480		Q6PDM2	P62754
																P62960	Q03265	P47955		Q64475	P49312	P62960	P53026		Q8BG05	P62806
																P62991	Q04447	P47962		Q6PDM2	P50247	P62962	P56480		Q8BKC5	P62827
																P63017	Q05816	P47963		Q812A3	P50396	P63017	P58252		Q8BLY1	P62852
																P63038	Q07235	P48962		Q8BG05	P51150	P63028	P58771		Q8BYI9	P62880
																P63089	Q3THW5	P49312		Q8BLY1	P51174	P63038	P60202		Q8CHH9	P62897
																P63158	Q3TTY0	P50247		Q8BYI9	P51880	P63089	P60710		Q8JZK9	P62900
																P63260	Q60963	P51150		Q8VDQ8	P51881	P63101	P60843		Q8VDD5	P62908
																P67984	Q61361	P51880		Q91X72	P52480	P63158	P60867		Q8VIJ6	P62960
																P68254	Q61553	P51881		Q921I1	P53026	P63163	P61027		Q920B9	P62962
																P68369	Q61598	P52480		Q99020	P55066	P63260	P61979		Q921I1	P63017
																P70296	Q61753	P53026		Q99KI0	P56480	P63323	P62141		Q99020	P63038
																P70663	Q61937	P54071		Q9CWF2	P57776	P63330	P62242		Q99L47	P63089
																P70670	Q62048	P55066		Q9D0J8	P58252	P67984	P62259		Q99M74	P63101
																P84078	Q62093	P56480		Q9D3D9	P60335	P68040	P62270		Q9D646	P63158
																P84244	Q62226	P57776		Q9EQU5	P60710	P68254	P62702		Q9EQU5	P63242
																P97822	Q6PDM2	P58252		Q9QXZ7	P60843	P68369	P62754			P63260
																P99024	Q6PIE5	P60710		Q9QZQ8	P61027	P70296	P62806			P67984
																P99027	Q76MZ3	P60843			P61358	P70670	P62849			P68040
																Q00493	Q8BG05	P60867			P61979	P84078	P62855			P68369
																Q01853	Q8BLY1	P61027			P62204	P97351	P62858			P70296
																Q03265	Q8BYI9	P61979			P62242	P99024	P62880			P70670
																Q04447	Q8CGP2	P61982			P62259	P99027	P62900			P80314
																Q05816	Q8R1M2	P62141			P62270	Q00493	P62908			P80315
																Q06890	Q8VCC9	P62204			P62301	Q01853	P62962			P80317
																Q07079	Q8VEK3	P62242			P62305	Q03265	P63017			P80318
																Q07235	Q8VIJ6	P62245			P62309	Q04447	P63038			P84078
																Q32NZ6	Q91WQ3	P62259			P62320	Q04750	P63089			P99027
																Q3THW5	Q91X72	P62270			P62702	Q05144	P63158			Q00493
																Q3TTY0	Q921I1	P62301			P62754	Q05816	P63260			Q01768
																Q60963	Q99020	P62305			P62806	Q06890	P63323			Q01853
																Q61171	Q9CQV8	P62315			P62849	Q3THW5	P67778			Q02053
																Q61207	Q9EQU5	P62320			P62852	Q60668	P67984			Q03265
																Q61361	Q9QZQ8	P62717			P62855	Q60963	P68040			Q04447
																Q61553	Q9R0Q7	P62751			P62858	Q61171	P68254			Q05816
																Q61753		P62754			P62880	Q61361	P68369			Q06890
																Q61820		P62806			P62897	Q61545	P70168			Q07235
																Q61937		P62827			P62908	Q61656	P70296			Q3THW5
																Q62093		P62849			P62911	Q62048	P70663			Q60605
																Q62226		P62852			P62918	Q62093	P80315			Q60668
																Q62446		P62855			P62960	Q68FD5	P80318			Q60963
																Q64435		P62858			P62962	Q6PDM2	P84084			Q61361
																Q6NVF4		P62897			P62983	Q6PIC6	P84228			Q61553
																Q6PDM2		P62900			P62991	Q6ZWX6	P97351			Q61598
																Q6PIE5		P62908			P63017	Q76MZ3	P97822			Q61656
																Q6ZQ38		P62960			P63028	Q8BG05	P99027			Q61753
																Q80YN3		P62962			P63038	Q8BLY1	Q00493			Q61937
																Q8BFU2		P62983			P63087	Q8BYI9	Q01768			Q61990
																Q8BG05		P63017			P63089	Q8CGP1	Q01853			Q62048
																Q8BHB4		P63028			P63101	Q8JZK9	Q02053			Q62093
																Q8BL97		P63038			P63158	Q8R1M2	Q03265			Q62446
																Q8BLY1		P63089			P63260	Q8VEK3	Q04447			Q64475
																Q8BQ47		P63101			P63276	Q8VIJ6	Q05816			Q68FD5
																Q8BYI9		P63158			P63323	Q8VIL2	Q06890			Q6PDM2
																Q8C1B7		P63242			P63330	Q91X72	Q07079			Q6PIE5
																Q8CGP2		P63260			P67984	Q921I1	Q3TEA8			Q6ZWN5
																Q8VCC9		P63323			P68037	Q99020	Q60692			Q6ZWV3
																Q8VDQ8		P67778			P68040	Q99K48	Q60963			Q6ZWX6
																Q8VEK3		P67984			P68254	Q99K85	Q61171			Q76MZ3
																Q91WQ3		P68040			P68369	Q99KI0	Q61316			Q7TMK9
																Q91X72		P68369			P68372	Q99PT1	Q61361			Q7TNC4
																Q921I1		P68510			P70168	Q9CWF2	Q61553			Q7TNV0
																Q922R8		P70168			P70296	Q9D0J8	Q61656			Q80XU3
																Q99020		P70288			P70670	Q9D3D9	Q61937			Q8BG05
																Q99KI0		P70296			P80313	Q9DAW9	Q61990			Q8BKC5
																Q9CWF2		P70663			P80314	Q9DBJ1	Q62048			Q8BLY1
																Q9D0E1		P70670			P80315	Q9EQU5	Q62093			Q8BYI9
																Q9D0J8		P80313			P80317	Q9QUM9	Q62425			Q8JZK9
																Q9D3A9		P80314			P80318	Q9R0Q7	Q62446			Q8QZY9
																Q9D3D9		P80315			P83510	Q9R1S7	Q68FD5			Q8R1M2
																Q9D6F9		P80316			P84084		Q6PDM2			Q8VEK3
																Q9DB77		P80318			P84244		Q6PIE5			Q8VIJ6
																Q9EQU5		P84078			P97351		Q6ZQ38			Q91V92
																Q9QUM9		P84099			P97822		Q6ZWX6			Q91WQ3
																Q9QZF2		P84228			P99027		Q76MZ3			Q920B9
																Q9QZQ8		P97351			Q00493		Q7TMK9			Q921I1
																Q9R0Q7		P97822			Q01853		Q80XU3			Q99020
																Q9Z0N2		P99024			Q02053		Q8BG05			Q99K48
																Q9Z204		P99027			Q03265		Q8BHG1			Q99K85
																Q9Z2U1		Q00493			Q04447		Q8BL97			Q99KI0
																		Q01768			Q05816		Q8BLY1			Q99L47
																		Q01853			Q06890		Q8BYI9			Q9CQC6
																		Q02053			Q07079		Q8C1B7			Q9CQM9
																		Q03265			Q07235		Q8CGP1			Q9CQR2
																		Q04447			Q3THE2		Q8QZY9			Q9CWF2
																		Q05144			Q3TTY0		Q8VCC9			Q9CZU6
																		Q05816			Q60668		Q8VDD5			Q9D0J8
																		Q06890			Q60864		Q8VDQ8			Q9D8N0
																		Q07235			Q60963		Q8VEK3			Q9DAW9
																		Q3TTY0			Q61171		Q91VR2			Q9DBJ1
																		Q60668			Q61316		Q91X72			Q9EQU5
																		Q60963			Q61361		Q921I1			Q9R0Q7
																		Q61316			Q61545		Q922R8			Q9WV35
																		Q61361			Q61553		Q99K85			Q9Z1N5
																		Q61553			Q61656		Q99KI0			Q9Z204
																		Q61598			Q61686		Q99L47
																		Q61656			Q61753		Q9CQR2
																		Q61686			Q61820		Q9CQV8
																		Q61733			Q62048		Q9CWF2
																		Q61753			Q62446		Q9CXW4
																		Q61937			Q68FD5		Q9CZ13
																		Q61990			Q6PDM2		Q9CZM2
																		Q62093			Q6PIE5		Q9CZU6
																		Q62188			Q6ZWN5		Q9D0E1
																		Q62226			Q6ZWV3		Q9D0J8
																		Q62425			Q76MZ3		Q9D3A9
																		Q62446			Q7TMK9		Q9D3D9
																		Q64475			Q7TNC4		Q9D6F9
																		Q68FD5			Q80XU3		Q9D8E6
																		Q6PDM2			Q8BG05		Q9D8N0
																		Q6PIE5			Q8BGT8		Q9D9G2
																		Q6ZQ38			Q8BKC5		Q9DAW9
																		Q6ZWN5			Q8BL97		Q9DBZ5
																		Q76MZ3			Q8BLY1		Q9EQU5
																		Q7TMK9			Q8BP67		Q9ES97
																		Q7TNC4			Q8BYI9		Q9QUI0
																		Q7TNV0			Q8C1B7		Q9QUM9
																		Q8BG05			Q8C854		Q9QZQ8
																		Q8BJ34			Q8CGP2		Q9R0H0
																		Q8BKC5			Q8JZK9		Q9R0P5
																		Q8BL97			Q8K310		Q9R0Q7
																		Q8BLY1			Q8R081		Q9R1P0
																		Q8BP67			Q8VDD5		Q9Z204
																		Q8BYI9			Q8VDW0
																		Q8C1B7			Q8VE97
																		Q8JZK9			Q8VEK3
																		Q8K310			Q8VIJ6
																		Q8R081			Q91V92
																		Q8VDD5			Q91X72
																		Q8VE97			Q920B9
																		Q8VEK3			Q920E5
																		Q8VIJ6			Q921I1
																		Q91V92			Q922R8
																		Q91VC3			Q93092
																		Q91WQ3			Q99020
																		Q91X72			Q99K48
																		Q91XV3			Q99K85
																		Q921I1			Q99KI0
																		Q93092			Q99L47
																		Q99020			Q99NB9
																		Q99K48			Q9CQ65
																		Q99K85			Q9CQC6
																		Q99KI0			Q9CQM9
																		Q99KP6			Q9CQR2
																		Q99L47			Q9CWF2
																		Q99LG2			Q9CXW4
																		Q99NB9			Q9CY27
																		Q9CQR2			Q9CZU6
																		Q9CQV8			Q9D0J8
																		Q9CR57			Q9D358
																		Q9CWF2			Q9D3A9
																		Q9CXW3			Q9D8E6
																		Q9CXW4			Q9DAW9
																		Q9CZM2			Q9DBJ1
																		Q9CZU6			Q9DCH4
																		Q9D0E1			Q9EPL2
																		Q9D3D9			Q9EQU5
																		Q9D8E6			Q9JHU4
																		Q9DAW9			Q9JIF0
																		Q9DBG3			Q9QUI0
																		Q9DBJ1			Q9QUM9
																		Q9EQU5			Q9QY40
																		Q9EST5			Q9R0Q7
																		Q9JHU4			Q9WTL7
																		Q9JIF0			Q9WUM4
																		Q9JJI8			Q9Z2X1
																		Q9QUI0
																		Q9QZQ8
																		Q9R0P5
																		Q9R0Q7
																		Q9WUM4
																		Q9Z0N1
																		Q9Z2X1
36	35	20	34	31	23	43	21	27	20	26	26	30	20	24	28	163	118	256	79	101	249	153	206	52	99	178	83
