# Supplementary material for: Sonic Hedgehog and Triiodothyronine Pathway Interact in Mouse Embryonic Neural Stem Cells
Source: Int J Mol Sci. 2020 May 23;21(10):3672. doi: 10.3390/ijms21103672 (PMC7279276; doi:10.3390/ijms21103672)
Supplement: Supplementary file 1 [file ijms-21-03672-s001.zip › S3 Table.xlsx]

## Sheet: SHH
Experiment No	N	Unused	Total	%Cov	%Cov(50)	%Cov(95)	Accessions	Names	Used	Annotation	Contrib	Conf	Sequence	Modifications	Cleavages	dMass	Prec MW	Prec m/z	Theor MW	Theor m/z	Theor z	Sc	Spectrum	Time	PrecursorSignal	PrecursorElution
Exp 1	13	7.49	7.49	49.07	39.81	37.96	sp|P01325|INS1_MOUSE	Insulin-1 OS=Mus musculus GN=Ins1 PE=1 SV=1			2	99	GIVDQCCTSICSLYQLENYCN	Asp->Glu@4; Carbamidomethyl(C)@6; Carbamidomethyl(C)@7; Carbamidomethyl(C)@11; Carbamidomethyl(C)@20		-0.000685572	2610.08	871.036	2610.09	871.036	3	22	2.1.1.1396.13	53.2912	47794	53.3063
Exp 1	13	7.49	7.49	49.07	39.81	37.96	sp|P01325|INS1_MOUSE	Insulin-1 OS=Mus musculus GN=Ins1 PE=1 SV=1			2	99	HLVEALYLVCGER	Carbamidomethyl(C)@10	cleaved P-H@N-term	-0.000812174	1557.8	520.273	1557.8	520.273	3	16	2.1.1.1228.7	45.0359	22101	45.0727
Exp 1	13	7.49	7.49	49.07	39.81	37.96	sp|P01325|INS1_MOUSE	Insulin-1 OS=Mus musculus GN=Ins1 PE=1 SV=1			2	99	LVEALYLVCGER	Carbamidomethyl(C)@9	cleaved H-L@N-term	-0.0013972	1420.74	711.376	1420.74	711.376	2	17	2.1.1.1306.14	48.8532	8686	48.8297
Exp 1	13	7.49	7.49	49.07	39.81	37.96	sp|P01325|INS1_MOUSE	Insulin-1 OS=Mus musculus GN=Ins1 PE=1 SV=1			0.739929	99	CTSICSLYQLENYCN	Carbamidomethyl(C)@1; Carbamidomethyl(C)@5; Carbamidomethyl(C)@14	cleaved C-C@N-term	0.000688149	1923.78	962.898	1923.78	962.897	2	17	2.1.1.1333.18	50.1881	7220	50.0556
Exp 1	13	7.49	7.49	49.07	39.81	37.96	sp|P01325|INS1_MOUSE	Insulin-1 OS=Mus musculus GN=Ins1 PE=1 SV=1			0.540608	99	SLYQLENYCN	Carbamidomethyl(C)@9	cleaved C-S@N-term	-0.00158206	1302.55	652.284	1302.56	652.285	2	12	1.1.1.957.18	40.8762	7831	40.9931
Exp 1	13	7.49	7.49	49.07	39.81	37.96	sp|P01325|INS1_MOUSE	Insulin-1 OS=Mus musculus GN=Ins1 PE=1 SV=1			0.20204	99	GFFYTPK	Carbamidomethyl@N-term		0.000181242	915.449	458.732	915.449	458.732	2	9	2.1.1.1098.6	38.6503	23860	38.4946
Exp 1	13	7.49	7.49	49.07	39.81	37.96	sp|P01325|INS1_MOUSE	Insulin-1 OS=Mus musculus GN=Ins1 PE=1 SV=1			0.00261362	81.73	SICSLYQLENYCN	Carbamidomethyl(C)@3; Carbamidomethyl(C)@12	cleaved T-S@N-term	-0.0130606	1662.69	832.352	1662.7	832.358	2	10	2.1.1.1307.13	48.9052	4429	48.8297
Exp 1	13	7.49	7.49	49.07	39.81	37.96	sp|P01325|INS1_MOUSE	Insulin-1 OS=Mus musculus GN=Ins1 PE=1 SV=1			0.000869459	32.72	YLVCGER	Carbamidomethyl(C)@4	cleaved L-Y@N-term	-0.000701467	895.421	448.718	895.422	448.718	2	5	1.1.1.586.16	22.7453	1691	22.7176
Exp 1	13	7.49	7.49	49.07	39.81	37.96	sp|P01325|INS1_MOUSE	Insulin-1 OS=Mus musculus GN=Ins1 PE=1 SV=1			0.000434512	87.65	GFFYTPKSR	Arg->Ala@9	missed K-S@7	0.00049726	1016.5	509.256	1016.5	509.256	2	10	1.1.1.928.9	39.4419	6936	39.5242
Exp 1	13	7.49	7.49	49.07	39.81	37.96	sp|P01325|INS1_MOUSE	Insulin-1 OS=Mus musculus GN=Ins1 PE=1 SV=1			0	0	AFVK		cleaved Q-A@N-term	0.000289592	463.28	464.287	463.279	464.287	1	4	2.1.1.820.5	25.1125	20788	25.1041
Exp 1	13	7.49	7.49	49.07	39.81	37.96	sp|P01325|INS1_MOUSE	Insulin-1 OS=Mus musculus GN=Ins1 PE=1 SV=1			0	99	CTSICSLYQLENYCN	Carbamidomethyl(C)@1; Carbamidomethyl(C)@5; Carbamidomethyl(C)@14	cleaved C-C@N-term	-0.00150472	1923.78	642.267	1923.78	642.267	3	15	2.1.1.1332.13	50.129	7734	50.0556
Exp 1	13	7.49	7.49	49.07	39.81	37.96	sp|P01325|INS1_MOUSE	Insulin-1 OS=Mus musculus GN=Ins1 PE=1 SV=1			0	99	CTSICSLYQLENYCN	Carbamidomethyl(C)@1; Carbamidomethyl(C)@5; Carbamidomethyl(C)@14	cleaved C-C@N-term	-0.000389906	1923.78	642.267	1923.78	642.267	3	12	1.1.1.1146.6	50.1367	2325	49.9132
Exp 1	13	7.49	7.49	49.07	39.81	37.96	sp|P01325|INS1_MOUSE	Insulin-1 OS=Mus musculus GN=Ins1 PE=1 SV=1			0	96.78	CTSICSLYQLENYCN	Carbamidomethyl(C)@1; Carbamidomethyl(C)@5; Carbamidomethyl(C)@14	cleaved C-C@N-term	0.0027762	1923.78	962.899	1923.78	962.897	2	11	1.1.1.1141.13	49.9014	2411	49.8639
Exp 1	13	7.49	7.49	49.07	39.81	37.96	sp|P01325|INS1_MOUSE	Insulin-1 OS=Mus musculus GN=Ins1 PE=1 SV=1			0	96.5	CTSICSLYQLENYCN	Carbamidomethyl(C)@1; Carbamidomethyl(C)@5; Carbamidomethyl(C)@14	cleaved C-C@N-term	0.000688149	1923.78	962.898	1923.78	962.897	2	11	2.1.1.1328.24	49.9483	8431	50.0556
Exp 1	13	7.49	7.49	49.07	39.81	37.96	sp|P01325|INS1_MOUSE	Insulin-1 OS=Mus musculus GN=Ins1 PE=1 SV=1			0	55.78	CTSICSLYQLENYCN	Carbamidomethyl(C)@1; Carbamidomethyl(C)@5; Carbamidomethyl(C)@14	cleaved C-C@N-term	-0.000389906	1923.78	642.267	1923.78	642.267	3	10	1.1.1.1140.8	49.8437	2325	49.9132
Exp 1	13	7.49	7.49	49.07	39.81	37.96	sp|P01325|INS1_MOUSE	Insulin-1 OS=Mus musculus GN=Ins1 PE=1 SV=1			0	39.22	CTSICSLYQLENYCN	Carbamidomethyl(C)@1; Carbamidomethyl(C)@5; Carbamidomethyl(C)@14	cleaved C-C@N-term	0.0027762	1923.78	962.899	1923.78	962.897	2	9	1.1.1.1145.9	50.0992	2036	50.0113
Exp 1	13	7.49	7.49	49.07	39.81	37.96	sp|P01325|INS1_MOUSE	Insulin-1 OS=Mus musculus GN=Ins1 PE=1 SV=1			0	99	GFFYTPK			0.0015377	858.429	430.222	858.428	430.221	2	10	1.1.1.920.4	39.0419	123358	38.8881
Exp 1	13	7.49	7.49	49.07	39.81	37.96	sp|P01325|INS1_MOUSE	Insulin-1 OS=Mus musculus GN=Ins1 PE=1 SV=1			0	99	GFFYTPK	Carbamidomethyl@N-term		0.000181242	915.449	458.732	915.449	458.732	2	9	2.1.1.1093.4	38.4041	26167	38.4946
Exp 1	13	7.49	7.49	49.07	39.81	37.96	sp|P01325|INS1_MOUSE	Insulin-1 OS=Mus musculus GN=Ins1 PE=1 SV=1			0	98.31	GFFYTPK			0.0013546	858.429	430.222	858.428	430.221	2	10	1.1.1.910.3	38.5518	169488	38.7404
Exp 1	13	7.49	7.49	49.07	39.81	37.96	sp|P01325|INS1_MOUSE	Insulin-1 OS=Mus musculus GN=Ins1 PE=1 SV=1			0	98.04	GFFYTPK	Carbamidomethyl@N-term		0.0011386	915.45	458.732	915.449	458.732	2	8	1.1.1.911.10	38.6096	20257	38.8881
Exp 1	13	7.49	7.49	49.07	39.81	37.96	sp|P01325|INS1_MOUSE	Insulin-1 OS=Mus musculus GN=Ins1 PE=1 SV=1			0	90.77	GFFYTPK			0.0013546	858.429	430.222	858.428	430.221	2	10	1.1.1.915.3	38.7955	169488	38.7404
Exp 1	13	7.49	7.49	49.07	39.81	37.96	sp|P01325|INS1_MOUSE	Insulin-1 OS=Mus musculus GN=Ins1 PE=1 SV=1			0	89.32	GFFYTPK			0.000311792	858.428	430.221	858.428	430.221	2	8	2.1.1.1089.7	38.2133	191691	38.3972
Exp 1	13	7.49	7.49	49.07	39.81	37.96	sp|P01325|INS1_MOUSE	Insulin-1 OS=Mus musculus GN=Ins1 PE=1 SV=1			0	87.92	GFFYTPK	Carbamidomethyl@N-term		0.000955493	915.45	458.732	915.449	458.732	2	7	1.1.1.921.8	39.0976	14922	38.8881
Exp 1	13	7.49	7.49	49.07	39.81	37.96	sp|P01325|INS1_MOUSE	Insulin-1 OS=Mus musculus GN=Ins1 PE=1 SV=1			0	86.82	GFFYTPK	Carbamidomethyl@N-term		0.000955493	915.45	458.732	915.449	458.732	2	8	1.1.1.916.9	38.8546	14922	38.8881
Exp 1	13	7.49	7.49	49.07	39.81	37.96	sp|P01325|INS1_MOUSE	Insulin-1 OS=Mus musculus GN=Ins1 PE=1 SV=1			0	86.82	GFFYTPK			0.000927351	858.428	430.221	858.428	430.221	2	6	1.1.1.930.3	39.5294	4475	39.4754
Exp 1	13	7.49	7.49	49.07	39.81	37.96	sp|P01325|INS1_MOUSE	Insulin-1 OS=Mus musculus GN=Ins1 PE=1 SV=1			0	71.31	GFFYTPK			0.000311792	858.428	430.221	858.428	430.221	2	9	2.1.1.1094.7	38.4578	198763	38.4946
Exp 1	13	7.49	7.49	49.07	39.81	37.96	sp|P01325|INS1_MOUSE	Insulin-1 OS=Mus musculus GN=Ins1 PE=1 SV=1			0	65.31	GFFYTPK			0.000389055	858.428	859.435	858.428	859.435	1	7	1.1.1.914.22	38.778	4692	38.7898
Exp 1	13	7.49	7.49	49.07	39.81	37.96	sp|P01325|INS1_MOUSE	Insulin-1 OS=Mus musculus GN=Ins1 PE=1 SV=1			0	51.86	GFFYTPK	Methyl(K)@7		3.53267e-05	872.443	437.229	872.443	437.229	2	6	2.1.1.1143.6	40.8553	6092	40.9931
Exp 1	13	7.49	7.49	49.07	39.81	37.96	sp|P01325|INS1_MOUSE	Insulin-1 OS=Mus musculus GN=Ins1 PE=1 SV=1			0	45.93	GFFYTPK			0.000262466	858.428	859.435	858.428	859.435	1	8	2.1.1.1091.12	38.3331	6478	38.3972
Exp 1	13	7.49	7.49	49.07	39.81	37.96	sp|P01325|INS1_MOUSE	Insulin-1 OS=Mus musculus GN=Ins1 PE=1 SV=1			0	42.73	GFFYTPK			0.00350184	858.431	859.438	858.428	859.435	1	7	1.1.1.911.16	38.6296	4712	38.7898
Exp 1	13	7.49	7.49	49.07	39.81	37.96	sp|P01325|INS1_MOUSE	Insulin-1 OS=Mus musculus GN=Ins1 PE=1 SV=1			0	41.28	GFFYTPK			-0.00254515	858.425	859.432	858.428	859.435	1	8	2.1.1.1096.9	38.5814	5706	38.4946
Exp 1	13	7.49	7.49	49.07	39.81	37.96	sp|P01325|INS1_MOUSE	Insulin-1 OS=Mus musculus GN=Ins1 PE=1 SV=1			0	31.88	GFFYTPK			0.00179286	858.429	859.437	858.428	859.435	1	7	1.1.1.916.16	38.8763	5483	38.8881
Exp 1	13	7.49	7.49	49.07	39.81	37.96	sp|P01325|INS1_MOUSE	Insulin-1 OS=Mus musculus GN=Ins1 PE=1 SV=1			0	28.98	GFFYTPK			0.00160976	858.429	859.437	858.428	859.435	1	7	1.1.1.913.18	38.732	4692	38.7898
Exp 1	13	7.49	7.49	49.07	39.81	37.96	sp|P01325|INS1_MOUSE	Insulin-1 OS=Mus musculus GN=Ins1 PE=1 SV=1			0	17.14	GFFYTPK			0.000133895	858.428	430.221	858.428	430.221	2	5	1.1.1.945.4	40.2651	1928	40.1097
Exp 1	13	7.49	7.49	49.07	39.81	37.96	sp|P01325|INS1_MOUSE	Insulin-1 OS=Mus musculus GN=Ins1 PE=1 SV=1			0	12.47	GFFYTPK			0.000311792	858.428	430.221	858.428	430.221	2	5	2.1.1.1094.6	38.4561	198763	38.4946
Exp 1	13	7.49	7.49	49.07	39.81	37.96	sp|P01325|INS1_MOUSE	Insulin-1 OS=Mus musculus GN=Ins1 PE=1 SV=1			0	11.13	GFFYTPK	Carbamidomethyl@N-term		0.000181242	915.449	458.732	915.449	458.732	2	4	2.1.1.1103.10	38.9009	23860	38.4946
Exp 1	13	7.49	7.49	49.07	39.81	37.96	sp|P01325|INS1_MOUSE	Insulin-1 OS=Mus musculus GN=Ins1 PE=1 SV=1			0	0	GFFYTPK			0.00112148	858.429	859.436	858.428	859.435	1	5	1.1.1.918.22	38.9739	5111	38.8881
Exp 1	13	7.49	7.49	49.07	39.81	37.96	sp|P01325|INS1_MOUSE	Insulin-1 OS=Mus musculus GN=Ins1 PE=1 SV=1			0	0	GFFYTPK			0.000927351	858.428	430.221	858.428	430.221	2	4	1.1.1.935.3	39.7732	3972	39.6216
Exp 1	13	7.49	7.49	49.07	39.81	37.96	sp|P01325|INS1_MOUSE	Insulin-1 OS=Mus musculus GN=Ins1 PE=1 SV=1			0	0	GFFYTPK			0.000317	858.428	430.221	858.428	430.221	2	4	1.1.1.940.5	40.0206	2648	40.012
Exp 1	13	7.49	7.49	49.07	39.81	37.96	sp|P01325|INS1_MOUSE	Insulin-1 OS=Mus musculus GN=Ins1 PE=1 SV=1			0	0	GFFYTPK			0.00172081	858.429	430.222	858.428	430.221	2	4	1.1.1.955.6	40.7582	1387	40.7475
Exp 1	13	7.49	7.49	49.07	39.81	37.96	sp|P01325|INS1_MOUSE	Insulin-1 OS=Mus musculus GN=Ins1 PE=1 SV=1			0	0	GFFYTPK			0.00214805	858.43	430.222	858.428	430.221	2	4	1.1.1.960.5	41.0027	746	40.9931
Exp 1	13	7.49	7.49	49.07	39.81	37.96	sp|P01325|INS1_MOUSE	Insulin-1 OS=Mus musculus GN=Ins1 PE=1 SV=1			0	0	GFFYTPK			0.0456609	858.473	430.244	858.428	430.221	2	4	2.1.1.1084.6	37.9678	9565	37.9094
Exp 1	13	7.49	7.49	49.07	39.81	37.96	sp|P01325|INS1_MOUSE	Insulin-1 OS=Mus musculus GN=Ins1 PE=1 SV=1			0	0	GFFYTPK	Carbamidomethyl@N-term		0.000181242	915.449	458.732	915.449	458.732	2	4	2.1.1.1088.4	38.1593	26167	38.4946
Exp 1	13	7.49	7.49	49.07	39.81	37.96	sp|P01325|INS1_MOUSE	Insulin-1 OS=Mus musculus GN=Ins1 PE=1 SV=1			0	0	GFFYTPK			-0.00133616	858.426	430.22	858.428	430.221	2	3	2.1.1.1119.5	39.6724	2870	39.664
Exp 1	13	7.49	7.49	49.07	39.81	37.96	sp|P01325|INS1_MOUSE	Insulin-1 OS=Mus musculus GN=Ins1 PE=1 SV=1			0	0	GFFYTPK			-0.00109202	858.426	430.221	858.428	430.221	2	4	2.1.1.1124.5	39.9159	1969	39.9072
Exp 1	13	7.49	7.49	49.07	39.81	37.96	sp|P01325|INS1_MOUSE	Insulin-1 OS=Mus musculus GN=Ins1 PE=1 SV=1			0	0	GFFYTPK			-0.000725805	858.427	430.221	858.428	430.221	2	3	2.1.1.1129.5	40.1622	1582	40.2023
Exp 1	13	7.49	7.49	49.07	39.81	37.96	sp|P01325|INS1_MOUSE	Insulin-1 OS=Mus musculus GN=Ins1 PE=1 SV=1			0	84.38	GFFYTPKSR	Arg->Ala@9	missed K-S@7	7.00147e-05	1016.5	509.256	1016.5	509.256	2	9	1.1.1.933.7	39.6822	7470	39.719
Exp 1	13	7.49	7.49	49.07	39.81	37.96	sp|P01325|INS1_MOUSE	Insulin-1 OS=Mus musculus GN=Ins1 PE=1 SV=1			0	82.92	GFFYTPKSR	Arg->Ala@9	missed K-S@7	-0.00134276	1016.5	509.255	1016.5	509.256	2	10	2.1.1.1120.8	39.7259	13690	39.5668
Exp 1	13	7.49	7.49	49.07	39.81	37.96	sp|P01325|INS1_MOUSE	Insulin-1 OS=Mus musculus GN=Ins1 PE=1 SV=1			0	81.61	GFFYTPKSR	Arg->Gln@9	missed K-S@7	0.000951541	1073.52	537.767	1073.52	537.766	2	8	1.1.1.937.10	39.8824	2365	39.9142
Exp 1	13	7.49	7.49	49.07	39.81	37.96	sp|P01325|INS1_MOUSE	Insulin-1 OS=Mus musculus GN=Ins1 PE=1 SV=1			0	79.3	GFFYTPKSR	Arg->Gln@9	missed K-S@7	0.000463261	1073.52	537.767	1073.52	537.766	2	8	1.1.1.932.10	39.6386	3397	39.6216
Exp 1	13	7.49	7.49	49.07	39.81	37.96	sp|P01325|INS1_MOUSE	Insulin-1 OS=Mus musculus GN=Ins1 PE=1 SV=1			0	51.86	GFFYTPKSR	Arg->Ala@9	missed K-S@7	-0.00134276	1016.5	509.255	1016.5	509.256	2	10	2.1.1.1115.6	39.4795	13124	39.5668
Exp 1	13	7.49	7.49	49.07	39.81	37.96	sp|P01325|INS1_MOUSE	Insulin-1 OS=Mus musculus GN=Ins1 PE=1 SV=1			0	48.5	GFFYTPKSR	Arg->Ala@9	missed K-S@7	7.00147e-05	1016.5	509.256	1016.5	509.256	2	7	1.1.1.938.6	39.9246	7989	39.719
Exp 1	13	7.49	7.49	49.07	39.81	37.96	sp|P01325|INS1_MOUSE	Insulin-1 OS=Mus musculus GN=Ins1 PE=1 SV=1			0	23.74	GFFYTPKSR	Arg->Gln@9	missed K-S@7	-0.00159272	1073.52	537.766	1073.52	537.766	2	6	2.1.1.1119.9	39.679	6857	39.7125
Exp 1	13	7.49	7.49	49.07	39.81	37.96	sp|P01325|INS1_MOUSE	Insulin-1 OS=Mus musculus GN=Ins1 PE=1 SV=1			0	16.92	GFFYTPKSR	Arg->Ala@9	missed K-S@7	0.00110761	1016.5	509.256	1016.5	509.256	2	6	1.1.1.943.5	40.1696	995	40.1589
Exp 1	13	7.49	7.49	49.07	39.81	37.96	sp|P01325|INS1_MOUSE	Insulin-1 OS=Mus musculus GN=Ins1 PE=1 SV=1			0	0	GFFYTPKSR	Arg->Gln@9	missed K-S@7	0.000463261	1073.52	537.767	1073.52	537.766	2	5	1.1.1.942.8	40.1237	1026	40.1097
Exp 1	13	7.49	7.49	49.07	39.81	37.96	sp|P01325|INS1_MOUSE	Insulin-1 OS=Mus musculus GN=Ins1 PE=1 SV=1			0	99	GIVDQCCTSICSLYQLENYCN	Carbamidomethyl@N-term; Asp->Glu@4; Carbamidomethyl(C)@6; Carbamidomethyl(C)@7; Carbamidomethyl(C)@11; Carbamidomethyl(C)@20		0.00177293	2667.11	890.044	2667.11	890.043	3	17	2.1.1.1396.15	53.2978	11689	53.5026
Exp 1	13	7.49	7.49	49.07	39.81	37.96	sp|P01325|INS1_MOUSE	Insulin-1 OS=Mus musculus GN=Ins1 PE=1 SV=1			0	99	GIVDQCCTSICSLYQLENYCN	Asp->Glu@4; Carbamidomethyl(C)@6; Carbamidomethyl(C)@7; Carbamidomethyl(C)@11; Carbamidomethyl(C)@20		-0.000136256	2610.09	871.036	2610.09	871.036	3	19	2.1.1.1406.10	53.7873	4281	53.7974
Exp 1	13	7.49	7.49	49.07	39.81	37.96	sp|P01325|INS1_MOUSE	Insulin-1 OS=Mus musculus GN=Ins1 PE=1 SV=1			0	99	GIVDQCCTSICSLYQLENYCN	Asp->Glu@4; Carbamidomethyl(C)@6; Carbamidomethyl(C)@7; Carbamidomethyl(C)@11; Carbamidomethyl(C)@20		-0.00373559	2610.08	871.035	2610.09	871.036	3	17	1.1.1.1215.11	53.533	14340	53.4407
Exp 1	13	7.49	7.49	49.07	39.81	37.96	sp|P01325|INS1_MOUSE	Insulin-1 OS=Mus musculus GN=Ins1 PE=1 SV=1			0	99	GIVDQCCTSICSLYQLENYCN	Asp->Glu@4; Carbamidomethyl(C)@6; Carbamidomethyl(C)@7; Carbamidomethyl(C)@11; Carbamidomethyl(C)@20		-0.00190454	2610.08	871.035	2610.09	871.036	3	14	1.1.1.1237.10	54.605	1663	54.5703
Exp 1	13	7.49	7.49	49.07	39.81	37.96	sp|P01325|INS1_MOUSE	Insulin-1 OS=Mus musculus GN=Ins1 PE=1 SV=1			0	98.87	GIVDQCCTSICSLYQLENYCN	Asp->Glu@4; Carbamidomethyl(C)@6; Carbamidomethyl(C)@7; Carbamidomethyl(C)@11; Carbamidomethyl(C)@20		-0.00373559	2610.08	871.035	2610.09	871.036	3	14	1.1.1.1225.10	54.0135	1847	53.9795
Exp 1	13	7.49	7.49	49.07	39.81	37.96	sp|P01325|INS1_MOUSE	Insulin-1 OS=Mus musculus GN=Ins1 PE=1 SV=1			0	48.19	GIVDQCCTSICSLYQLENYCN	Asp->Glu@4; Carbamidomethyl(C)@6; Carbamidomethyl(C)@7; Carbamidomethyl(C)@11; Carbamidomethyl(C)@20		-0.000136256	2610.09	871.036	2610.09	871.036	3	10	2.1.1.1418.9	54.3829	1956	54.3881
Exp 1	13	7.49	7.49	49.07	39.81	37.96	sp|P01325|INS1_MOUSE	Insulin-1 OS=Mus musculus GN=Ins1 PE=1 SV=1			0	27.65	GIVDQCCTSICSLYQLENYCN	Asp->Glu@4; Carbamidomethyl(C)@6; Carbamidomethyl(C)@7; Carbamidomethyl(C)@11; Carbamidomethyl(C)@20		-0.000685572	2610.08	871.036	2610.09	871.036	3	11	2.1.1.1401.18	53.5333	47794	53.3063
Exp 1	13	7.49	7.49	49.07	39.81	37.96	sp|P01325|INS1_MOUSE	Insulin-1 OS=Mus musculus GN=Ins1 PE=1 SV=1			0	21.24	GIVDQCCTSICSLYQLENYCN	Asp->Glu@4; Carbamidomethyl(C)@6; Carbamidomethyl(C)@7; Carbamidomethyl(C)@11; Carbamidomethyl(C)@20		-0.00373559	2610.08	871.035	2610.09	871.036	3	10	1.1.1.1210.12	53.2889	14340	53.4407
Exp 1	13	7.49	7.49	49.07	39.81	37.96	sp|P01325|INS1_MOUSE	Insulin-1 OS=Mus musculus GN=Ins1 PE=1 SV=1			0	17.19	GIVDQCCTSICSLYQLENYCN	Carbamidomethyl@N-term; Asp->Glu@4; Carbamidomethyl(C)@6; Carbamidomethyl(C)@7; Carbamidomethyl(C)@11; Carbamidomethyl(C)@20		0.00177293	2667.11	890.044	2667.11	890.043	3	11	2.1.1.1401.20	53.5366	11689	53.5026
Exp 1	13	7.49	7.49	49.07	39.81	37.96	sp|P01325|INS1_MOUSE	Insulin-1 OS=Mus musculus GN=Ins1 PE=1 SV=1			0	16.92	GIVDQCCTSICSLYQLENYCN	Asp->Glu@4; Carbamidomethyl(C)@6; Carbamidomethyl(C)@7; Carbamidomethyl(C)@11; Carbamidomethyl(C)@20		-0.0041018	2610.08	871.034	2610.09	871.036	3	8	1.1.1.1220.12	53.7735	3669	53.7345
Exp 1	13	7.49	7.49	49.07	39.81	37.96	sp|P01325|INS1_MOUSE	Insulin-1 OS=Mus musculus GN=Ins1 PE=1 SV=1			0	0	GIVDQCCTSICSLYQLENYCN	Carbamidomethyl@N-term; Carbamidomethyl(C)@6; Carbamidomethyl(C)@7; Carbamidomethyl(C)@11; Carbamidomethyl(C)@20		0.000898381	2653.09	885.371	2653.09	885.371	3	6	2.1.1.1522.19	59.4787	3031	59.3895
Exp 1	13	7.49	7.49	49.07	39.81	37.96	sp|P01325|INS1_MOUSE	Insulin-1 OS=Mus musculus GN=Ins1 PE=1 SV=1			0	99	HLVEALYLVCGER	Carbamidomethyl(C)@10	cleaved P-H@N-term	0.000674547	1557.8	779.906	1557.8	779.906	2	17	2.1.1.1227.20	45.0081	15490	45.0727
Exp 1	13	7.49	7.49	49.07	39.81	37.96	sp|P01325|INS1_MOUSE	Insulin-1 OS=Mus musculus GN=Ins1 PE=1 SV=1			0	99	HLVEALYLVCGER	Carbamidomethyl(C)@10	cleaved P-H@N-term	-0.000812174	1557.8	520.273	1557.8	520.273	3	14	2.1.1.1233.5	45.2756	9905	45.2184
Exp 1	13	7.49	7.49	49.07	39.81	37.96	sp|P01325|INS1_MOUSE	Insulin-1 OS=Mus musculus GN=Ins1 PE=1 SV=1			0	99	HLVEALYLVCGER	Carbamidomethyl(C)@10	cleaved P-H@N-term	0.00413091	1557.8	779.908	1557.8	779.906	2	16	1.1.1.1062.6	46.0264	1464	46.0019
Exp 1	13	7.49	7.49	49.07	39.81	37.96	sp|P01325|INS1_MOUSE	Insulin-1 OS=Mus musculus GN=Ins1 PE=1 SV=1			0	99	HLVEALYLVCGER	Carbamidomethyl(C)@10	cleaved P-H@N-term	-0.000262857	1557.8	520.273	1557.8	520.273	3	11	2.1.1.1238.6	45.5216	2310	45.4619
Exp 1	13	7.49	7.49	49.07	39.81	37.96	sp|P01325|INS1_MOUSE	Insulin-1 OS=Mus musculus GN=Ins1 PE=1 SV=1			0	99	HLVEALYLVCGER	Carbamidomethyl(C)@10	cleaved P-H@N-term	0.000889276	1557.8	520.273	1557.8	520.273	3	13	1.1.1.1061.7	45.9751	3582	46.0019
Exp 1	13	7.49	7.49	49.07	39.81	37.96	sp|P01325|INS1_MOUSE	Insulin-1 OS=Mus musculus GN=Ins1 PE=1 SV=1			0	99	HLVEALYLVCGER	Carbamidomethyl(C)@10	cleaved P-H@N-term	0.000186266	1557.8	779.906	1557.8	779.906	2	12	2.1.1.1232.19	45.2502	2637	45.2184
Exp 1	13	7.49	7.49	49.07	39.81	37.96	sp|P01325|INS1_MOUSE	Insulin-1 OS=Mus musculus GN=Ins1 PE=1 SV=1			0	39.05	HLVEALYLVCGER	Carbamidomethyl(C)@10	cleaved P-H@N-term	0.00120199	1557.8	520.273	1557.8	520.273	3	6	2.1.1.1243.5	45.7676	1008	45.7577
Exp 1	13	7.49	7.49	49.07	39.81	37.96	sp|P01325|INS1_MOUSE	Insulin-1 OS=Mus musculus GN=Ins1 PE=1 SV=1			0	0	QHLCGPHLVEALYLVCGER	Gln->Phe@1; Carbamidomethyl(C)@4; Carbamidomethyl(C)@16		0.00279033	2269.12	568.286	2269.11	568.286	4	6	2.1.1.1288.14	47.9748	2309	47.9024
Exp 1	13	7.49	7.49	49.07	39.81	37.96	sp|P01325|INS1_MOUSE	Insulin-1 OS=Mus musculus GN=Ins1 PE=1 SV=1			0	99	SLYQLENYCN	Carbamidomethyl(C)@9	cleaved C-S@N-term	-0.00145999	1302.55	652.284	1302.56	652.285	2	11	1.1.1.962.21	41.1278	5297	40.9931
Exp 1	13	7.49	7.49	49.07	39.81	37.96	sp|P01325|INS1_MOUSE	Insulin-1 OS=Mus musculus GN=Ins1 PE=1 SV=1			0	16.76	SLYQLENYCN	Carbamidomethyl(C)@9; Deamidated(N)@10	cleaved C-S@N-term	0.0168655	1303.56	652.785	1303.54	652.777	2	8	2.1.1.1151.21	41.2763	8510	41.1921
Exp 1	33	1.6	1.6	13.38	8.451	8.451	sp|P01942|HBA_MOUSE	Hemoglobin subunit alpha OS=Mus musculus GN=Hba PE=1 SV=2			1.60206	99	FLASVSTVLTSK			0.000844647	1251.71	626.861	1251.71	626.861	2	8	2.1.1.1220.11	44.6444	1836	44.5248
Exp 1	33	1.6	1.6	13.38	8.451	8.451	sp|P01942|HBA_MOUSE	Hemoglobin subunit alpha OS=Mus musculus GN=Hba PE=1 SV=2			0	75.75	FLASVSTVLTSK			0.000844647	1251.71	626.861	1251.71	626.861	2	7	2.1.1.1215.12	44.3963	1836	44.5248
Exp 1	33	1.6	1.6	13.38	8.451	8.451	sp|P01942|HBA_MOUSE	Hemoglobin subunit alpha OS=Mus musculus GN=Hba PE=1 SV=2			0	0	VDPVNFK			0.0096261	817.443	409.729	817.433	409.724	2	3	2.1.1.892.7	28.6124	2082	28.5014
Exp 1	42	0.61	0.61	6.803	6.803	6.803	sp|P02104|HBE_MOUSE; sp|P02089|HBB2_MOUSE; sp|P02088|HBB1_MOUSE	Hemoglobin subunit epsilon-Y2 OS=Mus musculus GN=Hbb-y PE=1 SV=2; Hemoglobin subunit beta-2 OS=Mus musculus GN=Hbb-b2 PE=1 SV=2; Hemoglobin subunit beta-1 OS=Mus musculus GN=Hbb-b1 PE=1 SV=2			0.610834	97.37	LLVVYPWTQR			-0.00023834	1273.72	637.866	1273.72	637.866	2	8	2.1.1.1347.8	50.8719	987	50.8454
Exp 1	6	13.6	13.6	34.73	29.26	26.69	sp|P08226|APOE_MOUSE	Apolipoprotein E OS=Mus musculus GN=Apoe PE=1 SV=2			2	99	ELEEQLGPVAEETR			0.00702005	1598.79	800.4	1598.78	800.397	2	12	2.1.1.1017.22	34.7308	6254	34.7911
Exp 1	6	13.6	13.6	34.73	29.26	26.69	sp|P08226|APOE_MOUSE	Apolipoprotein E OS=Mus musculus GN=Apoe PE=1 SV=2			2	99	LGADMEDLR			0.00151238	1018.48	510.246	1018.48	510.245	2	10	2.1.1.975.6	32.6622	11553	32.555
Exp 1	6	13.6	13.6	34.73	29.26	26.69	sp|P08226|APOE_MOUSE	Apolipoprotein E OS=Mus musculus GN=Apoe PE=1 SV=2			2	99	TANLGAGAAQPLR			-0.00110863	1238.67	620.343	1238.67	620.344	2	14	2.1.1.866.6	27.36	3420	27.3851
Exp 1	6	13.6	13.6	34.73	29.26	26.69	sp|P08226|APOE_MOUSE	Apolipoprotein E OS=Mus musculus GN=Apoe PE=1 SV=2			1.72125	99	LGPLVEQGR			0.00121959	967.546	484.78	967.545	484.78	2	9	2.1.1.882.6	28.1218	3027	28.1116
Exp 1	6	13.6	13.6	34.73	29.26	26.69	sp|P08226|APOE_MOUSE	Apolipoprotein E OS=Mus musculus GN=Apoe PE=1 SV=2			1.65758	99	SKMEEQTQQIR		missed K-M@2	-0.00192815	1376.67	459.897	1376.67	459.898	3	12	2.1.1.629.2	15.7744	1282	15.8606
Exp 1	6	13.6	13.6	34.73	29.26	26.69	sp|P08226|APOE_MOUSE	Apolipoprotein E OS=Mus musculus GN=Apoe PE=1 SV=2			1.61979	99	NEVHTMLGQSTEEIR	Oxidation(M)@6		0.00216829	1758.82	587.282	1758.82	587.281	3	12	2.1.1.834.15	25.8099	1780	25.8334
Exp 1	6	13.6	13.6	34.73	29.26	26.69	sp|P08226|APOE_MOUSE	Apolipoprotein E OS=Mus musculus GN=Apoe PE=1 SV=2			1.37675	99	KELEEQLGPVAEETR			0.00262718	1726.88	576.633	1726.87	576.632	3	13	1.1.1.774.10	31.9293	1883	31.902
Exp 1	6	13.6	13.6	34.73	29.26	26.69	sp|P08226|APOE_MOUSE	Apolipoprotein E OS=Mus musculus GN=Apoe PE=1 SV=2			1.13668	98.98	GRLEEVGNQAR		missed R-L@2	-0.00184997	1227.63	410.217	1227.63	410.218	3	12	1.1.1.481.3	17.6539	1742	17.6807
Exp 1	6	13.6	13.6	34.73	29.26	26.69	sp|P08226|APOE_MOUSE	Apolipoprotein E OS=Mus musculus GN=Apoe PE=1 SV=2			0.0731433	58.18	FWDYLR			-0.000851894	898.433	450.224	898.434	450.224	2	5	2.1.1.1244.3	45.8135	5248	45.7577
Exp 1	6	13.6	13.6	34.73	29.26	26.69	sp|P08226|APOE_MOUSE	Apolipoprotein E OS=Mus musculus GN=Apoe PE=1 SV=2			0.0127808	18.36	TANLGAGAAQPLRDR		missed R-D@13	-0.00807535	1509.79	504.272	1509.8	504.274	3	6	1.1.1.634.7	25.0833	1540	25.0703
Exp 1	6	13.6	13.6	34.73	29.26	26.69	sp|P08226|APOE_MOUSE	Apolipoprotein E OS=Mus musculus GN=Apoe PE=1 SV=2			0	0	AQAFGDRIR		missed R-I@7	0.00918476	1032.56	517.285	1032.55	517.281	2	4	1.1.1.501.8	18.6157	26284	18.5388
Exp 1	6	13.6	13.6	34.73	29.26	26.69	sp|P08226|APOE_MOUSE	Apolipoprotein E OS=Mus musculus GN=Apoe PE=1 SV=2			0	0	AQAFGDRIR		missed R-I@7	0.0100191	1032.56	517.285	1032.55	517.281	2	5	2.1.1.689.6	18.7481	62054	18.8221
Exp 1	6	13.6	13.6	34.73	29.26	26.69	sp|P08226|APOE_MOUSE	Apolipoprotein E OS=Mus musculus GN=Apoe PE=1 SV=2			0	0	AQAFGDRIR		missed R-I@7	0.0100191	1032.56	517.285	1032.55	517.281	2	6	2.1.1.694.5	18.9901	65809	18.8221
Exp 1	6	13.6	13.6	34.73	29.26	26.69	sp|P08226|APOE_MOUSE	Apolipoprotein E OS=Mus musculus GN=Apoe PE=1 SV=2			0	85.88	ERLGPLVEQGR	Glu->Ser@1; Gln->Ala@9	missed R-L@2	0.00229456	1153.66	385.56	1153.66	385.56	3	10	1.1.1.701.3	28.3308	5710	28.3743
Exp 1	6	13.6	13.6	34.73	29.26	26.69	sp|P08226|APOE_MOUSE	Apolipoprotein E OS=Mus musculus GN=Apoe PE=1 SV=2			0	32.85	FWDYLR			0.000497332	898.434	450.224	898.434	450.224	2	5	1.1.1.1069.5	46.3674	3454	46.2004
Exp 1	6	13.6	13.6	34.73	29.26	26.69	sp|P08226|APOE_MOUSE	Apolipoprotein E OS=Mus musculus GN=Apoe PE=1 SV=2			0	0	FWDYLR			0.000497332	898.434	450.224	898.434	450.224	2	4	1.1.1.1064.3	46.1107	3454	46.2004
Exp 1	6	13.6	13.6	34.73	29.26	26.69	sp|P08226|APOE_MOUSE	Apolipoprotein E OS=Mus musculus GN=Apoe PE=1 SV=2			0	96.14	GRLEEVGNQAR		missed R-L@2	-0.00184997	1227.63	410.217	1227.63	410.218	3	10	1.1.1.486.2	17.8974	1742	17.6807
Exp 1	6	13.6	13.6	34.73	29.26	26.69	sp|P08226|APOE_MOUSE	Apolipoprotein E OS=Mus musculus GN=Apoe PE=1 SV=2			0	99	LGADMEDLR			0.000630522	1018.48	510.245	1018.48	510.245	2	10	1.1.1.795.13	32.9673	6454	32.8966
Exp 1	6	13.6	13.6	34.73	29.26	26.69	sp|P08226|APOE_MOUSE	Apolipoprotein E OS=Mus musculus GN=Apoe PE=1 SV=2			0	99	LGPLVEQGR			0.00121959	967.546	484.78	967.545	484.78	2	10	2.1.1.887.9	28.3703	5354	28.3548
Exp 1	6	13.6	13.6	34.73	29.26	26.69	sp|P08226|APOE_MOUSE	Apolipoprotein E OS=Mus musculus GN=Apoe PE=1 SV=2			0	79.64	LGPLVEQGR			0.00103649	967.546	484.78	967.545	484.78	2	8	2.1.1.892.8	28.6158	4810	28.5014
Exp 1	6	13.6	13.6	34.73	29.26	26.69	sp|P08226|APOE_MOUSE	Apolipoprotein E OS=Mus musculus GN=Apoe PE=1 SV=2			0	99	NEVHTMLGQSTEEIR			8.88377e-05	1742.83	581.949	1742.83	581.949	3	14	2.1.1.983.9	33.0575	4633	33.0405
Exp 1	6	13.6	13.6	34.73	29.26	26.69	sp|P08226|APOE_MOUSE	Apolipoprotein E OS=Mus musculus GN=Apoe PE=1 SV=2			0	98.13	NEVHTMLGQSTEEIR			0.0037298	1742.83	581.95	1742.83	581.949	3	13	1.1.1.822.6	34.2834	2101	34.2073
Exp 1	6	13.6	13.6	34.73	29.26	26.69	sp|P08226|APOE_MOUSE	Apolipoprotein E OS=Mus musculus GN=Apoe PE=1 SV=2			0	0	RLAVYK		missed R-L@1	-0.00945736	748.45	375.232	748.46	375.237	2	4	2.1.1.813.4	24.772	24635	24.8621
Exp 1	6	13.6	13.6	34.73	29.26	26.69	sp|P08226|APOE_MOUSE	Apolipoprotein E OS=Mus musculus GN=Apoe PE=1 SV=2			0	0	RLAVYK		missed R-L@1	-0.00945736	748.45	375.232	748.46	375.237	2	3	2.1.1.818.3	25.0121	24635	24.8621
Exp 1	6	13.6	13.6	34.73	29.26	26.69	sp|P08226|APOE_MOUSE	Apolipoprotein E OS=Mus musculus GN=Apoe PE=1 SV=2			0	0	SKMEEQTQQIR	Gln->Met@8	missed K-M@2	0.00627454	1379.66	460.894	1379.65	460.892	3	7	2.1.1.929.11	30.4143	14394	30.3958
Exp 1	6	13.6	13.6	34.73	29.26	26.69	sp|P08226|APOE_MOUSE	Apolipoprotein E OS=Mus musculus GN=Apoe PE=1 SV=2			0	99	TANLGAGAAQPLR			-0.00452659	1238.67	620.342	1238.67	620.344	2	11	2.1.1.861.8	27.1237	4394	27.2403
Exp 1	6	13.6	13.6	34.73	29.26	26.69	sp|P08226|APOE_MOUSE	Apolipoprotein E OS=Mus musculus GN=Apoe PE=1 SV=2			0	74.29	TANLGAGAAQPLR			-0.00340284	1238.67	620.342	1238.67	620.344	2	7	1.1.1.674.5	27.0287	2753	26.917
Exp 1	6	13.6	13.6	34.73	29.26	26.69	sp|P08226|APOE_MOUSE	Apolipoprotein E OS=Mus musculus GN=Apoe PE=1 SV=2			0	25.43	TANLGAGAAQPLR			-0.00181592	1238.67	620.343	1238.67	620.344	2	6	1.1.1.669.6	26.7899	3482	26.82
Exp 1	6	13.6	13.6	34.73	29.26	26.69	sp|P08226|APOE_MOUSE	Apolipoprotein E OS=Mus musculus GN=Apoe PE=1 SV=2			0	0	TANLGAGAAQPLRDR	Arg->Ala@13	missed R-D@13	0.00928088	1424.75	713.38	1424.74	713.376	2	9	2.1.1.1416.9	54.2796	107871	54.5367
Exp 1	6	13.6	13.6	34.73	29.26	26.69	sp|P08226|APOE_MOUSE	Apolipoprotein E OS=Mus musculus GN=Apoe PE=1 SV=2			0	0	TANLGAGAAQPLRDR	Arg->Ala@13	missed R-D@13	0.00991508	1424.75	475.923	1424.74	475.92	3	9	2.1.1.1418.2	54.3463	39411	54.5367
Exp 1	16	6	6	8.386	8.386	8.386	sp|P11859|ANGT_MOUSE	Angiotensinogen OS=Mus musculus GN=Agt PE=2 SV=1			2	99	LTLPQLEIR			-0.000742815	1081.65	541.832	1081.65	541.832	2	12	2.1.1.1297.9	48.4079	11685	48.4414
Exp 1	16	6	6	8.386	8.386	8.386	sp|P11859|ANGT_MOUSE	Angiotensinogen OS=Mus musculus GN=Agt PE=2 SV=1			2	99	TLHDQLVLAAEKLEDEDR		missed K-L@12	0.00072791	2094.06	699.027	2094.06	699.027	3	20	2.1.1.1343.15	50.6781	1701	50.6471
Exp 1	16	6	6	8.386	8.386	8.386	sp|P11859|ANGT_MOUSE	Angiotensinogen OS=Mus musculus GN=Agt PE=2 SV=1			2	99	VGEVLNSILLELK			-0.000398974	1425.84	713.929	1425.84	713.929	2	18	2.1.1.1565.4	61.5652	2187	61.6864
Exp 1	16	6	6	8.386	8.386	8.386	sp|P11859|ANGT_MOUSE	Angiotensinogen OS=Mus musculus GN=Agt PE=2 SV=1			0	99	LTLPQLEIR			-0.00141455	1081.65	361.557	1081.65	361.557	3	6	2.1.1.1297.2	48.3962	1154	48.4414
Exp 1	16	6	6	8.386	8.386	8.386	sp|P11859|ANGT_MOUSE	Angiotensinogen OS=Mus musculus GN=Agt PE=2 SV=1			0	98.85	LTLPQLEIR			-4.24191e-05	1081.65	541.832	1081.65	541.832	2	7	1.1.1.1110.12	48.3723	1875	48.4008
Exp 1	16	6	6	8.386	8.386	8.386	sp|P11859|ANGT_MOUSE	Angiotensinogen OS=Mus musculus GN=Agt PE=2 SV=1			0	0	LTLPQLEIR			0.000599957	1081.65	541.832	1081.65	541.832	2	4	2.1.1.1292.8	48.1601	902	48.1466
Exp 1	16	6	6	8.386	8.386	8.386	sp|P11859|ANGT_MOUSE	Angiotensinogen OS=Mus musculus GN=Agt PE=2 SV=1			0	99	TLHDQLVLAAEKLEDEDR		missed K-L@12	0.00150654	2094.06	524.523	2094.06	524.522	4	13	2.1.1.1343.8	50.6615	1843	50.6471
Exp 1	16	6	6	8.386	8.386	8.386	sp|P11859|ANGT_MOUSE	Angiotensinogen OS=Mus musculus GN=Agt PE=2 SV=1			0	99	VGEVLNSILLELK			-0.000154833	1425.84	713.929	1425.84	713.929	2	19	2.1.1.1571.6	61.8585	1525	61.8344
Exp 1	16	6	6	8.386	8.386	8.386	sp|P11859|ANGT_MOUSE	Angiotensinogen OS=Mus musculus GN=Agt PE=2 SV=1			0	99	VGEVLNSILLELK			0.00187902	1425.85	713.93	1425.84	713.929	2	8	1.1.1.1407.13	63.0117	1300	63.0735
Exp 1	16	6	6	8.386	8.386	8.386	sp|P11859|ANGT_MOUSE	Angiotensinogen OS=Mus musculus GN=Agt PE=2 SV=1			0	56.03	VGEVLNSILLELK			0.00108992	1425.85	476.289	1425.84	476.289	3	6	2.1.1.1568.4	61.6991	676	61.6367
Exp 1	36	0.89	0.89	4.58	1.679	1.679	sp|P20029|GRP78_MOUSE	78 kDa glucose-regulated protein OS=Mus musculus GN=Hspa5 PE=1 SV=3			0.88941	98.74	VEIIANDQGNR			-0.00477446	1227.62	614.815	1227.62	614.818	2	8	1.1.1.607.20	23.7781	1330	23.7435
Exp 1	36	0.89	0.89	4.58	1.679	1.679	sp|P20029|GRP78_MOUSE	78 kDa glucose-regulated protein OS=Mus musculus GN=Hspa5 PE=1 SV=3			0	0	AVEEK			-0.000256034	574.296	575.303	574.296	575.304	1	5	1.1.1.440.5	15.6285	2736	15.4865
Exp 1	36	0.89	0.89	4.58	1.679	1.679	sp|P20029|GRP78_MOUSE	78 kDa glucose-regulated protein OS=Mus musculus GN=Hspa5 PE=1 SV=3			0	10.8	EVEK			-2.90487e-06	503.259	504.266	503.259	504.266	1	4	2.1.1.614.5	15.1331	26601	15.1666
Exp 1	36	0.89	0.89	4.58	1.679	1.679	sp|P20029|GRP78_MOUSE	78 kDa glucose-regulated protein OS=Mus musculus GN=Hspa5 PE=1 SV=3			0	0	EVEK			5.4959e-05	503.259	504.266	503.259	504.266	1	4	1.1.1.435.4	15.3698	10914	15.4865
Exp 1	36	0.89	0.89	4.58	1.679	1.679	sp|P20029|GRP78_MOUSE	78 kDa glucose-regulated protein OS=Mus musculus GN=Hspa5 PE=1 SV=3			0	0	EVEK			-0.000158665	503.259	504.266	503.259	504.266	1	4	1.1.1.440.4	15.6168	10914	15.4865
Exp 1	36	0.89	0.89	4.58	1.679	1.679	sp|P20029|GRP78_MOUSE	78 kDa glucose-regulated protein OS=Mus musculus GN=Hspa5 PE=1 SV=3			0	0	RALSSQHQAR	Deamidated(Q)@8	missed R-A@1	0.0121477	1153.61	577.811	1153.6	577.805	2	6	1.1.1.558.2	21.3609	29954	21.3542
Exp 1	24	2.6	2.6	9.013	7.082	4.292	sp|P20152|VIME_MOUSE	Vimentin OS=Mus musculus GN=Vim PE=1 SV=3			1.284	99	ILLAELEQLK			0.000265499	1168.71	585.361	1168.71	585.361	2	8	2.1.1.1370.12	52.0112	1839	52.0364
Exp 1	24	2.6	2.6	9.013	7.082	4.292	sp|P20152|VIME_MOUSE	Vimentin OS=Mus musculus GN=Vim PE=1 SV=3			1.24413	99	QDVDNASLAR			-0.000238738	1087.53	544.77	1087.53	544.77	2	9	2.1.1.700.4	19.2861	1193	19.3129
Exp 1	24	2.6	2.6	9.013	7.082	4.292	sp|P20152|VIME_MOUSE	Vimentin OS=Mus musculus GN=Vim PE=1 SV=3			0.075204	67.44	ILLAELEQLKGQGK		missed K-G@10	0.000895344	1538.9	513.975	1538.9	513.975	3	6	2.1.1.1223.3	44.7806	2431	44.8741
Exp 1	24	2.6	2.6	9.013	7.082	4.292	sp|P20152|VIME_MOUSE	Vimentin OS=Mus musculus GN=Vim PE=1 SV=3			0	0	ELEQLK		cleaved A-E@N-term	-0.0109921	758.406	380.211	758.417	380.216	2	3	1.1.1.591.4	22.9696	8344	22.9627
Exp 1	24	2.6	2.6	9.013	7.082	4.292	sp|P20152|VIME_MOUSE	Vimentin OS=Mus musculus GN=Vim PE=1 SV=3			0	0	ELEQLK		cleaved A-E@N-term	-0.0109653	758.406	380.211	758.417	380.216	2	4	2.1.1.766.4	22.4828	21399	22.5246
Exp 1	24	2.6	2.6	9.013	7.082	4.292	sp|P20152|VIME_MOUSE	Vimentin OS=Mus musculus GN=Vim PE=1 SV=3			0	52.76	KLLEGEESR	Lys->Thr@1	missed K-L@1	-0.00069984	1032.51	517.261	1032.51	517.262	2	9	1.1.1.617.11	24.2615	7675	24.3407
Exp 1	24	2.6	2.6	9.013	7.082	4.292	sp|P20152|VIME_MOUSE	Vimentin OS=Mus musculus GN=Vim PE=1 SV=3			0	7.498	KLLEGEESR	Lys->Thr@1	missed K-L@1	0.000500899	1032.51	517.262	1032.51	517.262	2	6	2.1.1.803.12	24.3015	11249	24.1833
Exp 1	24	2.6	2.6	9.013	7.082	4.292	sp|P20152|VIME_MOUSE	Vimentin OS=Mus musculus GN=Vim PE=1 SV=3			0	87.61	QDVDNASLAR			0.00460926	1087.53	544.773	1087.53	544.77	2	6	1.1.1.507.4	18.9005	900	18.981
Exp 1	24	2.6	2.6	9.013	7.082	4.292	sp|P20152|VIME_MOUSE	Vimentin OS=Mus musculus GN=Vim PE=1 SV=3			0	0	SVSSSSYRR		missed R-R@8	0.0130105	1027.52	514.766	1027.5	514.76	2	3	2.1.1.1000.13	33.8917	3283	33.9185
Exp 1	37	0.88	0.88	12.14	12.14	11.43	sp|P21460|CYTC_MOUSE	Cystatin-C OS=Mus musculus GN=Cst3 PE=2 SV=2			0.649752	97.58	MLGAPEEADANEEGVR			0.000456363	1686.75	844.384	1686.75	844.383	2	7	2.1.1.947.20	31.31	789	31.3251
Exp 1	37	0.88	0.88	12.14	12.14	11.43	sp|P21460|CYTC_MOUSE	Cystatin-C OS=Mus musculus GN=Cst3 PE=2 SV=2			0.232102	89.16	MLGAPEEADANEEGVRR		missed R-R@16	0.000650441	1842.85	615.292	1842.85	615.292	3	9	1.1.1.684.10	27.5209	3485	27.449
Exp 1	43	0.59	0.59	7.463	4.478	4.478	sp|P24399|ZN239_MOUSE	Zinc finger protein 239 OS=Mus musculus GN=Znf239 PE=2 SV=2			0.5867	97.17	GFSQSSDLR			9.00729e-05	995.467	498.741	995.467	498.741	2	9	1.1.1.520.14	19.5116	9289	19.6264
Exp 1	43	0.59	0.59	7.463	4.478	4.478	sp|P24399|ZN239_MOUSE	Zinc finger protein 239 OS=Mus musculus GN=Znf239 PE=2 SV=2			0	95.68	GFSQSSDLR			-0.00053826	995.467	498.741	995.467	498.741	2	10	2.1.1.711.11	19.8301	33707	19.6582
Exp 1	43	0.59	0.59	7.463	4.478	4.478	sp|P24399|ZN239_MOUSE	Zinc finger protein 239 OS=Mus musculus GN=Znf239 PE=2 SV=2			0	52.09	GFSQSSDLR			9.00729e-05	995.467	498.741	995.467	498.741	2	7	1.1.1.525.15	19.7643	9289	19.6264
Exp 1	43	0.59	0.59	7.463	4.478	4.478	sp|P24399|ZN239_MOUSE	Zinc finger protein 239 OS=Mus musculus GN=Znf239 PE=2 SV=2			0	0	GFSQSSDLR			-0.000721365	995.466	498.74	995.467	498.741	2	5	2.1.1.716.16	20.0794	33707	19.6582
Exp 1	43	0.59	0.59	7.463	4.478	4.478	sp|P24399|ZN239_MOUSE	Zinc finger protein 239 OS=Mus musculus GN=Znf239 PE=2 SV=2			0	0	GFSQSSDLR	Deamidated(Q)@4		0.0179763	996.469	499.242	996.451	499.233	2	6	2.1.1.1023.11	35.0036	618738	34.8398
Exp 1	43	0.59	0.59	7.463	4.478	4.478	sp|P24399|ZN239_MOUSE	Zinc finger protein 239 OS=Mus musculus GN=Znf239 PE=2 SV=2			0	0	LHIHKR		missed K-R@5	-0.0121005	802.48	402.248	802.493	402.254	2	3	1.1.1.717.5	29.1125	4678	29.1526
Exp 1	41	0.67	0.67	7.536	2.029	2.029	sp|P29699|FETUA_MOUSE	Alpha-2-HS-glycoprotein OS=Mus musculus GN=Ahsg PE=1 SV=1			0.673664	97.78	CNLLAEK	Carbamidomethyl(C)@1		0.00105399	846.428	424.221	846.427	424.221	2	9	2.1.1.814.6	24.8236	13284	24.8138
Exp 1	41	0.67	0.67	7.536	2.029	2.029	sp|P29699|FETUA_MOUSE	Alpha-2-HS-glycoprotein OS=Mus musculus GN=Ahsg PE=1 SV=1			0	93.05	CNLLAEK	Carbamidomethyl(C)@1; Methyl(K)@7		0.000407261	860.443	431.229	860.443	431.229	2	9	2.1.1.936.5	30.7478	7243	30.7391
Exp 1	41	0.67	0.67	7.536	2.029	2.029	sp|P29699|FETUA_MOUSE	Alpha-2-HS-glycoprotein OS=Mus musculus GN=Ahsg PE=1 SV=1			0	92.83	CNLLAEK	Carbamidomethyl(C)@1		0.000238162	846.427	424.221	846.427	424.221	2	10	1.1.1.632.4	24.9852	16506	24.9251
Exp 1	41	0.67	0.67	7.536	2.029	2.029	sp|P29699|FETUA_MOUSE	Alpha-2-HS-glycoprotein OS=Mus musculus GN=Ahsg PE=1 SV=1			0	91.41	CNLLAEK	Carbamidomethyl(C)@1		-0.00012805	846.427	424.221	846.427	424.221	2	10	1.1.1.622.7	24.5009	170004	24.586
Exp 1	41	0.67	0.67	7.536	2.029	2.029	sp|P29699|FETUA_MOUSE	Alpha-2-HS-glycoprotein OS=Mus musculus GN=Ahsg PE=1 SV=1			0	90.41	CNLLAEK	Carbamidomethyl(C)@1		-0.00012805	846.427	424.221	846.427	424.221	2	10	1.1.1.627.4	24.7432	170004	24.586
Exp 1	41	0.67	0.67	7.536	2.029	2.029	sp|P29699|FETUA_MOUSE	Alpha-2-HS-glycoprotein OS=Mus musculus GN=Ahsg PE=1 SV=1			0	79.64	CNLLAEK	Carbamidomethyl(C)@1		0.000260534	846.427	424.221	846.427	424.221	2	10	2.1.1.804.5	24.345	360447	24.33
Exp 1	41	0.67	0.67	7.536	2.029	2.029	sp|P29699|FETUA_MOUSE	Alpha-2-HS-glycoprotein OS=Mus musculus GN=Ahsg PE=1 SV=1			0	79.28	CNLLAEK	Carbamidomethyl(C)@1		-0.000372191	846.427	424.221	846.427	424.221	2	7	1.1.1.637.5	25.2237	5052	25.2153
Exp 1	41	0.67	0.67	7.536	2.029	2.029	sp|P29699|FETUA_MOUSE	Alpha-2-HS-glycoprotein OS=Mus musculus GN=Ahsg PE=1 SV=1			0	77.47	CNLLAEK	Carbamidomethyl(C)@1		0.000260534	846.427	424.221	846.427	424.221	2	10	2.1.1.809.4	24.5836	360447	24.33
Exp 1	41	0.67	0.67	7.536	2.029	2.029	sp|P29699|FETUA_MOUSE	Alpha-2-HS-glycoprotein OS=Mus musculus GN=Ahsg PE=1 SV=1			0	67.64	CNLLAEK	Carbamidomethyl(C)@1		0.00184745	846.429	424.222	846.427	424.221	2	7	2.1.1.819.7	25.0673	6905	25.1041
Exp 1	41	0.67	0.67	7.536	2.029	2.029	sp|P29699|FETUA_MOUSE	Alpha-2-HS-glycoprotein OS=Mus musculus GN=Ahsg PE=1 SV=1			0	22.14	EVTDPAKCNLLAEK	Ala->Val@6; Carbamidomethyl(C)@8	missed K-C@7	-0.00198576	1614.83	539.283	1614.83	539.284	3	10	2.1.1.1015.11	34.615	37302	34.5478
Exp 1	41	0.67	0.67	7.536	2.029	2.029	sp|P29699|FETUA_MOUSE	Alpha-2-HS-glycoprotein OS=Mus musculus GN=Ahsg PE=1 SV=1			0	19.95	EVTDPAKCNLLAEK	Ala->Val@6; Carbamidomethyl(C)@8	missed K-C@7	-0.0014577	1614.83	539.283	1614.83	539.284	3	10	1.1.1.846.9	35.4378	16077	35.3738
Exp 1	41	0.67	0.67	7.536	2.029	2.029	sp|P29699|FETUA_MOUSE	Alpha-2-HS-glycoprotein OS=Mus musculus GN=Ahsg PE=1 SV=1			0	36.84	LVEISR	Ser->Ala@5		0.0258136	699.454	350.734	699.428	350.721	2	6	2.1.1.881.2	28.0681	10107	27.9176
Exp 1	41	0.67	0.67	7.536	2.029	2.029	sp|P29699|FETUA_MOUSE	Alpha-2-HS-glycoprotein OS=Mus musculus GN=Ahsg PE=1 SV=1			0	35.25	LVEISR	Ser->Ala@5		0.0261834	699.454	350.734	699.428	350.721	2	7	1.1.1.690.2	27.792	31543	27.7885
Exp 1	41	0.67	0.67	7.536	2.029	2.029	sp|P29699|FETUA_MOUSE	Alpha-2-HS-glycoprotein OS=Mus musculus GN=Ahsg PE=1 SV=1			0	47.12	QHGFCK	Gln->pyro-Glu@N-term; Delta:H(2)C(2)(H)@2; Carbamidomethyl(C)@5		-0.00978358	784.323	393.169	784.333	393.174	2	6	1.1.1.786.6	32.5108	4990	32.5493
Exp 1	41	0.67	0.67	7.536	2.029	2.029	sp|P29699|FETUA_MOUSE	Alpha-2-HS-glycoprotein OS=Mus musculus GN=Ahsg PE=1 SV=1			0	18.45	QHGFCK	Delta:H(2)C(2)(H)@2; Carbamidomethyl(C)@5		-0.0110907	801.348	401.681	801.359	401.687	2	7	1.1.1.607.8	23.7581	95653	23.5474
Exp 1	41	0.67	0.67	7.536	2.029	2.029	sp|P29699|FETUA_MOUSE	Alpha-2-HS-glycoprotein OS=Mus musculus GN=Ahsg PE=1 SV=1			0	0	QHGFCK	Delta:H(2)C(2)(H)@2; Carbamidomethyl(C)@5		-0.0109076	801.348	401.681	801.359	401.687	2	4	1.1.1.617.4	24.2499	2022	24.2425
Exp 1	14	7.5	7.5	27.96	16.99	13.55	sp|P32261|ANT3_MOUSE	Antithrombin-III OS=Mus musculus GN=Serpinc1 PE=1 SV=1			2	99	EQLQDMGLIDLFSPEK	Ile->Glu@9		0.00269299	1877.87	939.944	1877.87	939.943	2	13	2.1.1.1481.20	57.4609	2129	57.5182
Exp 1	14	7.5	7.5	27.96	16.99	13.55	sp|P32261|ANT3_MOUSE	Antithrombin-III OS=Mus musculus GN=Serpinc1 PE=1 SV=1			1.60206	99	LQPLDFK			-0.000450656	859.48	430.747	859.48	430.747	2	7	2.1.1.1074.5	37.4718	6051	37.5119
Exp 1	14	7.5	7.5	27.96	16.99	13.55	sp|P32261|ANT3_MOUSE	Antithrombin-III OS=Mus musculus GN=Serpinc1 PE=1 SV=1			1.55284	99	TSDQIHFFFAK			0.00060165	1339.66	447.56	1339.66	447.559	3	9	2.1.1.1244.2	45.8119	3545	45.7577
Exp 1	14	7.5	7.5	27.96	16.99	13.55	sp|P32261|ANT3_MOUSE	Antithrombin-III OS=Mus musculus GN=Serpinc1 PE=1 SV=1			1.25181	99	LGACNDTLK	Carbamidomethyl(C)@4		-0.00116786	990.479	496.247	990.48	496.247	2	9	2.1.1.721.17	20.3229	7050	20.1917
Exp 1	14	7.5	7.5	27.96	16.99	13.55	sp|P32261|ANT3_MOUSE	Antithrombin-III OS=Mus musculus GN=Serpinc1 PE=1 SV=1			0.388277	93.17	ANRPFLVLIR			-0.000743664	1197.73	400.252	1197.73	400.252	3	6	1.1.1.1053.4	45.5638	661	45.6056
Exp 1	14	7.5	7.5	27.96	16.99	13.55	sp|P32261|ANT3_MOUSE	Antithrombin-III OS=Mus musculus GN=Serpinc1 PE=1 SV=1			0.137869	99	SSDLVSANR	Asp->Glu@3		-0.000350565	961.482	481.748	961.483	481.749	2	13	2.1.1.646.6	16.6512	4558	16.7555
Exp 1	14	7.5	7.5	27.96	16.99	13.55	sp|P32261|ANT3_MOUSE	Antithrombin-III OS=Mus musculus GN=Serpinc1 PE=1 SV=1			0.0619809	59.18	VWELSK			0.00134844	760.413	381.214	760.412	381.213	2	5	2.1.1.963.4	32.0739	15583	32.3119
Exp 1	14	7.5	7.5	27.96	16.99	13.55	sp|P32261|ANT3_MOUSE	Antithrombin-III OS=Mus musculus GN=Serpinc1 PE=1 SV=1			0.0574959	99	DDLYVSDAFHK	Asp->Ser@1		0.00270991	1280.61	427.876	1280.6	427.875	3	11	2.1.1.992.8	33.4929	5479	33.528
Exp 1	14	7.5	7.5	27.96	16.99	13.55	sp|P32261|ANT3_MOUSE	Antithrombin-III OS=Mus musculus GN=Serpinc1 PE=1 SV=1			0	99	DDLYVSDAFHK	Asp->Ser@1		0.00390009	1280.61	427.877	1280.6	427.875	3	10	2.1.1.997.7	33.7348	3881	33.723
Exp 1	14	7.5	7.5	27.96	16.99	13.55	sp|P32261|ANT3_MOUSE	Antithrombin-III OS=Mus musculus GN=Serpinc1 PE=1 SV=1			0	97.9	DDLYVSDAFHK	Asp->Ser@2		0.00179328	1280.61	427.876	1280.6	427.875	3	9	1.1.1.820.6	34.1689	3973	34.1103
Exp 1	14	7.5	7.5	27.96	16.99	13.55	sp|P32261|ANT3_MOUSE	Antithrombin-III OS=Mus musculus GN=Serpinc1 PE=1 SV=1			0	29.06	DIPVNPL	Leu->Met@7	cleaved L-C@C-term	0.00220211	784.381	393.198	784.379	393.197	2	6	2.1.1.1077.5	37.6205	1115	37.6606
Exp 1	14	7.5	7.5	27.96	16.99	13.55	sp|P32261|ANT3_MOUSE	Antithrombin-III OS=Mus musculus GN=Serpinc1 PE=1 SV=1			0	0	DIPVNPLCIYR	Leu->Met@7; Carbamidomethyl(C)@8		0.00205185	1376.66	689.337	1376.66	689.336	2	5	1.1.1.1076.14	46.7132	2478	46.7384
Exp 1	14	7.5	7.5	27.96	16.99	13.55	sp|P32261|ANT3_MOUSE	Antithrombin-III OS=Mus musculus GN=Serpinc1 PE=1 SV=1			0	56.03	EQLQDMGLIDLFSPEK	Oxidation(M)@6		-0.0312106	1877.88	626.966	1877.91	626.977	3	7	2.1.1.1483.7	57.5304	1676	57.4694
Exp 1	14	7.5	7.5	27.96	16.99	13.55	sp|P32261|ANT3_MOUSE	Antithrombin-III OS=Mus musculus GN=Serpinc1 PE=1 SV=1			0	32.2	EQLQDMGLIDLFSPEK	Deamidated(Q)@4; Oxidation(M)@6		-0.0155947	1878.88	627.299	1878.89	627.305	3	6	1.1.1.1301.11	57.7581	1315	57.6428
Exp 1	14	7.5	7.5	27.96	16.99	13.55	sp|P32261|ANT3_MOUSE	Antithrombin-III OS=Mus musculus GN=Serpinc1 PE=1 SV=1			0	0	FDTISEK			0.00770361	838.415	420.215	838.407	420.211	2	3	1.1.1.562.8	21.5649	2604	21.5482
Exp 1	14	7.5	7.5	27.96	16.99	13.55	sp|P32261|ANT3_MOUSE	Antithrombin-III OS=Mus musculus GN=Serpinc1 PE=1 SV=1			0	0	FSPENTR			-0.00189042	849.396	425.705	849.398	425.706	2	3	2.1.1.638.3	16.2184	3577	16.0596
Exp 1	14	7.5	7.5	27.96	16.99	13.55	sp|P32261|ANT3_MOUSE	Antithrombin-III OS=Mus musculus GN=Serpinc1 PE=1 SV=1			0	0	IDLF		cleaved L-I@N-term; cleaved F-S@C-term	0.000867806	506.275	507.282	506.274	507.281	1	4	2.1.1.1384.9	52.6889	8200	52.7223
Exp 1	14	7.5	7.5	27.96	16.99	13.55	sp|P32261|ANT3_MOUSE	Antithrombin-III OS=Mus musculus GN=Serpinc1 PE=1 SV=1			0	39.31	LGACNDTLK	Carbamidomethyl(C)@4		-0.00116786	990.479	496.247	990.48	496.247	2	6	2.1.1.716.15	20.076	7207	20.1917
Exp 1	14	7.5	7.5	27.96	16.99	13.55	sp|P32261|ANT3_MOUSE	Antithrombin-III OS=Mus musculus GN=Serpinc1 PE=1 SV=1			0	11.83	LGACNDTLK	Carbamidomethyl(C)@4		-0.00153258	990.479	496.247	990.48	496.247	2	4	1.1.1.530.10	20.0078	2675	19.8259
Exp 1	14	7.5	7.5	27.96	16.99	13.55	sp|P32261|ANT3_MOUSE	Antithrombin-III OS=Mus musculus GN=Serpinc1 PE=1 SV=1			0	0	LGACNDTLK	Carbamidomethyl(C)@4		-0.00153258	990.479	496.247	990.48	496.247	2	5	1.1.1.525.14	19.7609	2675	19.8259
Exp 1	14	7.5	7.5	27.96	16.99	13.55	sp|P32261|ANT3_MOUSE	Antithrombin-III OS=Mus musculus GN=Serpinc1 PE=1 SV=1			0	48	LQPLDFK			-1.9765e-05	859.48	430.747	859.48	430.747	2	5	1.1.1.895.5	37.8147	4986	37.8548
Exp 1	14	7.5	7.5	27.96	16.99	13.55	sp|P32261|ANT3_MOUSE	Antithrombin-III OS=Mus musculus GN=Serpinc1 PE=1 SV=1			0	0	LQPLDFK			-1.9765e-05	859.48	430.747	859.48	430.747	2	4	1.1.1.890.6	37.5707	5351	37.756
Exp 1	14	7.5	7.5	27.96	16.99	13.55	sp|P32261|ANT3_MOUSE	Antithrombin-III OS=Mus musculus GN=Serpinc1 PE=1 SV=1			0	0	LQPLDFK			-0.000450656	859.48	430.747	859.48	430.747	2	4	2.1.1.1069.5	37.226	6051	37.5119
Exp 1	14	7.5	7.5	27.96	16.99	13.55	sp|P32261|ANT3_MOUSE	Antithrombin-III OS=Mus musculus GN=Serpinc1 PE=1 SV=1			0	0	LSLLLI		cleaved L-L@N-term; cleaved I-G@C-term	0.00600825	670.469	671.476	670.463	671.47	1	5	2.1.1.1815.6	73.8131	632	73.7777
Exp 1	14	7.5	7.5	27.96	16.99	13.55	sp|P32261|ANT3_MOUSE	Antithrombin-III OS=Mus musculus GN=Serpinc1 PE=1 SV=1			0	99	SSDLVSANR	Asp->Glu@3		-0.000350565	961.482	481.748	961.483	481.749	2	13	2.1.1.651.5	16.8885	4958	16.7555
Exp 1	14	7.5	7.5	27.96	16.99	13.55	sp|P32261|ANT3_MOUSE	Antithrombin-III OS=Mus musculus GN=Serpinc1 PE=1 SV=1			0	68.22	TSDQIHFFFAK			1.01217	1340.67	447.897	1339.66	447.559	3	8	2.1.1.1239.2	45.5641	2337	45.6584
Exp 1	14	7.5	7.5	27.96	16.99	13.55	sp|P32261|ANT3_MOUSE	Antithrombin-III OS=Mus musculus GN=Serpinc1 PE=1 SV=1			0	0	VANPCVN	Carbamidomethyl(C)@5; Deamidated(N)@7		-0.00129231	773.336	387.675	773.338	387.676	2	4	2.1.1.662.7	17.4138	1169	17.2447
Exp 1	14	7.5	7.5	27.96	16.99	13.55	sp|P32261|ANT3_MOUSE	Antithrombin-III OS=Mus musculus GN=Serpinc1 PE=1 SV=1			0	0	YSPGAGSGAAGER	Protein Terminal Acetyl@N-term	cleaved M-Y@N-term	0.0180506	1220.56	611.287	1220.54	611.278	2	4	1.1.1.947.11	40.3757	3365	40.3069
Exp 1	18	4.82	4.82	27.45	16.08	11.76	sp|P62259|1433E_MOUSE	14-3-3 protein epsilon OS=Mus musculus GN=Ywhae PE=1 SV=1			2	99	DSTLIMQLLR			-0.000209204	1188.65	595.334	1188.65	595.334	2	14	1.1.1.1349.7	60.1295	2004	59.9505
Exp 1	18	4.82	4.82	27.45	16.08	11.76	sp|P62259|1433E_MOUSE	14-3-3 protein epsilon OS=Mus musculus GN=Ywhae PE=1 SV=1			1.72125	99	HLIPAANTGESK			-0.00148894	1236.64	413.222	1236.65	413.223	3	8	2.1.1.706.9	19.5764	1414	19.6099
Exp 1	18	4.82	4.82	27.45	16.08	11.76	sp|P62259|1433E_MOUSE	14-3-3 protein epsilon OS=Mus musculus GN=Ywhae PE=1 SV=1			0.686133	97.57	NLLSVAYK			-0.000418126	906.517	454.266	906.517	454.266	2	7	2.1.1.1082.7	37.8743	2154	37.9094
Exp 1	18	4.82	4.82	27.45	16.08	11.76	sp|P62259|1433E_MOUSE	14-3-3 protein epsilon OS=Mus musculus GN=Ywhae PE=1 SV=1			0.413413	94.29	EAAENSLVAYK			0.00183814	1193.59	597.805	1193.59	597.804	2	7	1.1.1.712.17	28.89	0	28.8616
Exp 1	18	4.82	4.82	27.45	16.08	11.76	sp|P62259|1433E_MOUSE	14-3-3 protein epsilon OS=Mus musculus GN=Ywhae PE=1 SV=1			0	99	DSTLIMQLLR			-0.000209204	1188.65	595.334	1188.65	595.334	2	14	1.1.1.1344.8	59.8807	1960	60.0003
Exp 1	18	4.82	4.82	27.45	16.08	11.76	sp|P62259|1433E_MOUSE	14-3-3 protein epsilon OS=Mus musculus GN=Ywhae PE=1 SV=1			0	96.39	DSTLIMQLLR			0.000171406	1188.65	595.334	1188.65	595.334	2	7	2.1.1.1524.8	59.5497	3102	59.536
Exp 1	18	4.82	4.82	27.45	16.08	11.76	sp|P62259|1433E_MOUSE	14-3-3 protein epsilon OS=Mus musculus GN=Ywhae PE=1 SV=1			0	39.31	DSTLIMQLLR			-0.000683086	1188.65	595.334	1188.65	595.334	2	6	2.1.1.1519.7	59.3043	2801	59.2925
Exp 1	18	4.82	4.82	27.45	16.08	11.76	sp|P62259|1433E_MOUSE	14-3-3 protein epsilon OS=Mus musculus GN=Ywhae PE=1 SV=1			0	0	HLIPAANTGESKVF		cleaved F-Y@C-term; missed K-V@12	0.0231596	1482.81	495.276	1482.78	495.268	3	3	2.1.1.743.8	21.3775	3679	21.3125
Exp 1	18	4.82	4.82	27.45	16.08	11.76	sp|P62259|1433E_MOUSE	14-3-3 protein epsilon OS=Mus musculus GN=Ywhae PE=1 SV=1			0	9.268	IISSIEQK	Ile->Val@1		-0.000127108	902.507	452.261	902.507	452.261	2	5	2.1.1.697.13	19.1531	1166	19.1156
Exp 1	18	4.82	4.82	27.45	16.08	11.76	sp|P62259|1433E_MOUSE	14-3-3 protein epsilon OS=Mus musculus GN=Ywhae PE=1 SV=1			0	0	LAEQAER			0.000675004	815.414	408.714	815.414	408.714	2	5	2.1.1.650.3	16.813	144083	16.8044
Exp 1	18	4.82	4.82	27.45	16.08	11.76	sp|P62259|1433E_MOUSE	14-3-3 protein epsilon OS=Mus musculus GN=Ywhae PE=1 SV=1			0	0	LAEQAER			0.000675004	815.414	408.714	815.414	408.714	2	4	2.1.1.655.3	17.0605	144083	16.8044
Exp 1	18	4.82	4.82	27.45	16.08	11.76	sp|P62259|1433E_MOUSE	14-3-3 protein epsilon OS=Mus musculus GN=Ywhae PE=1 SV=1			0	0	LAEQAER			0.000675004	815.414	408.714	815.414	408.714	2	4	2.1.1.660.2	17.3035	144083	16.8044
Exp 1	18	4.82	4.82	27.45	16.08	11.76	sp|P62259|1433E_MOUSE	14-3-3 protein epsilon OS=Mus musculus GN=Ywhae PE=1 SV=1			0	0	LAEQAER			-0.000667768	815.413	408.714	815.414	408.714	2	3	2.1.1.675.2	18.0417	1585	18.0835
Exp 1	18	4.82	4.82	27.45	16.08	11.76	sp|P62259|1433E_MOUSE	14-3-3 protein epsilon OS=Mus musculus GN=Ywhae PE=1 SV=1			0	0	LAEQAER			-0.000484663	815.413	408.714	815.414	408.714	2	4	2.1.1.680.2	18.292	1215	18.2809
Exp 1	18	4.82	4.82	27.45	16.08	11.76	sp|P62259|1433E_MOUSE	14-3-3 protein epsilon OS=Mus musculus GN=Ywhae PE=1 SV=1			0	0	LAEQAER			0.000491899	815.414	408.714	815.414	408.714	2	3	2.1.1.695.4	19.0344	952	18.9679
Exp 1	18	4.82	4.82	27.45	16.08	11.76	sp|P62259|1433E_MOUSE	14-3-3 protein epsilon OS=Mus musculus GN=Ywhae PE=1 SV=1			0	0	LAEQAER			-0.000911908	815.413	408.714	815.414	408.714	2	3	2.1.1.700.3	19.2794	812	19.2637
Exp 1	18	4.82	4.82	27.45	16.08	11.76	sp|P62259|1433E_MOUSE	14-3-3 protein epsilon OS=Mus musculus GN=Ywhae PE=1 SV=1			0	0	LICCDILDVLDK	Carbamidomethyl(C)@3; Carbamidomethyl(C)@4		-0.0143285	1475.72	738.868	1475.74	738.875	2	3	1.1.1.1313.19	58.3593	636	58.3274
Exp 1	18	4.82	4.82	27.45	16.08	11.76	sp|P62259|1433E_MOUSE	14-3-3 protein epsilon OS=Mus musculus GN=Ywhae PE=1 SV=1			0	92.14	NLLSVAYK			-0.000423844	906.517	454.266	906.517	454.266	2	6	1.1.1.902.5	38.1595	2397	38.151
Exp 1	39	0.79	0.79	5.4	2.376	2.376	sp|P62631|EF1A2_MOUSE; sp|P10126|EF1A1_MOUSE	Elongation factor 1-alpha 2 OS=Mus musculus GN=Eef1a2 PE=1 SV=1; Elongation factor 1-alpha 1 OS=Mus musculus GN=Eef1a1 PE=1 SV=3			0.790485	98.39	IGGIGTVPVGR			0.00251746	1024.61	513.31	1024.6	513.309	2	9	1.1.1.786.18	32.5308	1281	32.5493
Exp 1	39	0.79	0.79	5.4	2.376	2.376	sp|P62631|EF1A2_MOUSE; sp|P10126|EF1A1_MOUSE	Elongation factor 1-alpha 2 OS=Mus musculus GN=Eef1a2 PE=1 SV=1; Elongation factor 1-alpha 1 OS=Mus musculus GN=Eef1a1 PE=1 SV=3			0	0	FEKEAAEMGKGSFK		missed K-G@10	0.00121282	1557.75	779.883	1557.75	779.882	2	4	1.1.1.1083.12	47.0597	9546	47.1758
Exp 1	12	7.82	7.82	51.46	51.46	41.75	sp|P62806|H4_MOUSE	Histone H4 OS=Mus musculus GN=Hist1h4a PE=1 SV=2			2	99	ISGLIYEETR			0.00395533	1179.62	590.816	1179.61	590.814	2	13	2.1.1.1026.9	35.1454	11932	35.1304
Exp 1	12	7.82	7.82	51.46	51.46	41.75	sp|P62806|H4_MOUSE	Histone H4 OS=Mus musculus GN=Hist1h4a PE=1 SV=2			2	99	VFLENVIR			0.000459429	988.571	495.293	988.571	495.293	2	11	2.1.1.1215.7	44.388	5887	44.2256
Exp 1	12	7.82	7.82	51.46	51.46	41.75	sp|P62806|H4_MOUSE	Histone H4 OS=Mus musculus GN=Hist1h4a PE=1 SV=2			1.85387	99	TVTAMDVVYALK			-0.00109401	1309.69	655.854	1309.7	655.855	2	10	1.1.1.1211.9	53.333	1348	53.3918
Exp 1	12	7.82	7.82	51.46	51.46	41.75	sp|P62806|H4_MOUSE	Histone H4 OS=Mus musculus GN=Hist1h4a PE=1 SV=2			1.08619	99	TVTAMDVVYALKR		missed K-R@12	-0.0052601	1465.79	489.604	1465.8	489.606	3	7	2.1.1.1296.5	48.3516	1410	48.3424
Exp 1	12	7.82	7.82	51.46	51.46	41.75	sp|P62806|H4_MOUSE	Histone H4 OS=Mus musculus GN=Hist1h4a PE=1 SV=2			0.785156	97.83	DNIQGITKPAIR			0.0019168	1324.75	442.59	1324.75	442.589	3	12	1.1.1.701.7	28.3375	12929	28.3256
Exp 1	12	7.82	7.82	51.46	51.46	41.75	sp|P62806|H4_MOUSE	Histone H4 OS=Mus musculus GN=Hist1h4a PE=1 SV=2			0.0996329	69.51	DAVTYTEHAK			0.000101675	1133.54	378.852	1133.54	378.852	3	9	2.1.1.642.7	16.4309	7871	16.358
Exp 1	12	7.82	7.82	51.46	51.46	41.75	sp|P62806|H4_MOUSE	Histone H4 OS=Mus musculus GN=Hist1h4a PE=1 SV=2			0	41.32	DAVTYTEHAK			0.00144693	1133.54	567.776	1133.54	567.775	2	7	2.1.1.639.4	16.2914	1254	16.3082
Exp 1	12	7.82	7.82	51.46	51.46	41.75	sp|P62806|H4_MOUSE	Histone H4 OS=Mus musculus GN=Hist1h4a PE=1 SV=2			0	11.82	DAVTYTEHAK			-0.00214666	1133.53	378.852	1133.54	378.852	3	7	1.1.1.457.3	16.4529	2304	16.3799
Exp 1	12	7.82	7.82	51.46	51.46	41.75	sp|P62806|H4_MOUSE	Histone H4 OS=Mus musculus GN=Hist1h4a PE=1 SV=2			0	99	ISGLIYEETR			0.00279057	1179.62	590.815	1179.61	590.814	2	11	1.1.1.863.10	36.2804	7920	36.1032
Exp 1	12	7.82	7.82	51.46	51.46	41.75	sp|P62806|H4_MOUSE	Histone H4 OS=Mus musculus GN=Hist1h4a PE=1 SV=2			0	67.37	ISGLIYEETR			0.00279057	1179.62	590.815	1179.61	590.814	2	6	1.1.1.858.11	36.0249	7920	36.1032
Exp 1	12	7.82	7.82	51.46	51.46	41.75	sp|P62806|H4_MOUSE	Histone H4 OS=Mus musculus GN=Hist1h4a PE=1 SV=2			0	20.51	ISGLIYEETR			0.00358912	1179.62	590.816	1179.61	590.814	2	5	2.1.1.1031.11	35.3909	5449	35.3242
Exp 1	12	7.82	7.82	51.46	51.46	41.75	sp|P62806|H4_MOUSE	Histone H4 OS=Mus musculus GN=Hist1h4a PE=1 SV=2			0	99	TVTAMDVVYALK			-0.000934006	1309.69	437.572	1309.7	437.572	3	7	2.1.1.1377.8	52.3479	1749	52.383
Exp 1	12	7.82	7.82	51.46	51.46	41.75	sp|P62806|H4_MOUSE	Histone H4 OS=Mus musculus GN=Hist1h4a PE=1 SV=2			0	99	VFLENVIR			-9.87188e-05	988.57	495.293	988.571	495.293	2	11	1.1.1.1042.4	45.0275	4802	44.9599
Exp 1	12	7.82	7.82	51.46	51.46	41.75	sp|P62806|H4_MOUSE	Histone H4 OS=Mus musculus GN=Hist1h4a PE=1 SV=2			0	99	VFLENVIR			-9.87188e-05	988.57	495.293	988.571	495.293	2	10	1.1.1.1037.4	44.7793	4802	44.9599
Exp 1	12	7.82	7.82	51.46	51.46	41.75	sp|P62806|H4_MOUSE	Histone H4 OS=Mus musculus GN=Hist1h4a PE=1 SV=2			0	63.22	VFLENVIR			8.43863e-05	988.571	495.293	988.571	495.293	2	6	1.1.1.1047.3	45.2676	4979	44.9599
Exp 1	12	7.82	7.82	51.46	51.46	41.75	sp|P62806|H4_MOUSE	Histone H4 OS=Mus musculus GN=Hist1h4a PE=1 SV=2			0	11.02	VFLENVIR			0.000459429	988.571	495.293	988.571	495.293	2	4	2.1.1.1221.6	44.6943	6888	44.2256
Exp 1	25	2.23	2.23	40.79	40.79	21.05	sp|P62991|UBIQ_MOUSE	Ubiquitin OS=Mus musculus GN=Rps27a PE=1 SV=1			2	99	TITLEVEPSDTIENVK			-0.00208772	1786.92	894.466	1786.92	894.467	2	19	2.1.1.1188.13	43.0728	4318	43.1408
Exp 1	25	2.23	2.23	40.79	40.79	21.05	sp|P62991|UBIQ_MOUSE	Ubiquitin OS=Mus musculus GN=Rps27a PE=1 SV=1			0.121478	78.03	TLSDYNIQK			0.000145443	1080.55	541.28	1080.55	541.28	2	7	1.1.1.660.8	26.3511	1268	26.3341
Exp 1	25	2.23	2.23	40.79	40.79	21.05	sp|P62991|UBIQ_MOUSE	Ubiquitin OS=Mus musculus GN=Rps27a PE=1 SV=1			0.107905	75.6	MQIFVK			0.0033678	764.429	383.222	764.425	383.22	2	6	2.1.1.1000.4	33.8767	6173	33.8695
Exp 1	25	2.23	2.23	40.79	40.79	21.05	sp|P62991|UBIQ_MOUSE	Ubiquitin OS=Mus musculus GN=Rps27a PE=1 SV=1			0	64.51	MQIFVK			0.00354042	764.429	383.222	764.425	383.22	2	5	1.1.1.826.6	34.4627	3797	34.4523
Exp 1	25	2.23	2.23	40.79	40.79	21.05	sp|P62991|UBIQ_MOUSE	Ubiquitin OS=Mus musculus GN=Rps27a PE=1 SV=1			0	30.39	TITLEVEPSDTIENVK			-0.000500805	1786.92	894.467	1786.92	894.467	2	6	2.1.1.1193.22	43.3245	3360	43.2386
Exp 1	9	9.72	9.72	38.93	23.47	20	sp|P63260|ACTG_MOUSE; sp|P60710|ACTB_MOUSE	Actin, cytoplasmic 2 OS=Mus musculus GN=Actg1 PE=1 SV=1; Actin, cytoplasmic 1 OS=Mus musculus GN=Actb PE=1 SV=1			2	99	AGFAGDDAPR			0.00170721	975.443	488.729	975.441	488.728	2	13	2.1.1.741.13	21.304	8552	21.167
Exp 1	9	9.72	9.72	38.93	23.47	20	sp|P63260|ACTG_MOUSE; sp|P60710|ACTB_MOUSE	Actin, cytoplasmic 2 OS=Mus musculus GN=Actg1 PE=1 SV=1; Actin, cytoplasmic 1 OS=Mus musculus GN=Actb PE=1 SV=1			2	99	VAPEEHPVLLTEAPLNPK			-0.00362277	1953.05	652.025	1953.06	652.026	3	14	2.1.1.1119.15	39.689	6660	39.6153
Exp 1	9	9.72	9.72	38.93	23.47	20	sp|P63260|ACTG_MOUSE; sp|P60710|ACTB_MOUSE	Actin, cytoplasmic 2 OS=Mus musculus GN=Actg1 PE=1 SV=1; Actin, cytoplasmic 1 OS=Mus musculus GN=Actb PE=1 SV=1			1.82391	99	DSYVGDEAQSK			0.000365377	1197.52	599.765	1197.52	599.765	2	10	2.1.1.660.7	17.3385	3074	17.4423
Exp 1	9	9.72	9.72	38.93	23.47	20	sp|P63260|ACTG_MOUSE; sp|P60710|ACTB_MOUSE	Actin, cytoplasmic 2 OS=Mus musculus GN=Actg1 PE=1 SV=1; Actin, cytoplasmic 1 OS=Mus musculus GN=Actb PE=1 SV=1			1.34679	99	AVFPSIVGR		cleaved R-P@C-term	0.00380504	944.548	473.281	944.544	473.279	2	9	1.1.1.961.7	41.0607	2705	41.0925
Exp 1	9	9.72	9.72	38.93	23.47	20	sp|P63260|ACTG_MOUSE; sp|P60710|ACTB_MOUSE	Actin, cytoplasmic 2 OS=Mus musculus GN=Actg1 PE=1 SV=1; Actin, cytoplasmic 1 OS=Mus musculus GN=Actb PE=1 SV=1			1.14874	99	CDVDIR	Carbamidomethyl(C)@1		0.00056271	776.349	389.182	776.349	389.182	2	8	2.1.1.697.7	19.1331	1529	19.1156
Exp 1	9	9.72	9.72	38.93	23.47	20	sp|P63260|ACTG_MOUSE; sp|P60710|ACTB_MOUSE	Actin, cytoplasmic 2 OS=Mus musculus GN=Actg1 PE=1 SV=1; Actin, cytoplasmic 1 OS=Mus musculus GN=Actb PE=1 SV=1			0.728158	97.36	GYSFTTTAER			-0.000845447	1131.52	566.767	1131.52	566.767	2	9	2.1.1.908.8	29.3972	4933	29.3772
Exp 1	9	9.72	9.72	38.93	23.47	20	sp|P63260|ACTG_MOUSE; sp|P60710|ACTB_MOUSE	Actin, cytoplasmic 2 OS=Mus musculus GN=Actg1 PE=1 SV=1; Actin, cytoplasmic 1 OS=Mus musculus GN=Actb PE=1 SV=1			0.367543	91.86	QEYDESGPSIVHR			0.00251653	1515.7	506.24	1515.7	506.239	3	7	2.1.1.824.12	25.3181	3760	25.1526
Exp 1	9	9.72	9.72	38.93	23.47	20	sp|P63260|ACTG_MOUSE; sp|P60710|ACTB_MOUSE	Actin, cytoplasmic 2 OS=Mus musculus GN=Actg1 PE=1 SV=1; Actin, cytoplasmic 1 OS=Mus musculus GN=Actb PE=1 SV=1			0.294992	97.47	HQGVMVGMGQK	Oxidation(M)@5		-0.00432082	1186.55	396.525	1186.56	396.527	3	8	2.1.1.637.9	16.1804	1356	16.2089
Exp 1	9	9.72	9.72	38.93	23.47	20	sp|P63260|ACTG_MOUSE; sp|P60710|ACTB_MOUSE	Actin, cytoplasmic 2 OS=Mus musculus GN=Actg1 PE=1 SV=1; Actin, cytoplasmic 1 OS=Mus musculus GN=Actb PE=1 SV=1			0.0070049	11.96	EITALAPSTMK			0.00103465	1160.61	581.313	1160.61	581.313	2	5	1.1.1.793.16	32.8748	1114	32.8476
Exp 1	9	9.72	9.72	38.93	23.47	20	sp|P63260|ACTG_MOUSE; sp|P60710|ACTB_MOUSE	Actin, cytoplasmic 2 OS=Mus musculus GN=Actg1 PE=1 SV=1; Actin, cytoplasmic 1 OS=Mus musculus GN=Actb PE=1 SV=1			0.00656377	11.6	LCYVALDFEQEMATAASSSSLEK	Carbamidomethyl(C)@2		-0.00414499	2549.16	850.728	2549.17	850.729	3	5	2.1.1.1541.21	60.3979	780	60.3626
Exp 1	9	9.72	9.72	38.93	23.47	20	sp|P63260|ACTG_MOUSE; sp|P60710|ACTB_MOUSE	Actin, cytoplasmic 2 OS=Mus musculus GN=Actg1 PE=1 SV=1; Actin, cytoplasmic 1 OS=Mus musculus GN=Actb PE=1 SV=1			0	99	AGFAGDDAPR			-0.000537929	975.44	488.728	975.441	488.728	2	11	1.1.1.551.20	21.048	7752	20.9655
Exp 1	9	9.72	9.72	38.93	23.47	20	sp|P63260|ACTG_MOUSE; sp|P60710|ACTB_MOUSE	Actin, cytoplasmic 2 OS=Mus musculus GN=Actg1 PE=1 SV=1; Actin, cytoplasmic 1 OS=Mus musculus GN=Actb PE=1 SV=1			0	94.94	AGFAGDDAPR			0.000486508	975.441	488.728	975.441	488.728	2	9	2.1.1.736.11	21.0548	10483	21.7
Exp 1	9	9.72	9.72	38.93	23.47	20	sp|P63260|ACTG_MOUSE; sp|P60710|ACTB_MOUSE	Actin, cytoplasmic 2 OS=Mus musculus GN=Actg1 PE=1 SV=1; Actin, cytoplasmic 1 OS=Mus musculus GN=Actb PE=1 SV=1			0	94.84	AGFAGDDAPR			-0.0107308	975.43	488.722	975.441	488.728	2	8	1.1.1.556.15	21.2874	5172	21.3058
Exp 1	9	9.72	9.72	38.93	23.47	20	sp|P63260|ACTG_MOUSE; sp|P60710|ACTB_MOUSE	Actin, cytoplasmic 2 OS=Mus musculus GN=Actg1 PE=1 SV=1; Actin, cytoplasmic 1 OS=Mus musculus GN=Actb PE=1 SV=1			0	99	DSYVGDEAQSK			0.000365377	1197.52	599.765	1197.52	599.765	2	12	2.1.1.665.7	17.5785	3074	17.4423
Exp 1	9	9.72	9.72	38.93	23.47	20	sp|P63260|ACTG_MOUSE; sp|P60710|ACTB_MOUSE	Actin, cytoplasmic 2 OS=Mus musculus GN=Actg1 PE=1 SV=1; Actin, cytoplasmic 1 OS=Mus musculus GN=Actb PE=1 SV=1			0	95.34	DSYVGDEAQSK			-0.000372919	1197.51	599.765	1197.52	599.765	2	9	1.1.1.466.7	16.9186	1702	16.9304
Exp 1	9	9.72	9.72	38.93	23.47	20	sp|P63260|ACTG_MOUSE; sp|P60710|ACTB_MOUSE	Actin, cytoplasmic 2 OS=Mus musculus GN=Actg1 PE=1 SV=1; Actin, cytoplasmic 1 OS=Mus musculus GN=Actb PE=1 SV=1			0	0	DSYVGDEAQSKR		missed K-R@11	0.00636886	1353.62	677.818	1353.62	677.815	2	4	2.1.1.1270.10	47.091	173714	46.9266
Exp 1	9	9.72	9.72	38.93	23.47	20	sp|P63260|ACTG_MOUSE; sp|P60710|ACTB_MOUSE	Actin, cytoplasmic 2 OS=Mus musculus GN=Actg1 PE=1 SV=1; Actin, cytoplasmic 1 OS=Mus musculus GN=Actb PE=1 SV=1			0	0	DSYVGDEAQSKR		missed K-R@11	0.00783371	1353.62	677.819	1353.62	677.815	2	3	2.1.1.1280.8	47.5756	13074	47.6108
Exp 1	9	9.72	9.72	38.93	23.47	20	sp|P63260|ACTG_MOUSE; sp|P60710|ACTB_MOUSE	Actin, cytoplasmic 2 OS=Mus musculus GN=Actg1 PE=1 SV=1; Actin, cytoplasmic 1 OS=Mus musculus GN=Actb PE=1 SV=1			0	0	EITALAPSTMK			0.00298845	1160.61	581.314	1160.61	581.313	2	3	2.1.1.1115.12	39.4895	2088	39.518
Exp 1	9	9.72	9.72	38.93	23.47	20	sp|P63260|ACTG_MOUSE; sp|P60710|ACTB_MOUSE	Actin, cytoplasmic 2 OS=Mus musculus GN=Actg1 PE=1 SV=1; Actin, cytoplasmic 1 OS=Mus musculus GN=Actb PE=1 SV=1			0	0	MQKEITALAPSTMKIKIIAPPER	Oxidation(M)@1	missed K-I@14; missed K-I@16	0.0412563	2581.47	646.376	2581.43	646.366	4	3	2.1.1.751.19	21.7815	6195	21.6513
Exp 1	9	9.72	9.72	38.93	23.47	20	sp|P63260|ACTG_MOUSE; sp|P60710|ACTB_MOUSE	Actin, cytoplasmic 2 OS=Mus musculus GN=Actg1 PE=1 SV=1; Actin, cytoplasmic 1 OS=Mus musculus GN=Actb PE=1 SV=1			0	0	QAVLSLYASGR		cleaved I-Q@N-term	0.00926978	1163.64	388.887	1163.63	388.884	3	4	1.1.1.467.5	16.9469	1621	16.9304
Exp 1	20	3.6	3.6	11.58	7.795	7.795	sp|P68373|TBA1C_MOUSE	Tubulin alpha-1C chain OS=Mus musculus GN=Tuba1c PE=1 SV=1			2	99	AVFVDLEPTVIDEVR			0.00124533	1700.9	567.974	1700.9	567.973	3	13	2.1.1.1416.4	54.2546	1512	54.1909
Exp 1	20	3.6	3.6	11.58	7.795	7.795	sp|P68373|TBA1C_MOUSE	Tubulin alpha-1C chain OS=Mus musculus GN=Tuba1c PE=1 SV=1			1.60206	99	TIGGGDDSFNTFFSETGAGK			0.00182477	2006.89	669.97	2006.89	669.969	3	9	2.1.1.1340.15	50.5293	932	50.4983
Exp 1	20	3.6	3.6	11.58	7.795	7.795	sp|P68373|TBA1C_MOUSE	Tubulin alpha-1C chain OS=Mus musculus GN=Tuba1c PE=1 SV=1			0	99	AVFVDLEPTVIDEVR			0.00197775	1700.9	567.974	1700.9	567.973	3	10	2.1.1.1411.8	54.0083	1380	53.9939
Exp 1	20	3.6	3.6	11.58	7.795	7.795	sp|P68373|TBA1C_MOUSE	Tubulin alpha-1C chain OS=Mus musculus GN=Tuba1c PE=1 SV=1			0	99	AVFVDLEPTVIDEVR			-0.00143437	1700.9	567.973	1700.9	567.973	3	15	1.1.1.1242.7	54.8468	1759	54.8669
Exp 1	20	3.6	3.6	11.58	7.795	7.795	sp|P68373|TBA1C_MOUSE	Tubulin alpha-1C chain OS=Mus musculus GN=Tuba1c PE=1 SV=1			0	0	AVFVDLEPTVIDEVR	Phe->Leu@3		0.01063	1666.92	556.649	1666.91	556.645	3	7	2.1.1.1089.15	38.2266	7440	38.2501
Exp 1	20	3.6	3.6	11.58	7.795	7.795	sp|P68373|TBA1C_MOUSE	Tubulin alpha-1C chain OS=Mus musculus GN=Tuba1c PE=1 SV=1			0	0	DYEEVGADSAEGDDEGE		cleaved E-E@C-term	-0.00497897	1785.63	596.217	1785.63	596.219	3	3	2.1.1.954.16	31.6516	5683	31.6734
Exp 1	4	20.33	20.33	44	30	27.85	sp|P70663|SPRL1_MOUSE	SPARC-like protein 1 OS=Mus musculus GN=Sparcl1 PE=1 SV=2			2	99	EHSAGSCTNFQCK	Carbamidomethyl(C)@7; Carbamidomethyl(C)@12		-0.00276907	1524.61	509.209	1524.61	509.21	3	16	2.1.1.582.6	13.5922	1652	13.6057
Exp 1	4	20.33	20.33	44	30	27.85	sp|P70663|SPRL1_MOUSE	SPARC-like protein 1 OS=Mus musculus GN=Sparcl1 PE=1 SV=2			2	99	GHQLQLDYFGACK	Carbamidomethyl(C)@12		-0.00616969	1535.71	512.912	1535.72	512.914	3	10	2.1.1.1115.7	39.4812	2878	39.4203
Exp 1	4	20.33	20.33	44	30	27.85	sp|P70663|SPRL1_MOUSE	SPARC-like protein 1 OS=Mus musculus GN=Sparcl1 PE=1 SV=2			2	99	GKESQEQPVSDSHQQPNESSK			-0.000320757	2325.05	582.269	2325.05	582.269	4	18	2.1.1.413.8	6.1459	3082	6.69
Exp 1	4	20.33	20.33	44	30	27.85	sp|P70663|SPRL1_MOUSE	SPARC-like protein 1 OS=Mus musculus GN=Sparcl1 PE=1 SV=2			2	99	HGAGDDYFIPSQEFLEAER			-0.00156032	2179.98	727.667	2179.98	727.668	3	11	2.1.1.1311.16	49.0994	2118	49.1212
Exp 1	4	20.33	20.33	44	30	27.85	sp|P70663|SPRL1_MOUSE	SPARC-like protein 1 OS=Mus musculus GN=Sparcl1 PE=1 SV=2			2	99	HQSEQGNQGQESDSEAEGEDK			0.00693752	2287.91	763.645	2287.91	763.643	3	22	2.1.1.398.7	5.03	1635	5.59
Exp 1	4	20.33	20.33	44	30	27.85	sp|P70663|SPRL1_MOUSE	SPARC-like protein 1 OS=Mus musculus GN=Sparcl1 PE=1 SV=2			2	99	KAESSPNAEPSDEGNSR		missed K-A@1	-0.00115686	1773.78	592.266	1773.78	592.266	3	13	2.1.1.402.8	5.06	2666	5.58
Exp 1	4	20.33	20.33	44	30	27.85	sp|P70663|SPRL1_MOUSE	SPARC-like protein 1 OS=Mus musculus GN=Sparcl1 PE=1 SV=2			2	99	LLAGDHPIELLLR			0.000975367	1458.86	487.293	1458.86	487.293	3	17	2.1.1.1329.5	49.9678	11606	49.907
Exp 1	4	20.33	20.33	44	30	27.85	sp|P70663|SPRL1_MOUSE	SPARC-like protein 1 OS=Mus musculus GN=Sparcl1 PE=1 SV=2			2	99	SIPACTDFEVAQFPLR	Carbamidomethyl(C)@5		0.00184055	1849.91	617.642	1849.9	617.642	3	16	2.1.1.1364.10	51.7264	1515	51.6915
Exp 1	4	20.33	20.33	44	30	27.85	sp|P70663|SPRL1_MOUSE	SPARC-like protein 1 OS=Mus musculus GN=Sparcl1 PE=1 SV=2			1.60206	99	ILTHSELAPLR			-2.35876e-05	1248.72	417.247	1248.72	417.247	3	12	1.1.1.774.5	31.9127	6051	32.0496
Exp 1	4	20.33	20.33	44	30	27.85	sp|P70663|SPRL1_MOUSE	SPARC-like protein 1 OS=Mus musculus GN=Sparcl1 PE=1 SV=2			1.38722	99	YGGGEETTTGESENRR		missed R-R@15	-0.00152295	1741.75	581.59	1741.75	581.591	3	12	2.1.1.482.4	9.29	1478	9.64
Exp 1	4	20.33	20.33	44	30	27.85	sp|P70663|SPRL1_MOUSE	SPARC-like protein 1 OS=Mus musculus GN=Sparcl1 PE=1 SV=2			1.14874	98.67	TDPQGKPHCVCQDPETCPPAK	Carbamidomethyl(C)@9; Carbamidomethyl(C)@11; Carbamidomethyl(C)@17		-0.0002574	2421.05	606.27	2421.05	606.27	4	12	2.1.1.670.7	17.8317	2568	17.7876
Exp 1	4	20.33	20.33	44	30	27.85	sp|P70663|SPRL1_MOUSE	SPARC-like protein 1 OS=Mus musculus GN=Sparcl1 PE=1 SV=2			0.0974532	58.59	EHIPHTEQQDQEGK			-0.00338681	1674.76	419.696	1674.76	419.697	4	9	2.1.1.452.3	8.0237	2366	7.41
Exp 1	4	20.33	20.33	44	30	27.85	sp|P70663|SPRL1_MOUSE	SPARC-like protein 1 OS=Mus musculus GN=Sparcl1 PE=1 SV=2			0.048177	39.69	IYLDEK			-5.16717e-05	779.406	390.711	779.406	390.711	2	4	1.1.1.611.6	23.9547	4409	23.7932
Exp 1	4	20.33	20.33	44	30	27.85	sp|P70663|SPRL1_MOUSE	SPARC-like protein 1 OS=Mus musculus GN=Sparcl1 PE=1 SV=2			0.0419142	36.31	FFEECDPNKDK	Carbamidomethyl(C)@5		9.06118e-05	1427.6	476.875	1427.6	476.875	3	6	1.1.1.621.14	24.4632	5047	24.4388
Exp 1	4	20.33	20.33	44	30	27.85	sp|P70663|SPRL1_MOUSE	SPARC-like protein 1 OS=Mus musculus GN=Sparcl1 PE=1 SV=2			0	0	EHIPHTEQQDQEGK			-0.00385093	1674.76	419.696	1674.76	419.697	4	3	1.1.1.240.2	8.52	740	8.86
Exp 1	4	20.33	20.33	44	30	27.85	sp|P70663|SPRL1_MOUSE	SPARC-like protein 1 OS=Mus musculus GN=Sparcl1 PE=1 SV=2			0	0	EHIPHTEQQDQEGK	Deamidated(Q)@9		0.0141837	1675.76	419.947	1675.74	419.943	4	5	2.1.1.447.3	7.68	960	7.85
Exp 1	4	20.33	20.33	44	30	27.85	sp|P70663|SPRL1_MOUSE	SPARC-like protein 1 OS=Mus musculus GN=Sparcl1 PE=1 SV=2			0	98.52	EHSAGSCTNFQCK	Carbamidomethyl(C)@7; Carbamidomethyl(C)@12		-0.00276907	1524.61	509.209	1524.61	509.21	3	10	2.1.1.587.5	13.846	1652	13.6057
Exp 1	4	20.33	20.33	44	30	27.85	sp|P70663|SPRL1_MOUSE	SPARC-like protein 1 OS=Mus musculus GN=Sparcl1 PE=1 SV=2			0	11.89	FFEECDPNKDK	Carbamidomethyl(C)@5		0.0123693	1427.62	714.815	1427.6	714.809	2	5	1.1.1.620.18	24.4237	880	24.3897
Exp 1	4	20.33	20.33	44	30	27.85	sp|P70663|SPRL1_MOUSE	SPARC-like protein 1 OS=Mus musculus GN=Sparcl1 PE=1 SV=2			0	0	FFEECDPNKDK	Carbamidomethyl(C)@5		0.00238335	1427.6	476.876	1427.6	476.875	3	5	2.1.1.798.7	24.0477	9578	24.1833
Exp 1	4	20.33	20.33	44	30	27.85	sp|P70663|SPRL1_MOUSE	SPARC-like protein 1 OS=Mus musculus GN=Sparcl1 PE=1 SV=2			0	0	FFEECDPNKDK	Carbamidomethyl(C)@5		0.00238335	1427.6	476.876	1427.6	476.875	3	4	2.1.1.803.7	24.2932	9578	24.1833
Exp 1	4	20.33	20.33	44	30	27.85	sp|P70663|SPRL1_MOUSE	SPARC-like protein 1 OS=Mus musculus GN=Sparcl1 PE=1 SV=2			0	0	GHQLQLDYFGACK	Carbamidomethyl(C)@12		0.0129612	1535.73	512.918	1535.72	512.914	3	4	1.1.1.928.10	39.4436	717	39.4266
Exp 1	4	20.33	20.33	44	30	27.85	sp|P70663|SPRL1_MOUSE	SPARC-like protein 1 OS=Mus musculus GN=Sparcl1 PE=1 SV=2			0	0	HGGYLNEKQRSK	Deamidated(N)@6	missed K-Q@8; missed R-S@10	0.00839688	1416.72	473.247	1416.71	473.244	3	3	1.1.1.687.9	27.658	691	27.6428
Exp 1	4	20.33	20.33	44	30	27.85	sp|P70663|SPRL1_MOUSE	SPARC-like protein 1 OS=Mus musculus GN=Sparcl1 PE=1 SV=2			0	99	ILTHSELAPLR			-2.35876e-05	1248.72	417.247	1248.72	417.247	3	13	1.1.1.779.3	32.1591	6009	32.0496
Exp 1	4	20.33	20.33	44	30	27.85	sp|P70663|SPRL1_MOUSE	SPARC-like protein 1 OS=Mus musculus GN=Sparcl1 PE=1 SV=2			0	24.08	IYLDEK			0.000955494	779.407	390.711	779.406	390.711	2	4	2.1.1.787.8	23.51	6367	23.4473
Exp 1	4	20.33	20.33	44	30	27.85	sp|P70663|SPRL1_MOUSE	SPARC-like protein 1 OS=Mus musculus GN=Sparcl1 PE=1 SV=2			0	99	KAESSPNAEPSDEGNSR		missed K-A@1	-0.00170618	1773.78	592.266	1773.78	592.266	3	10	2.1.1.407.6	5.39	836	5.04
Exp 1	4	20.33	20.33	44	30	27.85	sp|P70663|SPRL1_MOUSE	SPARC-like protein 1 OS=Mus musculus GN=Sparcl1 PE=1 SV=2			0	99	LLAGDHPIELLLR			0.000559919	1458.86	730.436	1458.86	730.435	2	11	2.1.1.1327.19	49.8902	1826	49.8573
Exp 1	4	20.33	20.33	44	30	27.85	sp|P70663|SPRL1_MOUSE	SPARC-like protein 1 OS=Mus musculus GN=Sparcl1 PE=1 SV=2			0	99	LLAGDHPIELLLR			-0.00220527	1458.85	487.292	1458.86	487.293	3	14	1.1.1.1169.2	51.2518	2478	51.2853
Exp 1	4	20.33	20.33	44	30	27.85	sp|P70663|SPRL1_MOUSE	SPARC-like protein 1 OS=Mus musculus GN=Sparcl1 PE=1 SV=2			0	99	LLAGDHPIELLLR			0.000559919	1458.86	730.436	1458.86	730.435	2	10	2.1.1.1328.15	49.9333	1826	49.8573
Exp 1	4	20.33	20.33	44	30	27.85	sp|P70663|SPRL1_MOUSE	SPARC-like protein 1 OS=Mus musculus GN=Sparcl1 PE=1 SV=2			0	99	LLAGDHPIELLLR			0.000975367	1458.86	487.293	1458.86	487.293	3	8	2.1.1.1334.6	50.214	11606	49.907
Exp 1	4	20.33	20.33	44	30	27.85	sp|P70663|SPRL1_MOUSE	SPARC-like protein 1 OS=Mus musculus GN=Sparcl1 PE=1 SV=2			0	99	LLAGDHPIELLLR			0.00125003	1458.86	487.293	1458.86	487.293	3	7	2.1.1.1324.5	49.718	10536	49.8573
Exp 1	4	20.33	20.33	44	30	27.85	sp|P70663|SPRL1_MOUSE	SPARC-like protein 1 OS=Mus musculus GN=Sparcl1 PE=1 SV=2			0	97.02	LLAGDHPIELLLR			0.000559919	1458.86	730.436	1458.86	730.435	2	8	2.1.1.1326.10	49.8255	1826	49.8573
Exp 1	4	20.33	20.33	44	30	27.85	sp|P70663|SPRL1_MOUSE	SPARC-like protein 1 OS=Mus musculus GN=Sparcl1 PE=1 SV=2			0	0	NYHMYVYPVHWQFNELDQHPADR			0.0334174	2958.36	740.598	2958.33	740.59	4	3	1.1.1.898.14	37.9788	19320	38.0535
Exp 1	4	20.33	20.33	44	30	27.85	sp|P70663|SPRL1_MOUSE	SPARC-like protein 1 OS=Mus musculus GN=Sparcl1 PE=1 SV=2			0	99	SIPACTDFEVAQFPLR	Carbamidomethyl(C)@5		-0.000403012	1849.9	617.641	1849.9	617.642	3	16	1.1.1.1193.2	52.4349	968	52.4617
Exp 1	4	20.33	20.33	44	30	27.85	sp|P70663|SPRL1_MOUSE	SPARC-like protein 1 OS=Mus musculus GN=Sparcl1 PE=1 SV=2			0	99	SIPACTDFEVAQFPLR	Carbamidomethyl(C)@5		0.00092502	1849.9	617.642	1849.9	617.642	3	8	2.1.1.1369.13	51.9651	1552	51.8399
Exp 1	4	20.33	20.33	44	30	27.85	sp|P70663|SPRL1_MOUSE	SPARC-like protein 1 OS=Mus musculus GN=Sparcl1 PE=1 SV=2			0	0	SIPACTDFEVAQFPLR	Carbamidomethyl(C)@5; Deamidated(Q)@12		0.0153721	1850.9	926.459	1850.89	926.451	2	5	2.1.1.1366.21	51.8264	743	51.791
Exp 1	4	20.33	20.33	44	30	27.85	sp|P70663|SPRL1_MOUSE	SPARC-like protein 1 OS=Mus musculus GN=Sparcl1 PE=1 SV=2			0	93.42	TDPQGKPHCVCQDPETCPPAK	Carbamidomethyl(C)@9; Carbamidomethyl(C)@11; Carbamidomethyl(C)@17		-0.00310264	2421.05	606.269	2421.05	606.27	4	10	1.1.1.470.8	17.1187	1654	17.1306
Exp 1	4	20.33	20.33	44	30	27.85	sp|P70663|SPRL1_MOUSE	SPARC-like protein 1 OS=Mus musculus GN=Sparcl1 PE=1 SV=2			0	50.69	TDPQGKPHCVCQDPETCPPAK	Carbamidomethyl(C)@9; Carbamidomethyl(C)@11; Carbamidomethyl(C)@17		-0.0002574	2421.05	606.27	2421.05	606.27	4	7	2.1.1.665.8	17.5852	2568	17.7876
Exp 1	4	20.33	20.33	44	30	27.85	sp|P70663|SPRL1_MOUSE	SPARC-like protein 1 OS=Mus musculus GN=Sparcl1 PE=1 SV=2			0	0	TLTLDLQEGTSEPQQK		cleaved G-T@N-term	0.0230644	1786.92	894.466	1786.89	894.455	2	10	2.1.1.1188.13	43.0728	4318	43.1408
Exp 1	4	20.33	20.33	44	30	27.85	sp|P70663|SPRL1_MOUSE	SPARC-like protein 1 OS=Mus musculus GN=Sparcl1 PE=1 SV=2			0	0	WEGNREQSDDTLEESSQPTQISK	Deamidated(Q)@7	missed R-E@5	0.0342051	2664.21	667.061	2664.18	667.052	4	4	2.1.1.1247.11	45.9737	3369	46.0038
Exp 1	4	20.33	20.33	44	30	27.85	sp|P70663|SPRL1_MOUSE	SPARC-like protein 1 OS=Mus musculus GN=Sparcl1 PE=1 SV=2			0	27.69	YGGGEETTTGESENRR		missed R-R@15	-0.00152295	1741.75	581.59	1741.75	581.591	3	7	2.1.1.487.4	9.22	1478	9.64
Exp 1	35	1.3	1.3	20.59	5.147	5.147	sp|P84244|H33_MOUSE; sp|P84228|H32_MOUSE; sp|P68433|H31_MOUSE	Histone H3,3 OS=Mus musculus GN=H3f3a PE=1 SV=2; Histone H3,2 OS=Mus musculus GN=Hist1h3b PE=1 SV=2; Histone H3,1 OS=Mus musculus GN=Hist1h3a PE=1 SV=2			1.02228	99	STELLIR			-0.00104182	830.485	416.25	830.486	416.25	2	11	1.1.1.793.6	32.8581	14342	32.8476
Exp 1	35	1.3	1.3	20.59	5.147	5.147	sp|P84244|H33_MOUSE; sp|P84228|H32_MOUSE; sp|P68433|H31_MOUSE	Histone H3,3 OS=Mus musculus GN=H3f3a PE=1 SV=2; Histone H3,2 OS=Mus musculus GN=Hist1h3b PE=1 SV=2; Histone H3,1 OS=Mus musculus GN=Hist1h3a PE=1 SV=2			0.00833099	18.2	EIAQDFK			0.000179131	849.423	425.719	849.423	425.719	2	5	2.1.1.799.8	24.0988	7006	24.0351
Exp 1	35	1.3	1.3	20.59	5.147	5.147	sp|P84244|H33_MOUSE; sp|P84228|H32_MOUSE; sp|P68433|H31_MOUSE	Histone H3,3 OS=Mus musculus GN=H3f3a PE=1 SV=2; Histone H3,2 OS=Mus musculus GN=Hist1h3b PE=1 SV=2; Histone H3,1 OS=Mus musculus GN=Hist1h3a PE=1 SV=2			0	0	EIAQDFK			-0.000871989	849.422	425.718	849.423	425.719	2	4	1.1.1.617.7	24.2549	4091	24.2425
Exp 1	35	1.3	1.3	20.59	5.147	5.147	sp|P84244|H33_MOUSE; sp|P84228|H32_MOUSE; sp|P68433|H31_MOUSE	Histone H3,3 OS=Mus musculus GN=H3f3a PE=1 SV=2; Histone H3,2 OS=Mus musculus GN=Hist1h3b PE=1 SV=2; Histone H3,1 OS=Mus musculus GN=Hist1h3a PE=1 SV=2			0	0	EIAQDFK			0.000179131	849.423	425.719	849.423	425.719	2	4	2.1.1.794.6	23.8495	7006	24.0351
Exp 1	35	1.3	1.3	20.59	5.147	5.147	sp|P84244|H33_MOUSE; sp|P84228|H32_MOUSE; sp|P68433|H31_MOUSE	Histone H3,3 OS=Mus musculus GN=H3f3a PE=1 SV=2; Histone H3,2 OS=Mus musculus GN=Hist1h3b PE=1 SV=2; Histone H3,1 OS=Mus musculus GN=Hist1h3a PE=1 SV=2			0	0	EIAQDFKTDLR		missed K-T@7	0.00575022	1334.69	668.352	1334.68	668.349	2	4	1.1.1.925.18	39.3136	3828	39.3777
Exp 1	35	1.3	1.3	20.59	5.147	5.147	sp|P84244|H33_MOUSE; sp|P84228|H32_MOUSE; sp|P68433|H31_MOUSE	Histone H3,3 OS=Mus musculus GN=H3f3a PE=1 SV=2; Histone H3,2 OS=Mus musculus GN=Hist1h3b PE=1 SV=2; Histone H3,1 OS=Mus musculus GN=Hist1h3a PE=1 SV=2			0	0	EIAQDFKTDLR		missed K-T@7	0.00733713	1334.69	668.352	1334.68	668.349	2	3	1.1.1.930.21	39.5594	7841	39.719
Exp 1	35	1.3	1.3	20.59	5.147	5.147	sp|P84244|H33_MOUSE; sp|P84228|H32_MOUSE; sp|P68433|H31_MOUSE	Histone H3,3 OS=Mus musculus GN=H3f3a PE=1 SV=2; Histone H3,2 OS=Mus musculus GN=Hist1h3b PE=1 SV=2; Histone H3,1 OS=Mus musculus GN=Hist1h3a PE=1 SV=2			0	0	QTARKSTGGK		missed R-K@4; missed K-S@5	-0.0119446	1032.56	517.285	1032.57	517.291	2	4	1.1.1.506.7	18.8567	26284	18.5388
Exp 1	35	1.3	1.3	20.59	5.147	5.147	sp|P84244|H33_MOUSE; sp|P84228|H32_MOUSE; sp|P68433|H31_MOUSE	Histone H3,3 OS=Mus musculus GN=H3f3a PE=1 SV=2; Histone H3,2 OS=Mus musculus GN=Hist1h3b PE=1 SV=2; Histone H3,1 OS=Mus musculus GN=Hist1h3a PE=1 SV=2			0	63.53	STELLIR			0.000789239	830.487	416.251	830.486	416.25	2	5	1.1.1.798.4	33.0989	10602	32.8476
Exp 1	35	1.3	1.3	20.59	5.147	5.147	sp|P84244|H33_MOUSE; sp|P84228|H32_MOUSE; sp|P68433|H31_MOUSE	Histone H3,3 OS=Mus musculus GN=H3f3a PE=1 SV=2; Histone H3,2 OS=Mus musculus GN=Hist1h3b PE=1 SV=2; Histone H3,1 OS=Mus musculus GN=Hist1h3a PE=1 SV=2			0	0	STELLIR			-0.00922055	830.477	416.246	830.486	416.25	2	4	1.1.1.808.4	33.5832	11682	33.5764
Exp 1	15	6.99	6.99	34.03	22.9	17.44	sp|Q00493|CBPE_MOUSE	Carboxypeptidase E OS=Mus musculus GN=Cpe PE=1 SV=2			2	99	NSLISYLEQIHR			0.00134273	1471.78	491.601	1471.78	491.6	3	14	2.1.1.1363.3	51.6514	3587	51.4929
Exp 1	15	6.99	6.99	34.03	22.9	17.44	sp|Q00493|CBPE_MOUSE	Carboxypeptidase E OS=Mus musculus GN=Cpe PE=1 SV=2			2	99	SGTAHEYSSCPDDAIFQSLAR	Carbamidomethyl(C)@10		-0.000290536	2311.02	771.346	2311.02	771.346	3	18	2.1.1.1225.14	44.8991	2783	44.9242
Exp 1	15	6.99	6.99	34.03	22.9	17.44	sp|Q00493|CBPE_MOUSE	Carboxypeptidase E OS=Mus musculus GN=Cpe PE=1 SV=2			1.20066	99	SNAQGIDLNR			1.30965e-05	1086.54	544.278	1086.54	544.278	2	11	2.1.1.784.12	23.3702	7899	23.35
Exp 1	15	6.99	6.99	34.03	22.9	17.44	sp|Q00493|CBPE_MOUSE	Carboxypeptidase E OS=Mus musculus GN=Cpe PE=1 SV=2			0.712198	97.55	LTASAPGYLAITK			-0.0019483	1304.73	653.373	1304.73	653.374	2	9	1.1.1.915.15	38.8155	4403	38.8881
Exp 1	15	6.99	6.99	34.03	22.9	17.44	sp|Q00493|CBPE_MOUSE	Carboxypeptidase E OS=Mus musculus GN=Cpe PE=1 SV=2			0.563837	96.23	LQQEDGISFEYHR			0.0039902	1620.76	541.26	1620.75	541.258	3	8	2.1.1.1000.17	33.8983	3407	33.9185
Exp 1	15	6.99	6.99	34.03	22.9	17.44	sp|Q00493|CBPE_MOUSE	Carboxypeptidase E OS=Mus musculus GN=Cpe PE=1 SV=2			0.41005	93.78	LLAPGNYK			0.00159723	874.493	438.254	874.491	438.253	2	7	1.1.1.660.3	26.3394	4628	26.2852
Exp 1	15	6.99	6.99	34.03	22.9	17.44	sp|Q00493|CBPE_MOUSE	Carboxypeptidase E OS=Mus musculus GN=Cpe PE=1 SV=2			0.0472076	52.42	IVYVNEK			-0.00124135	863.474	432.744	863.475	432.745	2	5	1.1.1.556.11	21.2757	6800	21.2575
Exp 1	15	6.99	6.99	34.03	22.9	17.44	sp|Q00493|CBPE_MOUSE	Carboxypeptidase E OS=Mus musculus GN=Cpe PE=1 SV=2			0.0222764	33.32	IYTVGR			-0.000936329	707.396	354.705	707.397	354.706	2	4	2.1.1.727.2	20.5869	3141	20.632
Exp 1	15	6.99	6.99	34.03	22.9	17.44	sp|Q00493|CBPE_MOUSE	Carboxypeptidase E OS=Mus musculus GN=Cpe PE=1 SV=2			0.0186345	99	IHIMPSLNPDGFEK			1.01647	1597.81	533.612	1596.8	533.273	3	11	2.1.1.1188.7	43.0545	2589	43.1408
Exp 1	15	6.99	6.99	34.03	22.9	17.44	sp|Q00493|CBPE_MOUSE	Carboxypeptidase E OS=Mus musculus GN=Cpe PE=1 SV=2			0.0177288	28.79	DWFVGR			8.57479e-05	778.376	390.195	778.376	390.195	2	4	2.1.1.1132.3	40.3078	1094	40.3513
Exp 1	15	6.99	6.99	34.03	22.9	17.44	sp|Q00493|CBPE_MOUSE	Carboxypeptidase E OS=Mus musculus GN=Cpe PE=1 SV=2			0.00174066	78.57	QEPGAPAAGMR	Gln->pyro-Glu@N-term	cleaved A-Q@N-term	0.00787486	1066.49	534.255	1066.49	534.251	2	7	2.1.1.828.14	25.5163	11308	25.931
Exp 1	15	6.99	6.99	34.03	22.9	17.44	sp|Q00493|CBPE_MOUSE	Carboxypeptidase E OS=Mus musculus GN=Cpe PE=1 SV=2			0	0	AYSSFNPVMSDPNRPPCR	Carbamidomethyl(C)@17		-0.0052262	2093.94	698.986	2093.94	698.988	3	6	2.1.1.1007.16	34.242	680	34.2088
Exp 1	15	6.99	6.99	34.03	22.9	17.44	sp|Q00493|CBPE_MOUSE	Carboxypeptidase E OS=Mus musculus GN=Cpe PE=1 SV=2			0	0	EGGPNNHLLK			-8.2306e-05	1077.56	360.193	1077.56	360.193	3	6	2.1.1.646.2	16.6179	2566	16.6564
Exp 1	15	6.99	6.99	34.03	22.9	17.44	sp|Q00493|CBPE_MOUSE	Carboxypeptidase E OS=Mus musculus GN=Cpe PE=1 SV=2			0	99	IHIMPSLNPDGFEK			-0.0017852	1596.8	533.272	1596.8	533.273	3	10	1.1.1.1022.10	44.0419	1461	44.1165
Exp 1	15	6.99	6.99	34.03	22.9	17.44	sp|Q00493|CBPE_MOUSE	Carboxypeptidase E OS=Mus musculus GN=Cpe PE=1 SV=2			0	99	IHIMPSLNPDGFEK			0.00518041	1596.8	533.275	1596.8	533.273	3	8	2.1.1.1193.8	43.3012	2468	43.2386
Exp 1	15	6.99	6.99	34.03	22.9	17.44	sp|Q00493|CBPE_MOUSE	Carboxypeptidase E OS=Mus musculus GN=Cpe PE=1 SV=2			0	34.34	IVYVNEK			-0.000903453	863.474	432.744	863.475	432.745	2	6	2.1.1.746.11	21.5293	10119	21.5544
Exp 1	15	6.99	6.99	34.03	22.9	17.44	sp|Q00493|CBPE_MOUSE	Carboxypeptidase E OS=Mus musculus GN=Cpe PE=1 SV=2			0	0	IVYVNEK	Deamidated(N)@5		-0.00591592	864.453	433.234	864.459	433.237	2	4	2.1.1.997.9	33.7382	8817	33.723
Exp 1	15	6.99	6.99	34.03	22.9	17.44	sp|Q00493|CBPE_MOUSE	Carboxypeptidase E OS=Mus musculus GN=Cpe PE=1 SV=2			0	20.49	IYTVGR			-0.000936329	707.396	354.705	707.397	354.706	2	4	2.1.1.727.3	20.5885	3141	20.632
Exp 1	15	6.99	6.99	34.03	22.9	17.44	sp|Q00493|CBPE_MOUSE	Carboxypeptidase E OS=Mus musculus GN=Cpe PE=1 SV=2			0	92.22	LLAPGNYK			-0.00188222	874.49	438.252	874.491	438.253	2	7	2.1.1.851.6	26.6284	2546	26.6585
Exp 1	15	6.99	6.99	34.03	22.9	17.44	sp|Q00493|CBPE_MOUSE	Carboxypeptidase E OS=Mus musculus GN=Cpe PE=1 SV=2			0	62.01	LLAPGNYK			-5.11632e-05	874.491	438.253	874.491	438.253	2	7	2.1.1.846.5	26.3829	6530	26.4164
Exp 1	15	6.99	6.99	34.03	22.9	17.44	sp|Q00493|CBPE_MOUSE	Carboxypeptidase E OS=Mus musculus GN=Cpe PE=1 SV=2			0	27.46	LQQEDGISFEYHR			0.00353501	1620.76	541.26	1620.75	541.258	3	6	1.1.1.831.11	34.7137	2036	34.6953
Exp 1	15	6.99	6.99	34.03	22.9	17.44	sp|Q00493|CBPE_MOUSE	Carboxypeptidase E OS=Mus musculus GN=Cpe PE=1 SV=2			0	99	NSLISYLEQIHR			0.00134273	1471.78	491.601	1471.78	491.6	3	13	2.1.1.1358.3	51.4028	3587	51.4929
Exp 1	15	6.99	6.99	34.03	22.9	17.44	sp|Q00493|CBPE_MOUSE	Carboxypeptidase E OS=Mus musculus GN=Cpe PE=1 SV=2			0	0	QGIDLNR		cleaved A-Q@N-term	0.00831195	814.438	408.226	814.43	408.222	2	6	2.1.1.846.4	26.3796	34871	26.3679
Exp 1	15	6.99	6.99	34.03	22.9	17.44	sp|Q00493|CBPE_MOUSE	Carboxypeptidase E OS=Mus musculus GN=Cpe PE=1 SV=2			0	99	SGTAHEYSSCPDDAIFQSLAR	Carbamidomethyl(C)@10		1.00469	2312.02	771.681	2311.02	771.346	3	14	1.1.1.1051.17	45.4981	1984	45.3574
Exp 1	15	6.99	6.99	34.03	22.9	17.44	sp|Q00493|CBPE_MOUSE	Carboxypeptidase E OS=Mus musculus GN=Cpe PE=1 SV=2			0	83.68	SNAQGIDLNR			1.30965e-05	1086.54	544.278	1086.54	544.278	2	8	2.1.1.784.11	23.3685	7899	23.35
Exp 1	15	6.99	6.99	34.03	22.9	17.44	sp|Q00493|CBPE_MOUSE	Carboxypeptidase E OS=Mus musculus GN=Cpe PE=1 SV=2			0	0	SNAQGIDLNR	Deamidated(N)@2		-0.00853951	1087.52	544.766	1087.53	544.77	2	3	2.1.1.824.13	25.3198	1090	25.2497
Exp 1	15	6.99	6.99	34.03	22.9	17.44	sp|Q00493|CBPE_MOUSE	Carboxypeptidase E OS=Mus musculus GN=Cpe PE=1 SV=2			0	0	YIGNMHGNEAVGR			0.00376394	1416.66	473.228	1416.66	473.226	3	4	1.1.1.587.10	22.7853	2646	22.6188
Exp 1	28	2.2	2.2	9.974	4.199	4.199	sp|Q04447|KCRB_MOUSE	Creatine kinase B-type OS=Mus musculus GN=Ckb PE=1 SV=1			2	99	LAVEALSSLDGDLSGR			-0.00403697	1601.82	534.948	1601.83	534.949	3	12	2.1.1.1335.6	50.263	2462	50.3014
Exp 1	28	2.2	2.2	9.974	4.199	4.199	sp|Q04447|KCRB_MOUSE	Creatine kinase B-type OS=Mus musculus GN=Ckb PE=1 SV=1			0.0199966	34.21	FSEVLK			-0.00670774	721.394	361.704	721.401	361.708	2	4	1.1.1.658.2	26.2401	1638	26.2852
Exp 1	28	2.2	2.2	9.974	4.199	4.199	sp|Q04447|KCRB_MOUSE	Creatine kinase B-type OS=Mus musculus GN=Ckb PE=1 SV=1			0	99	LAVEALSSLDGDLSGR			-0.00144724	1601.82	801.92	1601.83	801.92	2	16	2.1.1.1336.14	50.3256	2899	50.3014
Exp 1	28	2.2	2.2	9.974	4.199	4.199	sp|Q04447|KCRB_MOUSE	Creatine kinase B-type OS=Mus musculus GN=Ckb PE=1 SV=1			0	0	LGYILTCPSNLGTGLR	Carbamidomethyl(C)@7	cleaved H-L@N-term	-0.0100627	1733.9	578.975	1733.91	578.978	3	4	2.1.1.1645.7	65.5135	1629	65.4813
Exp 1	46	0.53	0.53	10.94	8.259	3.571	sp|Q06890|CLUS_MOUSE	Clusterin OS=Mus musculus GN=Clu PE=1 SV=1			0.464706	95.87	VSTVTTHSSDSEVPSR			-0.00502075	1687.8	563.606	1687.8	563.608	3	10	2.1.1.690.11	18.8069	2932	18.8706
Exp 1	46	0.53	0.53	10.94	8.259	3.571	sp|Q06890|CLUS_MOUSE	Clusterin OS=Mus musculus GN=Clu PE=1 SV=1			0.0604807	64.32	LFDSDPITVVLPEEVSKDNPK			0.0050907	2341.21	781.411	2341.21	781.409	3	8	2.1.1.1352.16	51.1293	1855	51.1444
Exp 1	46	0.53	0.53	10.94	8.259	3.571	sp|Q06890|CLUS_MOUSE	Clusterin OS=Mus musculus GN=Clu PE=1 SV=1			0	0	ASGIIDTLFQDR			0.00396484	1334.69	668.351	1334.68	668.349	2	7	2.1.1.1391.7	53.0255	3091	53.0623
Exp 1	46	0.53	0.53	10.94	8.259	3.571	sp|Q06890|CLUS_MOUSE	Clusterin OS=Mus musculus GN=Clu PE=1 SV=1			0	0	ASGIIDTLFQDR			0.00359863	1334.69	668.351	1334.68	668.349	2	7	2.1.1.1396.7	53.2712	2432	53.16
Exp 1	40	0.74	0.74	11.44	4.428	4.428	sp|Q07079|IBP5_MOUSE	Insulin-like growth factor-binding protein 5 OS=Mus musculus GN=Igfbp5 PE=1 SV=1			0.735182	98.13	FVGGAENTAHPR			-0.00451321	1254.61	419.209	1254.61	419.211	3	10	2.1.1.623.2	15.5658	917	15.5539
Exp 1	40	0.74	0.74	11.44	4.428	4.428	sp|Q07079|IBP5_MOUSE	Insulin-like growth factor-binding protein 5 OS=Mus musculus GN=Igfbp5 PE=1 SV=1			0	0	AVYLPNCDR	Carbamidomethyl(C)@7		-0.0118654	1106.51	554.26	1106.52	554.266	2	3	2.1.1.920.6	29.9694	242529	29.5227
Exp 1	40	0.74	0.74	11.44	4.428	4.428	sp|Q07079|IBP5_MOUSE	Insulin-like growth factor-binding protein 5 OS=Mus musculus GN=Igfbp5 PE=1 SV=1			0	0	ISELKAEAVK		missed K-A@5	0.020219	1086.65	544.332	1086.63	544.322	2	3	1.1.1.627.8	24.7565	1038	24.7315
Exp 1	34	1.14	1.14	8.079	1.975	1.975	sp|Q61207|SAP_MOUSE	Sulfated glycoprotein 1 OS=Mus musculus GN=Psap PE=1 SV=2			1.14267	99	TCSGGSAVLCR	Carbamidomethyl(C)@2; Carbamidomethyl(C)@10		0.000693056	1166.52	584.266	1166.52	584.266	2	9	2.1.1.720.10	20.274	1087	20.2403
Exp 1	34	1.14	1.14	8.079	1.975	1.975	sp|Q61207|SAP_MOUSE	Sulfated glycoprotein 1 OS=Mus musculus GN=Psap PE=1 SV=2			0	0	QLESNKIPEVDMAR		missed K-I@6	-0.0483774	1628.77	543.931	1628.82	543.947	3	3	2.1.1.858.16	26.9759	879	26.9492
Exp 1	34	1.14	1.14	8.079	1.975	1.975	sp|Q61207|SAP_MOUSE	Sulfated glycoprotein 1 OS=Mus musculus GN=Psap PE=1 SV=2			0	0	YALALFASLLATALTSPVQD	Oxidation(P)@17	cleaved M-Y@N-term; cleaved D-P@C-term	-0.0117013	2080.1	694.373	2080.11	694.377	3	7	2.1.1.1319.11	49.482	14041	49.2673
Exp 1	38	0.85	0.85	9.615	1.923	1.923	sp|Q61235|SNTB2_MOUSE	Beta-2-syntrophin OS=Mus musculus GN=Sntb2 PE=1 SV=2			0.850781	98.62	ENRMPILISK		missed R-M@3	-0.0157514	1199.65	600.834	1199.67	600.842	2	9	2.1.1.1260.8	46.5995	25346	46.5861
Exp 1	38	0.85	0.85	9.615	1.923	1.923	sp|Q61235|SNTB2_MOUSE	Beta-2-syntrophin OS=Mus musculus GN=Sntb2 PE=1 SV=2			0	0	DAWASPCHSYPLVATR	Carbamidomethyl(C)@7		-0.000385971	1829.85	915.933	1829.85	915.933	2	4	2.1.1.1326.16	49.8455	1323	49.7581
Exp 1	38	0.85	0.85	9.615	1.923	1.923	sp|Q61235|SNTB2_MOUSE	Beta-2-syntrophin OS=Mus musculus GN=Sntb2 PE=1 SV=2			0	95.15	ENRMPILISK		missed R-M@3	-0.0156741	1199.65	400.892	1199.67	400.897	3	7	2.1.1.1257.6	46.4507	9028	46.4891
Exp 1	38	0.85	0.85	9.615	1.923	1.923	sp|Q61235|SNTB2_MOUSE	Beta-2-syntrophin OS=Mus musculus GN=Sntb2 PE=1 SV=2			0	94.36	ENRMPILISK		missed R-M@3	-0.0151707	1199.65	400.892	1199.67	400.897	3	7	1.1.1.1090.5	47.3794	5296	47.322
Exp 1	38	0.85	0.85	9.615	1.923	1.923	sp|Q61235|SNTB2_MOUSE	Beta-2-syntrophin OS=Mus musculus GN=Sntb2 PE=1 SV=2			0	85.66	ENRMPILISK		missed R-M@3	-0.0159487	1199.65	400.892	1199.67	400.897	3	7	2.1.1.1263.2	46.7355	19139	46.5861
Exp 1	38	0.85	0.85	9.615	1.923	1.923	sp|Q61235|SNTB2_MOUSE	Beta-2-syntrophin OS=Mus musculus GN=Sntb2 PE=1 SV=2			0	72.29	ENRMPILISK		missed R-M@3	-0.01572	1199.65	400.892	1199.67	400.897	3	5	1.1.1.1095.5	47.6232	916	47.6143
Exp 1	38	0.85	0.85	9.615	1.923	1.923	sp|Q61235|SNTB2_MOUSE	Beta-2-syntrophin OS=Mus musculus GN=Sntb2 PE=1 SV=2			0	42.11	ENRMPILISK		missed R-M@3	-0.0159487	1199.65	400.892	1199.67	400.897	3	7	2.1.1.1262.6	46.6933	19139	46.5861
Exp 1	38	0.85	0.85	9.615	1.923	1.923	sp|Q61235|SNTB2_MOUSE	Beta-2-syntrophin OS=Mus musculus GN=Sntb2 PE=1 SV=2			0	16.92	ENRMPILISK		missed R-M@3	-0.0151707	1199.65	400.892	1199.67	400.897	3	5	1.1.1.1085.5	47.1357	4832	47.322
Exp 1	38	0.85	0.85	9.615	1.923	1.923	sp|Q61235|SNTB2_MOUSE	Beta-2-syntrophin OS=Mus musculus GN=Sntb2 PE=1 SV=2			0	0	ENRMPILISK		missed R-M@3	-0.0149954	1199.65	600.835	1199.67	600.842	2	4	1.1.1.1089.5	47.3305	2592	47.322
Exp 1	38	0.85	0.85	9.615	1.923	1.923	sp|Q61235|SNTB2_MOUSE	Beta-2-syntrophin OS=Mus musculus GN=Sntb2 PE=1 SV=2			0	0	ENRMPILISK		missed R-M@3	-0.0156741	1199.65	400.892	1199.67	400.897	3	5	2.1.1.1268.2	46.9793	2600	46.9266
Exp 1	38	0.85	0.85	9.615	1.923	1.923	sp|Q61235|SNTB2_MOUSE	Beta-2-syntrophin OS=Mus musculus GN=Sntb2 PE=1 SV=2			0	17.7	RAGKEVLLEVK	Deamidated(R)@1	missed R-A@1	-0.00088816	1241.73	621.874	1241.73	621.874	2	8	2.1.1.1265.8	46.8427	9833	46.8293
Exp 1	38	0.85	0.85	9.615	1.923	1.923	sp|Q61235|SNTB2_MOUSE	Beta-2-syntrophin OS=Mus musculus GN=Sntb2 PE=1 SV=2			0	0	SPSLGSDLTFATR			0.00384472	1350.68	676.348	1350.68	676.346	2	4	1.1.1.919.23	39.0246	32156	39.0837
Exp 1	30	2	2	11.95	1.586	1.586	sp|Q61703|ITIH2_MOUSE	Inter-alpha-trypsin inhibitor heavy chain H2 OS=Mus musculus GN=Itih2 PE=1 SV=1			2	99	IQPSGGTNINEALLR			0.00767339	1581.86	791.935	1581.85	791.931	2	10	2.1.1.1087.13	38.1336	1431	38.1521
Exp 1	30	2	2	11.95	1.586	1.586	sp|Q61703|ITIH2_MOUSE	Inter-alpha-trypsin inhibitor heavy chain H2 OS=Mus musculus GN=Itih2 PE=1 SV=1			0	0	AENGKLSTYFGK	Deamidated(N)@3	missed K-L@5	-0.0105934	1314.64	658.325	1314.65	658.33	2	5	1.1.1.1053.14	45.5938	4282	45.5559
Exp 1	30	2	2	11.95	1.586	1.586	sp|Q61703|ITIH2_MOUSE	Inter-alpha-trypsin inhibitor heavy chain H2 OS=Mus musculus GN=Itih2 PE=1 SV=1			0	0	AENGKLSTYFGK	Deamidated(N)@3	missed K-L@5	-0.0105934	1314.64	658.325	1314.65	658.33	2	4	1.1.1.1058.11	45.8433	4158	45.6056
Exp 1	30	2	2	11.95	1.586	1.586	sp|Q61703|ITIH2_MOUSE	Inter-alpha-trypsin inhibitor heavy chain H2 OS=Mus musculus GN=Itih2 PE=1 SV=1			0	0	AENGKLSTYFGK	Deamidated(N)@3	missed K-L@5	-0.0100632	1314.64	658.325	1314.65	658.33	2	7	2.1.1.1231.11	45.1966	11708	45.3157
Exp 1	30	2	2	11.95	1.586	1.586	sp|Q61703|ITIH2_MOUSE	Inter-alpha-trypsin inhibitor heavy chain H2 OS=Mus musculus GN=Itih2 PE=1 SV=1			0	0	AENGKLSTYFGK	Deamidated(N)@3	missed K-L@5	-0.0100632	1314.64	658.325	1314.65	658.33	2	5	2.1.1.1236.12	45.4334	11708	45.3157
Exp 1	30	2	2	11.95	1.586	1.586	sp|Q61703|ITIH2_MOUSE	Inter-alpha-trypsin inhibitor heavy chain H2 OS=Mus musculus GN=Itih2 PE=1 SV=1			0	0	CPNCTETAVNGELVVMYDVNR	Carbamidomethyl(C)@1; Carbamidomethyl(C)@4		0.0364123	2440.12	489.031	2440.08	489.024	5	3	2.1.1.1136.7	40.5133	2208	40.5501
Exp 1	30	2	2	11.95	1.586	1.586	sp|Q61703|ITIH2_MOUSE	Inter-alpha-trypsin inhibitor heavy chain H2 OS=Mus musculus GN=Itih2 PE=1 SV=1			0	0	EGMKIEISTETITLSSGSSTSR		missed K-I@4	-0.00175677	2313.14	772.052	2313.14	772.053	3	3	2.1.1.1178.22	42.5872	406	42.6477
Exp 1	30	2	2	11.95	1.586	1.586	sp|Q61703|ITIH2_MOUSE	Inter-alpha-trypsin inhibitor heavy chain H2 OS=Mus musculus GN=Itih2 PE=1 SV=1			0	0	FYNQVSTPLLR			-0.0039199	1336.71	669.362	1336.71	669.364	2	3	1.1.1.965.15	41.2643	890	41.3366
Exp 1	30	2	2	11.95	1.586	1.586	sp|Q61703|ITIH2_MOUSE	Inter-alpha-trypsin inhibitor heavy chain H2 OS=Mus musculus GN=Itih2 PE=1 SV=1			0	0	KFYNQVSTPLLR		missed K-F@1	0.00535066	1464.81	489.279	1464.81	489.277	3	3	2.1.1.1241.5	45.6679	2060	45.6584
Exp 1	30	2	2	11.95	1.586	1.586	sp|Q61703|ITIH2_MOUSE	Inter-alpha-trypsin inhibitor heavy chain H2 OS=Mus musculus GN=Itih2 PE=1 SV=1			0	0	LSNENRGIAQRIYGNQDTSSQLK		missed R-G@6; missed R-I@11	0.0132163	2591.32	519.271	2591.31	519.268	5	3	2.1.1.1146.10	41.011	3238	41.0428
Exp 1	30	2	2	11.95	1.586	1.586	sp|Q61703|ITIH2_MOUSE	Inter-alpha-trypsin inhibitor heavy chain H2 OS=Mus musculus GN=Itih2 PE=1 SV=1			0	0	LSTYFGK			0.0144307	814.437	408.226	814.422	408.219	2	4	1.1.1.663.5	26.4936	22558	26.5287
Exp 1	30	2	2	11.95	1.586	1.586	sp|Q61703|ITIH2_MOUSE	Inter-alpha-trypsin inhibitor heavy chain H2 OS=Mus musculus GN=Itih2 PE=1 SV=1			0	0	LSTYFGK			0.0149123	814.438	408.226	814.422	408.219	2	5	2.1.1.841.4	26.1377	31009	26.1262
Exp 1	30	2	2	11.95	1.586	1.586	sp|Q61703|ITIH2_MOUSE	Inter-alpha-trypsin inhibitor heavy chain H2 OS=Mus musculus GN=Itih2 PE=1 SV=1			0	0	LSTYFGK			0.0155226	814.438	408.226	814.422	408.219	2	5	2.1.1.846.4	26.3796	34871	26.3679
Exp 1	30	2	2	11.95	1.586	1.586	sp|Q61703|ITIH2_MOUSE	Inter-alpha-trypsin inhibitor heavy chain H2 OS=Mus musculus GN=Itih2 PE=1 SV=1			0	0	LSTYFGK			0.016133	814.439	408.227	814.422	408.219	2	5	2.1.1.851.4	26.6217	40213	26.6585
Exp 1	30	2	2	11.95	1.586	1.586	sp|Q61703|ITIH2_MOUSE	Inter-alpha-trypsin inhibitor heavy chain H2 OS=Mus musculus GN=Itih2 PE=1 SV=1			0	0	LSTYFGK			0.016133	814.439	408.227	814.422	408.219	2	4	2.1.1.866.4	27.35	6120	27.3851
Exp 1	30	2	2	11.95	1.586	1.586	sp|Q61703|ITIH2_MOUSE	Inter-alpha-trypsin inhibitor heavy chain H2 OS=Mus musculus GN=Itih2 PE=1 SV=1			0	0	NDLVSATK			-0.0175204	846.427	424.221	846.445	424.23	2	6	1.1.1.632.4	24.9852	16506	24.9251
Exp 1	23	2.84	2.84	21.51	7.551	5.492	sp|Q62226|SHH_MOUSE	Sonic hedgehog protein OS=Mus musculus GN=Shh PE=1 SV=2			1.92082	99	FKELTPNYNPDIIFKDEENTGADR			-0.00530265	2825.35	707.344	2825.35	707.345	4	14	1.1.1.1045.10	45.1933	1614	45.1584
Exp 1	23	2.84	2.84	21.51	7.551	5.492	sp|Q62226|SHH_MOUSE	Sonic hedgehog protein OS=Mus musculus GN=Shh PE=1 SV=2			0.850781	98.51	ELTPNYNPDIIFKDEENTGADR			0.000620403	2550.19	851.07	2550.19	851.07	3	11	2.1.1.1237.22	45.4991	4842	45.5109
Exp 1	23	2.84	2.84	21.51	7.551	5.492	sp|Q62226|SHH_MOUSE	Sonic hedgehog protein OS=Mus musculus GN=Shh PE=1 SV=2			0.0268721	41	AVDITTSDRDR		missed R-D@9	-0.0071612	1247.6	416.875	1247.61	416.877	3	8	2.1.1.667.10	17.667	9754	17.7876
Exp 1	23	2.84	2.84	21.51	7.551	5.492	sp|Q62226|SHH_MOUSE	Sonic hedgehog protein OS=Mus musculus GN=Shh PE=1 SV=2			0.0213631	35.47	QFIPNVAEK			-0.00635178	1044.55	523.284	1044.56	523.287	2	7	2.1.1.983.7	33.0525	7967	33.0405
Exp 1	23	2.84	2.84	21.51	7.551	5.492	sp|Q62226|SHH_MOUSE	Sonic hedgehog protein OS=Mus musculus GN=Shh PE=1 SV=2			0.0109954	21.78	VTEGWDEDGHHSEESLHYEGR			-0.00276222	2468.02	618.013	2468.03	618.014	4	6	2.1.1.886.10	28.323	1682	28.3059
Exp 1	23	2.84	2.84	21.51	7.551	5.492	sp|Q62226|SHH_MOUSE	Sonic hedgehog protein OS=Mus musculus GN=Shh PE=1 SV=2			0.00524306	11.9	LTPLAYK			-0.00204193	804.472	403.243	804.475	403.245	2	4	1.1.1.728.2	29.6464	990	29.6882
Exp 1	23	2.84	2.84	21.51	7.551	5.492	sp|Q62226|SHH_MOUSE	Sonic hedgehog protein OS=Mus musculus GN=Shh PE=1 SV=2			0.000434512	71.03	AVDITTSDR			-0.0142504	976.468	489.241	976.483	489.249	2	12	2.1.1.726.11	20.5542	17643	20.4848
Exp 1	23	2.84	2.84	21.51	7.551	5.492	sp|Q62226|SHH_MOUSE	Sonic hedgehog protein OS=Mus musculus GN=Shh PE=1 SV=2			0	0	AVDITTSDR			-0.0172857	976.465	489.24	976.483	489.249	2	8	1.1.1.531.5	20.0464	18628	19.9259
Exp 1	23	2.84	2.84	21.51	7.551	5.492	sp|Q62226|SHH_MOUSE	Sonic hedgehog protein OS=Mus musculus GN=Shh PE=1 SV=2			0	40.29	AVDITTSDRDR		missed R-D@9	-0.00597102	1247.6	416.875	1247.61	416.877	3	9	2.1.1.672.6	17.9057	11348	17.8368
Exp 1	23	2.84	2.84	21.51	7.551	5.492	sp|Q62226|SHH_MOUSE	Sonic hedgehog protein OS=Mus musculus GN=Shh PE=1 SV=2			0	27.07	AVDITTSDRDR		missed R-D@9	-0.0018577	1247.61	416.877	1247.61	416.877	3	7	1.1.1.482.4	17.6937	7007	17.531
Exp 1	23	2.84	2.84	21.51	7.551	5.492	sp|Q62226|SHH_MOUSE	Sonic hedgehog protein OS=Mus musculus GN=Shh PE=1 SV=2			0	0	DIIF		cleaved P-D@N-term; cleaved F-K@C-term	0.000867806	506.275	507.282	506.274	507.281	1	4	2.1.1.1384.9	52.6889	8200	52.7223
Exp 1	23	2.84	2.84	21.51	7.551	5.492	sp|Q62226|SHH_MOUSE	Sonic hedgehog protein OS=Mus musculus GN=Shh PE=1 SV=2			0	42.11	DIIFK		cleaved P-D@N-term	0.000635791	634.37	635.377	634.369	635.376	1	6	2.1.1.1090.18	38.2806	20665	38.1521
Exp 1	23	2.84	2.84	21.51	7.551	5.492	sp|Q62226|SHH_MOUSE	Sonic hedgehog protein OS=Mus musculus GN=Shh PE=1 SV=2			0	14.5	DIIFK		cleaved P-D@N-term	0.000635791	634.37	635.377	634.369	635.376	1	5	2.1.1.1095.16	38.5213	12049	38.3972
Exp 1	23	2.84	2.84	21.51	7.551	5.492	sp|Q62226|SHH_MOUSE	Sonic hedgehog protein OS=Mus musculus GN=Shh PE=1 SV=2			0	0	ELTPNYNPDIIFKDEENTGADR	Deamidated(N)@7		0.0198393	2551.19	851.404	2551.17	851.398	3	4	2.1.1.1232.22	45.2552	0	45.2184
Exp 1	23	2.84	2.84	21.51	7.551	5.492	sp|Q62226|SHH_MOUSE	Sonic hedgehog protein OS=Mus musculus GN=Shh PE=1 SV=2			0	23.23	FKELTPNYNPDIIFKDEENTGADR	Deamidated(N)@9		-0.067034	2826.27	707.574	2826.33	707.591	4	8	2.1.1.1224.5	44.8339	1572	44.8741
Exp 1	23	2.84	2.84	21.51	7.551	5.492	sp|Q62226|SHH_MOUSE	Sonic hedgehog protein OS=Mus musculus GN=Shh PE=1 SV=2			0	0	LLYSDFLTFLDR			-0.0230337	1501.76	501.594	1501.78	501.601	3	3	1.1.1.1161.6	50.8685	821	50.8446
Exp 1	23	2.84	2.84	21.51	7.551	5.492	sp|Q62226|SHH_MOUSE	Sonic hedgehog protein OS=Mus musculus GN=Shh PE=1 SV=2			0	0	LVKDLRPGDR			-0.00786512	1167.66	390.229	1167.67	390.231	3	3	1.1.1.616.9	24.209	1140	24.1927
Exp 1	23	2.84	2.84	21.51	7.551	5.492	sp|Q62226|SHH_MOUSE	Sonic hedgehog protein OS=Mus musculus GN=Shh PE=1 SV=2			0	11.88	QFIPNVAEK			-0.0053143	1044.56	523.285	1044.56	523.287	2	5	1.1.1.806.7	33.4912	2421	33.431
Exp 1	23	2.84	2.84	21.51	7.551	5.492	sp|Q62226|SHH_MOUSE	Sonic hedgehog protein OS=Mus musculus GN=Shh PE=1 SV=2			0	0	VTEGWDEDGHHSEESLHYEGR			0.00118347	2468.03	494.613	2468.03	494.613	5	5	2.1.1.884.13	28.2306	5128	28.3059
Exp 1	27	2.2	2.2	35.71	28.57	15.87	sp|Q8CGP2|H2B1P_MOUSE; sp|Q8CGP2-2|H2B1P_MOUSE; sp|Q8CGP1|H2B1K_MOUSE; sp|Q6ZWY9|H2B1C_MOUSE; sp|Q64525|H2B2B_MOUSE; sp|Q64478|H2B1H_MOUSE; sp|Q64475|H2B1B_MOUSE; sp|P10854|H2B1M_MOUSE; sp|P10853|H2B1F_MOUSE	Histone H2B type 1-P OS=Mus musculus GN=Hist1h2bp PE=1 SV=3; Isoform 2 of Histone H2B type 1-P OS=Mus musculus GN=Hist1h2bp; Histone H2B type 1-K OS=Mus musculus GN=Hist1h2bk PE=1 SV=3; Histone H2B type 1-C/E/G OS=Mus musculus GN=Hist1h2bc PE=1 SV=3; Histone H2B type 2-B OS=Mus musculus GN=Hist2h2bb PE=1 SV=3; Histone H2B type 1-H OS=Mus musculus GN=Hist1h2bh PE=1 SV=3; Histone H2B type 1-B OS=Mu…			1.09152	99	QVHPDTGISSK			-0.00153903	1167.59	390.203	1167.59	390.203	3	10	2.1.1.551.4	12.1896	1424	12.1673
Exp 1	27	2.2	2.2	35.71	28.57	15.87	sp|Q8CGP2|H2B1P_MOUSE; sp|Q8CGP2-2|H2B1P_MOUSE; sp|Q8CGP1|H2B1K_MOUSE; sp|Q6ZWY9|H2B1C_MOUSE; sp|Q64525|H2B2B_MOUSE; sp|Q64478|H2B1H_MOUSE; sp|Q64475|H2B1B_MOUSE; sp|P10854|H2B1M_MOUSE; sp|P10853|H2B1F_MOUSE	Histone H2B type 1-P OS=Mus musculus GN=Hist1h2bp PE=1 SV=3; Isoform 2 of Histone H2B type 1-P OS=Mus musculus GN=Hist1h2bp; Histone H2B type 1-K OS=Mus musculus GN=Hist1h2bk PE=1 SV=3; Histone H2B type 1-C/E/G OS=Mus musculus GN=Hist1h2bc PE=1 SV=3; Histone H2B type 2-B OS=Mus musculus GN=Hist2h2bb PE=1 SV=3; Histone H2B type 1-H OS=Mus musculus GN=Hist1h2bh PE=1 SV=3; Histone H2B type 1-B OS=Mu…			0.90309	98.73	LLLPGELAK			0.0023023	952.598	477.306	952.596	477.305	2	7	2.1.1.1156.6	41.4941	9878	41.4356
Exp 1	27	2.2	2.2	35.71	28.57	15.87	sp|Q8CGP2|H2B1P_MOUSE; sp|Q8CGP2-2|H2B1P_MOUSE; sp|Q8CGP1|H2B1K_MOUSE; sp|Q6ZWY9|H2B1C_MOUSE; sp|Q64525|H2B2B_MOUSE; sp|Q64478|H2B1H_MOUSE; sp|Q64475|H2B1B_MOUSE; sp|P10854|H2B1M_MOUSE; sp|P10853|H2B1F_MOUSE	Histone H2B type 1-P OS=Mus musculus GN=Hist1h2bp PE=1 SV=3; Isoform 2 of Histone H2B type 1-P OS=Mus musculus GN=Hist1h2bp; Histone H2B type 1-K OS=Mus musculus GN=Hist1h2bk PE=1 SV=3; Histone H2B type 1-C/E/G OS=Mus musculus GN=Hist1h2bc PE=1 SV=3; Histone H2B type 2-B OS=Mus musculus GN=Hist2h2bb PE=1 SV=3; Histone H2B type 1-H OS=Mus musculus GN=Hist1h2bh PE=1 SV=3; Histone H2B type 1-B OS=Mu…			0.112946	76.73	EIQTAVR			-0.00165291	815.448	408.731	815.45	408.732	2	6	2.1.1.628.2	15.7183	673	15.8112
Exp 1	27	2.2	2.2	35.71	28.57	15.87	sp|Q8CGP2|H2B1P_MOUSE; sp|Q8CGP2-2|H2B1P_MOUSE; sp|Q8CGP1|H2B1K_MOUSE; sp|Q6ZWY9|H2B1C_MOUSE; sp|Q64525|H2B2B_MOUSE; sp|Q64478|H2B1H_MOUSE; sp|Q64475|H2B1B_MOUSE; sp|P10854|H2B1M_MOUSE; sp|P10853|H2B1F_MOUSE	Histone H2B type 1-P OS=Mus musculus GN=Hist1h2bp PE=1 SV=3; Isoform 2 of Histone H2B type 1-P OS=Mus musculus GN=Hist1h2bp; Histone H2B type 1-K OS=Mus musculus GN=Hist1h2bk PE=1 SV=3; Histone H2B type 1-C/E/G OS=Mus musculus GN=Hist1h2bc PE=1 SV=3; Histone H2B type 2-B OS=Mus musculus GN=Hist2h2bb PE=1 SV=3; Histone H2B type 1-H OS=Mus musculus GN=Hist1h2bh PE=1 SV=3; Histone H2B type 1-B OS=Mu…			0.0899095	71.8	ESYSVYVYK			0.00642272	1136.55	569.28	1136.54	569.277	2	6	2.1.1.995.21	33.6608	2196	33.6255
Exp 1	27	2.2	2.2	35.71	28.57	15.87	sp|Q8CGP2|H2B1P_MOUSE; sp|Q8CGP2-2|H2B1P_MOUSE; sp|Q8CGP1|H2B1K_MOUSE; sp|Q6ZWY9|H2B1C_MOUSE; sp|Q64525|H2B2B_MOUSE; sp|Q64478|H2B1H_MOUSE; sp|Q64475|H2B1B_MOUSE; sp|P10854|H2B1M_MOUSE; sp|P10853|H2B1F_MOUSE	Histone H2B type 1-P OS=Mus musculus GN=Hist1h2bp PE=1 SV=3; Isoform 2 of Histone H2B type 1-P OS=Mus musculus GN=Hist1h2bp; Histone H2B type 1-K OS=Mus musculus GN=Hist1h2bk PE=1 SV=3; Histone H2B type 1-C/E/G OS=Mus musculus GN=Hist1h2bc PE=1 SV=3; Histone H2B type 2-B OS=Mus musculus GN=Hist2h2bb PE=1 SV=3; Histone H2B type 1-H OS=Mus musculus GN=Hist1h2bh PE=1 SV=3; Histone H2B type 1-B OS=Mu…			0.000869459	12.11	SFVNDIFER		cleaved N-S@N-term	0.0231094	1125.57	376.197	1125.55	376.189	3	7	2.1.1.928.3	30.3557	21310	29.9592
Exp 1	27	2.2	2.2	35.71	28.57	15.87	sp|Q8CGP2|H2B1P_MOUSE; sp|Q8CGP2-2|H2B1P_MOUSE; sp|Q8CGP1|H2B1K_MOUSE; sp|Q6ZWY9|H2B1C_MOUSE; sp|Q64525|H2B2B_MOUSE; sp|Q64478|H2B1H_MOUSE; sp|Q64475|H2B1B_MOUSE; sp|P10854|H2B1M_MOUSE; sp|P10853|H2B1F_MOUSE	Histone H2B type 1-P OS=Mus musculus GN=Hist1h2bp PE=1 SV=3; Isoform 2 of Histone H2B type 1-P OS=Mus musculus GN=Hist1h2bp; Histone H2B type 1-K OS=Mus musculus GN=Hist1h2bk PE=1 SV=3; Histone H2B type 1-C/E/G OS=Mus musculus GN=Hist1h2bc PE=1 SV=3; Histone H2B type 2-B OS=Mus musculus GN=Hist2h2bb PE=1 SV=3; Histone H2B type 1-H OS=Mus musculus GN=Hist1h2bh PE=1 SV=3; Histone H2B type 1-B OS=Mu…			0	0	ESYSVYVYK			0.00643932	1136.55	569.28	1136.54	569.277	2	4	1.1.1.823.15	34.3309	1399	34.1103
Exp 1	27	2.2	2.2	35.71	28.57	15.87	sp|Q8CGP2|H2B1P_MOUSE; sp|Q8CGP2-2|H2B1P_MOUSE; sp|Q8CGP1|H2B1K_MOUSE; sp|Q6ZWY9|H2B1C_MOUSE; sp|Q64525|H2B2B_MOUSE; sp|Q64478|H2B1H_MOUSE; sp|Q64475|H2B1B_MOUSE; sp|P10854|H2B1M_MOUSE; sp|P10853|H2B1F_MOUSE	Histone H2B type 1-P OS=Mus musculus GN=Hist1h2bp PE=1 SV=3; Isoform 2 of Histone H2B type 1-P OS=Mus musculus GN=Hist1h2bp; Histone H2B type 1-K OS=Mus musculus GN=Hist1h2bk PE=1 SV=3; Histone H2B type 1-C/E/G OS=Mus musculus GN=Hist1h2bc PE=1 SV=3; Histone H2B type 2-B OS=Mus musculus GN=Hist2h2bb PE=1 SV=3; Histone H2B type 1-H OS=Mus musculus GN=Hist1h2bh PE=1 SV=3; Histone H2B type 1-B OS=Mu…			0	98.09	LLLPGELAK			0.0060108	952.602	477.308	952.596	477.305	2	7	1.1.1.974.3	41.6818	5787	41.6769
Exp 1	27	2.2	2.2	35.71	28.57	15.87	sp|Q8CGP2|H2B1P_MOUSE; sp|Q8CGP2-2|H2B1P_MOUSE; sp|Q8CGP1|H2B1K_MOUSE; sp|Q6ZWY9|H2B1C_MOUSE; sp|Q64525|H2B2B_MOUSE; sp|Q64478|H2B1H_MOUSE; sp|Q64475|H2B1B_MOUSE; sp|P10854|H2B1M_MOUSE; sp|P10853|H2B1F_MOUSE	Histone H2B type 1-P OS=Mus musculus GN=Hist1h2bp PE=1 SV=3; Isoform 2 of Histone H2B type 1-P OS=Mus musculus GN=Hist1h2bp; Histone H2B type 1-K OS=Mus musculus GN=Hist1h2bk PE=1 SV=3; Histone H2B type 1-C/E/G OS=Mus musculus GN=Hist1h2bc PE=1 SV=3; Histone H2B type 2-B OS=Mus musculus GN=Hist2h2bb PE=1 SV=3; Histone H2B type 1-H OS=Mus musculus GN=Hist1h2bh PE=1 SV=3; Histone H2B type 1-B OS=Mu…			0	49.33	LLLPGELAK			0.0024854	952.598	477.306	952.596	477.305	2	6	2.1.1.1156.5	41.4924	9878	41.4356
Exp 1	27	2.2	2.2	35.71	28.57	15.87	sp|Q8CGP2|H2B1P_MOUSE; sp|Q8CGP2-2|H2B1P_MOUSE; sp|Q8CGP1|H2B1K_MOUSE; sp|Q6ZWY9|H2B1C_MOUSE; sp|Q64525|H2B2B_MOUSE; sp|Q64478|H2B1H_MOUSE; sp|Q64475|H2B1B_MOUSE; sp|P10854|H2B1M_MOUSE; sp|P10853|H2B1F_MOUSE	Histone H2B type 1-P OS=Mus musculus GN=Hist1h2bp PE=1 SV=3; Isoform 2 of Histone H2B type 1-P OS=Mus musculus GN=Hist1h2bp; Histone H2B type 1-K OS=Mus musculus GN=Hist1h2bk PE=1 SV=3; Histone H2B type 1-C/E/G OS=Mus musculus GN=Hist1h2bc PE=1 SV=3; Histone H2B type 2-B OS=Mus musculus GN=Hist2h2bb PE=1 SV=3; Histone H2B type 1-H OS=Mus musculus GN=Hist1h2bh PE=1 SV=3; Histone H2B type 1-B OS=Mu…			0	16.92	LLLPGELAK			0.0060108	952.602	477.308	952.596	477.305	2	4	1.1.1.969.4	41.4412	5787	41.6769
Exp 1	27	2.2	2.2	35.71	28.57	15.87	sp|Q8CGP2|H2B1P_MOUSE; sp|Q8CGP2-2|H2B1P_MOUSE; sp|Q8CGP1|H2B1K_MOUSE; sp|Q6ZWY9|H2B1C_MOUSE; sp|Q64525|H2B2B_MOUSE; sp|Q64478|H2B1H_MOUSE; sp|Q64475|H2B1B_MOUSE; sp|P10854|H2B1M_MOUSE; sp|P10853|H2B1F_MOUSE	Histone H2B type 1-P OS=Mus musculus GN=Hist1h2bp PE=1 SV=3; Isoform 2 of Histone H2B type 1-P OS=Mus musculus GN=Hist1h2bp; Histone H2B type 1-K OS=Mus musculus GN=Hist1h2bk PE=1 SV=3; Histone H2B type 1-C/E/G OS=Mus musculus GN=Hist1h2bc PE=1 SV=3; Histone H2B type 2-B OS=Mus musculus GN=Hist2h2bb PE=1 SV=3; Histone H2B type 1-H OS=Mus musculus GN=Hist1h2bh PE=1 SV=3; Histone H2B type 1-B OS=Mu…			0	44.03	QVHPDTGISSK			-0.00208834	1167.59	390.203	1167.59	390.203	3	6	2.1.1.556.4	12.98	1311	12.54
Exp 1	21	3.49	3.49	33.08	21.54	21.54	sp|Q8CGP7|H2A1K_MOUSE; sp|Q8CGP6|H2A1H_MOUSE; sp|Q8CGP5|H2A1F_MOUSE; sp|Q8BFU2|H2A3_MOUSE; sp|Q6GSS7|H2A2A_MOUSE; sp|Q64523|H2A2C_MOUSE; sp|Q64522|H2A2B_MOUSE; sp|P22752|H2A1_MOUSE	Histone H2A type 1-K OS=Mus musculus GN=Hist1h2ak PE=1 SV=3; Histone H2A type 1-H OS=Mus musculus GN=Hist1h2ah PE=1 SV=3; Histone H2A type 1-F OS=Mus musculus GN=Hist1h2af PE=1 SV=3; Histone H2A type 3 OS=Mus musculus GN=Hist3h2a PE=1 SV=3; Histone H2A type 2-A OS=Mus musculus GN=Hist2h2aa1 PE=1 SV=3; Histone H2A type 2-C OS=Mus musculus GN=Hist2h2ac PE=1 SV=3; Histone H2A type 2-B OS=Mus musculu…			2	99	VTIAQGGVLPNIQAVLLPK			-0.00169598	1930.16	644.394	1930.16	644.394	3	25	2.1.1.1529.5	59.8047	3460	59.7805
Exp 1	21	3.49	3.49	33.08	21.54	21.54	sp|Q8CGP7|H2A1K_MOUSE; sp|Q8CGP6|H2A1H_MOUSE; sp|Q8CGP5|H2A1F_MOUSE; sp|Q8BFU2|H2A3_MOUSE; sp|Q6GSS7|H2A2A_MOUSE; sp|Q64523|H2A2C_MOUSE; sp|Q64522|H2A2B_MOUSE; sp|P22752|H2A1_MOUSE	Histone H2A type 1-K OS=Mus musculus GN=Hist1h2ak PE=1 SV=3; Histone H2A type 1-H OS=Mus musculus GN=Hist1h2ah PE=1 SV=3; Histone H2A type 1-F OS=Mus musculus GN=Hist1h2af PE=1 SV=3; Histone H2A type 3 OS=Mus musculus GN=Hist3h2a PE=1 SV=3; Histone H2A type 2-A OS=Mus musculus GN=Hist2h2aa1 PE=1 SV=3; Histone H2A type 2-C OS=Mus musculus GN=Hist2h2ac PE=1 SV=3; Histone H2A type 2-B OS=Mus musculu…			1.48149	99	AGLQFPVGR			3.82703e-05	943.524	472.769	943.524	472.769	2	9	1.1.1.908.3	38.4496	2889	38.4931
Exp 1	21	3.49	3.49	33.08	21.54	21.54	sp|Q8CGP7|H2A1K_MOUSE; sp|Q8CGP6|H2A1H_MOUSE; sp|Q8CGP5|H2A1F_MOUSE; sp|Q8BFU2|H2A3_MOUSE; sp|Q6GSS7|H2A2A_MOUSE; sp|Q64523|H2A2C_MOUSE; sp|Q64522|H2A2B_MOUSE; sp|P22752|H2A1_MOUSE	Histone H2A type 1-K OS=Mus musculus GN=Hist1h2ak PE=1 SV=3; Histone H2A type 1-H OS=Mus musculus GN=Hist1h2ah PE=1 SV=3; Histone H2A type 1-F OS=Mus musculus GN=Hist1h2af PE=1 SV=3; Histone H2A type 3 OS=Mus musculus GN=Hist3h2a PE=1 SV=3; Histone H2A type 2-A OS=Mus musculus GN=Hist2h2aa1 PE=1 SV=3; Histone H2A type 2-C OS=Mus musculus GN=Hist2h2ac PE=1 SV=3; Histone H2A type 2-B OS=Mus musculu…			0.00833099	16.94	GKQGGKARAKAK		missed K-Q@2; missed K-A@6; missed R-A@8; missed K-A@10	0.00216099	1198.73	600.371	1198.73	600.37	2	6	1.1.1.940.11	40.0306	5056	40.012
Exp 1	21	3.49	3.49	33.08	21.54	21.54	sp|Q8CGP7|H2A1K_MOUSE; sp|Q8CGP6|H2A1H_MOUSE; sp|Q8CGP5|H2A1F_MOUSE; sp|Q8BFU2|H2A3_MOUSE; sp|Q6GSS7|H2A2A_MOUSE; sp|Q64523|H2A2C_MOUSE; sp|Q64522|H2A2B_MOUSE; sp|P22752|H2A1_MOUSE	Histone H2A type 1-K OS=Mus musculus GN=Hist1h2ak PE=1 SV=3; Histone H2A type 1-H OS=Mus musculus GN=Hist1h2ah PE=1 SV=3; Histone H2A type 1-F OS=Mus musculus GN=Hist1h2af PE=1 SV=3; Histone H2A type 3 OS=Mus musculus GN=Hist3h2a PE=1 SV=3; Histone H2A type 2-A OS=Mus musculus GN=Hist2h2aa1 PE=1 SV=3; Histone H2A type 2-C OS=Mus musculus GN=Hist2h2ac PE=1 SV=3; Histone H2A type 2-B OS=Mus musculu…			0	99	AGLQFPVGR			0.000710442	943.525	472.77	943.524	472.769	2	7	2.1.1.1092.7	38.3604	3408	38.2501
Exp 1	21	3.49	3.49	33.08	21.54	21.54	sp|Q8CGP7|H2A1K_MOUSE; sp|Q8CGP6|H2A1H_MOUSE; sp|Q8CGP5|H2A1F_MOUSE; sp|Q8BFU2|H2A3_MOUSE; sp|Q6GSS7|H2A2A_MOUSE; sp|Q64523|H2A2C_MOUSE; sp|Q64522|H2A2B_MOUSE; sp|P22752|H2A1_MOUSE	Histone H2A type 1-K OS=Mus musculus GN=Hist1h2ak PE=1 SV=3; Histone H2A type 1-H OS=Mus musculus GN=Hist1h2ah PE=1 SV=3; Histone H2A type 1-F OS=Mus musculus GN=Hist1h2af PE=1 SV=3; Histone H2A type 3 OS=Mus musculus GN=Hist3h2a PE=1 SV=3; Histone H2A type 2-A OS=Mus musculus GN=Hist2h2aa1 PE=1 SV=3; Histone H2A type 2-C OS=Mus musculus GN=Hist2h2ac PE=1 SV=3; Histone H2A type 2-B OS=Mus musculu…			0	0	AGLQFPVGRVHR		missed R-V@9	0.00699182	1335.76	446.26	1335.75	446.258	3	3	1.1.1.738.4	30.1449	3049	30.3329
Exp 1	21	3.49	3.49	33.08	21.54	21.54	sp|Q8CGP7|H2A1K_MOUSE; sp|Q8CGP6|H2A1H_MOUSE; sp|Q8CGP5|H2A1F_MOUSE; sp|Q8BFU2|H2A3_MOUSE; sp|Q6GSS7|H2A2A_MOUSE; sp|Q64523|H2A2C_MOUSE; sp|Q64522|H2A2B_MOUSE; sp|P22752|H2A1_MOUSE	Histone H2A type 1-K OS=Mus musculus GN=Hist1h2ak PE=1 SV=3; Histone H2A type 1-H OS=Mus musculus GN=Hist1h2ah PE=1 SV=3; Histone H2A type 1-F OS=Mus musculus GN=Hist1h2af PE=1 SV=3; Histone H2A type 3 OS=Mus musculus GN=Hist3h2a PE=1 SV=3; Histone H2A type 2-A OS=Mus musculus GN=Hist2h2aa1 PE=1 SV=3; Histone H2A type 2-C OS=Mus musculus GN=Hist2h2ac PE=1 SV=3; Histone H2A type 2-B OS=Mus musculu…			0	99	VTIAQGGVLPNIQAVLLPK			0.000391408	1930.16	966.088	1930.16	966.088	2	15	2.1.1.1528.11	59.7703	1185	59.7313
Exp 1	21	3.49	3.49	33.08	21.54	21.54	sp|Q8CGP7|H2A1K_MOUSE; sp|Q8CGP6|H2A1H_MOUSE; sp|Q8CGP5|H2A1F_MOUSE; sp|Q8BFU2|H2A3_MOUSE; sp|Q6GSS7|H2A2A_MOUSE; sp|Q64523|H2A2C_MOUSE; sp|Q64522|H2A2B_MOUSE; sp|P22752|H2A1_MOUSE	Histone H2A type 1-K OS=Mus musculus GN=Hist1h2ak PE=1 SV=3; Histone H2A type 1-H OS=Mus musculus GN=Hist1h2ah PE=1 SV=3; Histone H2A type 1-F OS=Mus musculus GN=Hist1h2af PE=1 SV=3; Histone H2A type 3 OS=Mus musculus GN=Hist3h2a PE=1 SV=3; Histone H2A type 2-A OS=Mus musculus GN=Hist2h2aa1 PE=1 SV=3; Histone H2A type 2-C OS=Mus musculus GN=Hist2h2ac PE=1 SV=3; Histone H2A type 2-B OS=Mus musculu…			0	99	VTIAQGGVLPNIQAVLLPK			-0.000780457	1930.16	644.394	1930.16	644.394	3	22	2.1.1.1530.3	59.842	5591	59.8788
Exp 1	21	3.49	3.49	33.08	21.54	21.54	sp|Q8CGP7|H2A1K_MOUSE; sp|Q8CGP6|H2A1H_MOUSE; sp|Q8CGP5|H2A1F_MOUSE; sp|Q8BFU2|H2A3_MOUSE; sp|Q6GSS7|H2A2A_MOUSE; sp|Q64523|H2A2C_MOUSE; sp|Q64522|H2A2B_MOUSE; sp|P22752|H2A1_MOUSE	Histone H2A type 1-K OS=Mus musculus GN=Hist1h2ak PE=1 SV=3; Histone H2A type 1-H OS=Mus musculus GN=Hist1h2ah PE=1 SV=3; Histone H2A type 1-F OS=Mus musculus GN=Hist1h2af PE=1 SV=3; Histone H2A type 3 OS=Mus musculus GN=Hist3h2a PE=1 SV=3; Histone H2A type 2-A OS=Mus musculus GN=Hist2h2aa1 PE=1 SV=3; Histone H2A type 2-C OS=Mus musculus GN=Hist2h2ac PE=1 SV=3; Histone H2A type 2-B OS=Mus musculu…			0	99	VTIAQGGVLPNIQAVLLPK			-0.00168995	1930.16	644.394	1930.16	644.394	3	16	1.1.1.1356.11	60.476	2884	60.4978
Exp 1	21	3.49	3.49	33.08	21.54	21.54	sp|Q8CGP7|H2A1K_MOUSE; sp|Q8CGP6|H2A1H_MOUSE; sp|Q8CGP5|H2A1F_MOUSE; sp|Q8BFU2|H2A3_MOUSE; sp|Q6GSS7|H2A2A_MOUSE; sp|Q64523|H2A2C_MOUSE; sp|Q64522|H2A2B_MOUSE; sp|P22752|H2A1_MOUSE	Histone H2A type 1-K OS=Mus musculus GN=Hist1h2ak PE=1 SV=3; Histone H2A type 1-H OS=Mus musculus GN=Hist1h2ah PE=1 SV=3; Histone H2A type 1-F OS=Mus musculus GN=Hist1h2af PE=1 SV=3; Histone H2A type 3 OS=Mus musculus GN=Hist3h2a PE=1 SV=3; Histone H2A type 2-A OS=Mus musculus GN=Hist2h2aa1 PE=1 SV=3; Histone H2A type 2-C OS=Mus musculus GN=Hist2h2ac PE=1 SV=3; Histone H2A type 2-B OS=Mus musculu…			0	99	VTIAQGGVLPNIQAVLLPK			-0.00169598	1930.16	644.394	1930.16	644.394	3	8	2.1.1.1524.9	59.5513	3460	59.7805
Exp 1	21	3.49	3.49	33.08	21.54	21.54	sp|Q8CGP7|H2A1K_MOUSE; sp|Q8CGP6|H2A1H_MOUSE; sp|Q8CGP5|H2A1F_MOUSE; sp|Q8BFU2|H2A3_MOUSE; sp|Q6GSS7|H2A2A_MOUSE; sp|Q64523|H2A2C_MOUSE; sp|Q64522|H2A2B_MOUSE; sp|P22752|H2A1_MOUSE	Histone H2A type 1-K OS=Mus musculus GN=Hist1h2ak PE=1 SV=3; Histone H2A type 1-H OS=Mus musculus GN=Hist1h2ah PE=1 SV=3; Histone H2A type 1-F OS=Mus musculus GN=Hist1h2af PE=1 SV=3; Histone H2A type 3 OS=Mus musculus GN=Hist3h2a PE=1 SV=3; Histone H2A type 2-A OS=Mus musculus GN=Hist2h2aa1 PE=1 SV=3; Histone H2A type 2-C OS=Mus musculus GN=Hist2h2ac PE=1 SV=3; Histone H2A type 2-B OS=Mus musculu…			0	0	VTIAQGGVLPNIQAVLLPK			0.0113636	1930.17	966.094	1930.16	966.088	2	3	1.1.1.1357.18	60.531	1121	60.4978
Exp 1	48	0.48	0.48	1.695	0.9245	0.9245	sp|Q8K330|SSH3_MOUSE; sp|Q8K330-2|SSH3_MOUSE	Protein phosphatase Slingshot homolog 3 OS=Mus musculus GN=Ssh3 PE=1 SV=1; Isoform 2 of Protein phosphatase Slingshot homolog 3 OS=Mus musculus GN=Ssh3			0.477556	96.05	FIEDAR			-0.000109347	749.371	375.693	749.371	375.693	2	7	2.1.1.695.2	19.0244	6033	19.2637
Exp 1	48	0.48	0.48	1.695	0.9245	0.9245	sp|Q8K330|SSH3_MOUSE; sp|Q8K330-2|SSH3_MOUSE	Protein phosphatase Slingshot homolog 3 OS=Mus musculus GN=Ssh3 PE=1 SV=1; Isoform 2 of Protein phosphatase Slingshot homolog 3 OS=Mus musculus GN=Ssh3			0	94.91	FIEDAR			-0.000404404	749.37	375.692	749.371	375.693	2	6	1.1.1.511.2	19.085	2154	19.0783
Exp 1	48	0.48	0.48	1.695	0.9245	0.9245	sp|Q8K330|SSH3_MOUSE; sp|Q8K330-2|SSH3_MOUSE	Protein phosphatase Slingshot homolog 3 OS=Mus musculus GN=Ssh3 PE=1 SV=1; Isoform 2 of Protein phosphatase Slingshot homolog 3 OS=Mus musculus GN=Ssh3			0	84.91	FIEDAR			-0.000109347	749.371	375.693	749.371	375.693	2	8	2.1.1.700.2	19.2728	7390	19.2637
Exp 1	48	0.48	0.48	1.695	0.9245	0.9245	sp|Q8K330|SSH3_MOUSE; sp|Q8K330-2|SSH3_MOUSE	Protein phosphatase Slingshot homolog 3 OS=Mus musculus GN=Ssh3 PE=1 SV=1; Isoform 2 of Protein phosphatase Slingshot homolog 3 OS=Mus musculus GN=Ssh3			0	71.41	FIEDAR			7.37583e-05	749.371	375.693	749.371	375.693	2	5	2.1.1.705.2	19.5161	2019	19.6099
Exp 1	48	0.48	0.48	1.695	0.9245	0.9245	sp|Q8K330|SSH3_MOUSE; sp|Q8K330-2|SSH3_MOUSE	Protein phosphatase Slingshot homolog 3 OS=Mus musculus GN=Ssh3 PE=1 SV=1; Isoform 2 of Protein phosphatase Slingshot homolog 3 OS=Mus musculus GN=Ssh3			0	0	LVVST		cleaved L-L@N-term; cleaved T-G@C-term	0.000117097	517.311	518.318	517.311	518.318	1	5	1.1.1.612.12	24.0147	13137	23.9432
Exp 1	48	0.48	0.48	1.695	0.9245	0.9245	sp|Q8K330|SSH3_MOUSE; sp|Q8K330-2|SSH3_MOUSE	Protein phosphatase Slingshot homolog 3 OS=Mus musculus GN=Ssh3 PE=1 SV=1; Isoform 2 of Protein phosphatase Slingshot homolog 3 OS=Mus musculus GN=Ssh3			0	0	LVVST		cleaved L-L@N-term; cleaved T-G@C-term	-0.00111717	517.31	518.317	517.311	518.318	1	5	2.1.1.803.13	24.3032	4930	24.1833
Exp 1	17	5.11	5.11	26.52	15.22	11.74	sp|Q91X72|HEMO_MOUSE	Hemopexin OS=Mus musculus GN=Hpx PE=1 SV=1			2	99	RLWWLDLK		missed R-L@1	0.00107753	1128.65	377.222	1128.64	377.222	3	7	2.1.1.1407.3	53.8031	4865	53.9939
Exp 1	17	5.11	5.11	26.52	15.22	11.74	sp|Q91X72|HEMO_MOUSE	Hemopexin OS=Mus musculus GN=Hpx PE=1 SV=1			2	99	YYCFQGNKFLR	Carbamidomethyl(C)@3; Lys->Gln@8	missed K-F@8	-0.00142504	1494.67	748.342	1494.67	748.343	2	16	2.1.1.1230.13	45.1432	25165	45.0727
Exp 1	17	5.11	5.11	26.52	15.22	11.74	sp|Q91X72|HEMO_MOUSE	Hemopexin OS=Mus musculus GN=Hpx PE=1 SV=1			0.958607	98.77	VWVYPPEKK		missed K-K@8	-0.0034514	1144.62	382.549	1144.63	382.55	3	8	2.1.1.923.5	30.1199	1194	30.1048
Exp 1	17	5.11	5.11	26.52	15.22	11.74	sp|Q91X72|HEMO_MOUSE	Hemopexin OS=Mus musculus GN=Hpx PE=1 SV=1			0.047692	53.6	LWWLDLK			0.000374287	972.544	487.279	972.543	487.279	2	7	1.1.1.1376.6	61.4553	1820	61.3253
Exp 1	17	5.11	5.11	26.52	15.22	11.74	sp|Q91X72|HEMO_MOUSE	Hemopexin OS=Mus musculus GN=Hpx PE=1 SV=1			0.0472076	99	GECQSEGVLFFQGNR	Carbamidomethyl(C)@3; Ser->Ala@5; Deamidated(N)@14		-0.00098717	1711.76	571.594	1711.76	571.595	3	10	2.1.1.1267.17	46.9553	2600	46.8293
Exp 1	17	5.11	5.11	26.52	15.22	11.74	sp|Q91X72|HEMO_MOUSE	Hemopexin OS=Mus musculus GN=Hpx PE=1 SV=1			0.0462403	52.52	VWVYPPEK			-0.00214479	1016.53	509.273	1016.53	509.274	2	7	2.1.1.1015.6	34.6066	9308	34.5964
Exp 1	17	5.11	5.11	26.52	15.22	11.74	sp|Q91X72|HEMO_MOUSE	Hemopexin OS=Mus musculus GN=Hpx PE=1 SV=1			0.0141246	99	NPITSVDAAFR	Thr->Met@4		-0.00294484	1219.6	407.54	1219.6	407.541	3	9	1.1.1.1024.3	44.1259	2043	44.315
Exp 1	17	5.11	5.11	26.52	15.22	11.74	sp|Q91X72|HEMO_MOUSE	Hemopexin OS=Mus musculus GN=Hpx PE=1 SV=1			0	17.77	DYFVSCPGR	Ser->Glu@5; Carbamidomethyl(C)@6		-0.0194808	1141.47	571.741	1141.49	571.75	2	8	1.1.1.895.8	37.8197	15374	37.7068
Exp 1	17	5.11	5.11	26.52	15.22	11.74	sp|Q91X72|HEMO_MOUSE	Hemopexin OS=Mus musculus GN=Hpx PE=1 SV=1			0	15.1	DYFVSCPGR	Ser->Glu@5; Carbamidomethyl(C)@6		-0.0187434	1141.47	571.741	1141.49	571.75	2	8	2.1.1.1075.7	37.5345	15744	37.6606
Exp 1	17	5.11	5.11	26.52	15.22	11.74	sp|Q91X72|HEMO_MOUSE	Hemopexin OS=Mus musculus GN=Hpx PE=1 SV=1			0	15.27	EDKVWVYPPEK	Glu->Gly@1	missed K-V@3	0.000954438	1316.68	439.9	1316.68	439.899	3	6	2.1.1.962.7	32.0298	2534	32.0666
Exp 1	17	5.11	5.11	26.52	15.22	11.74	sp|Q91X72|HEMO_MOUSE	Hemopexin OS=Mus musculus GN=Hpx PE=1 SV=1			0	0	EDKVWVYPPEKK	Glu->Gly@1	missed K-V@3; missed K-K@11	0.0191715	1444.79	362.205	1444.77	362.2	4	5	2.1.1.881.3	28.0715	1471	28.1603
Exp 1	17	5.11	5.11	26.52	15.22	11.74	sp|Q91X72|HEMO_MOUSE	Hemopexin OS=Mus musculus GN=Hpx PE=1 SV=1			0	7.348	ELISAR	Ala->Glu@5		-0.00111364	745.396	373.705	745.397	373.706	2	6	2.1.1.722.5	20.3484	51964	19.8519
Exp 1	17	5.11	5.11	26.52	15.22	11.74	sp|Q91X72|HEMO_MOUSE	Hemopexin OS=Mus musculus GN=Hpx PE=1 SV=1			0	20.53	FNPVTGEVPPR	Deamidated(N)@2; Thr->Arg@5		0.00161699	1267.67	423.564	1267.67	423.563	3	9	2.1.1.884.4	28.2156	19251	27.9176
Exp 1	17	5.11	5.11	26.52	15.22	11.74	sp|Q91X72|HEMO_MOUSE	Hemopexin OS=Mus musculus GN=Hpx PE=1 SV=1			0	45.07	GECQSEGVLFFQGNR	Carbamidomethyl(C)@3; Ser->Ala@5; Deamidated(N)@14		-0.00105442	1711.76	856.888	1711.76	856.888	2	9	1.1.1.1082.11	47.0144	2065	47.0295
Exp 1	17	5.11	5.11	26.52	15.22	11.74	sp|Q91X72|HEMO_MOUSE	Hemopexin OS=Mus musculus GN=Hpx PE=1 SV=1			0	37.18	GECQSEGVLFFQGNR	Carbamidomethyl(C)@3; Ser->Ala@5; Deamidated(N)@14		-0.000461938	1711.76	856.888	1711.76	856.888	2	10	2.1.1.1266.11	46.9048	2400	46.8293
Exp 1	17	5.11	5.11	26.52	15.22	11.74	sp|Q91X72|HEMO_MOUSE	Hemopexin OS=Mus musculus GN=Hpx PE=1 SV=1			0	98.24	NPITSVDAAFR	Thr->Met@4		-0.00277824	1219.6	407.54	1219.6	407.541	3	9	2.1.1.1209.2	44.0811	2583	43.9276
Exp 1	17	5.11	5.11	26.52	15.22	11.74	sp|Q91X72|HEMO_MOUSE	Hemopexin OS=Mus musculus GN=Hpx PE=1 SV=1			0	95.46	NPITSVDAAFR	Thr->Met@4		-0.00294484	1219.6	407.54	1219.6	407.541	3	10	1.1.1.1030.3	44.4305	2043	44.315
Exp 1	17	5.11	5.11	26.52	15.22	11.74	sp|Q91X72|HEMO_MOUSE	Hemopexin OS=Mus musculus GN=Hpx PE=1 SV=1			0	93.01	NPITSVDAAFR	Thr->Met@4		-0.00294484	1219.6	407.54	1219.6	407.541	3	9	1.1.1.1029.3	44.3743	2043	44.315
Exp 1	17	5.11	5.11	26.52	15.22	11.74	sp|Q91X72|HEMO_MOUSE	Hemopexin OS=Mus musculus GN=Hpx PE=1 SV=1			0	30.17	NPITSVDAAFR	Thr->Met@4		-0.00250358	1219.6	407.54	1219.6	407.541	3	6	2.1.1.1203.3	43.7853	1929	43.7795
Exp 1	17	5.11	5.11	26.52	15.22	11.74	sp|Q91X72|HEMO_MOUSE	Hemopexin OS=Mus musculus GN=Hpx PE=1 SV=1			0	16.93	NPITSVDAAFR	Thr->Met@4		-0.00289254	1219.6	610.807	1219.6	610.808	2	9	1.1.1.1031.8	44.4902	46568	44.315
Exp 1	17	5.11	5.11	26.52	15.22	11.74	sp|Q91X72|HEMO_MOUSE	Hemopexin OS=Mus musculus GN=Hpx PE=1 SV=1			0	16.92	NPITSVDAAFR	Thr->Met@4		-0.00289254	1219.6	610.807	1219.6	610.808	2	9	1.1.1.1026.6	44.2403	48129	44.315
Exp 1	17	5.11	5.11	26.52	15.22	11.74	sp|Q91X72|HEMO_MOUSE	Hemopexin OS=Mus musculus GN=Hpx PE=1 SV=1			0	0	QGNKFLRFNPVTGEVPPRYPLDAR	Gln->pyro-Glu@N-term	cleaved F-Q@N-term; missed K-F@4; missed R-F@7; missed R-Y@18	0.0248383	2753.46	689.374	2753.44	689.367	4	5	1.1.1.617.20	24.2765	31385	24.2425
Exp 1	17	5.11	5.11	26.52	15.22	11.74	sp|Q91X72|HEMO_MOUSE	Hemopexin OS=Mus musculus GN=Hpx PE=1 SV=1			0	99	RLWWLDLK		missed R-L@1	0.00107753	1128.65	377.222	1128.64	377.222	3	9	2.1.1.1412.3	54.059	4865	53.9939
Exp 1	17	5.11	5.11	26.52	15.22	11.74	sp|Q91X72|HEMO_MOUSE	Hemopexin OS=Mus musculus GN=Hpx PE=1 SV=1			0	99	RLWWLDLK	Carbamidomethyl@N-term	missed R-L@1	0.00181797	1185.67	396.23	1185.67	396.229	3	6	2.1.1.1420.4	54.4453	1175	54.4871
Exp 1	17	5.11	5.11	26.52	15.22	11.74	sp|Q91X72|HEMO_MOUSE	Hemopexin OS=Mus musculus GN=Hpx PE=1 SV=1			0	97.01	RLWWLDLK		missed R-L@1	0.000525171	1128.65	377.222	1128.64	377.222	3	8	1.1.1.1255.5	55.4726	3149	55.4129
Exp 1	17	5.11	5.11	26.52	15.22	11.74	sp|Q91X72|HEMO_MOUSE	Hemopexin OS=Mus musculus GN=Hpx PE=1 SV=1			0	96.61	RLWWLDLK		missed R-L@1	0.000525171	1128.65	377.222	1128.64	377.222	3	9	1.1.1.1253.2	55.3711	3149	55.4129
Exp 1	17	5.11	5.11	26.52	15.22	11.74	sp|Q91X72|HEMO_MOUSE	Hemopexin OS=Mus musculus GN=Hpx PE=1 SV=1			0	67.37	RLWWLDLK		missed R-L@1	0.000246148	1128.64	565.33	1128.64	565.329	2	7	1.1.1.1252.5	55.3369	2195	55.4129
Exp 1	17	5.11	5.11	26.52	15.22	11.74	sp|Q91X72|HEMO_MOUSE	Hemopexin OS=Mus musculus GN=Hpx PE=1 SV=1			0	67.37	RLWWLDLK		missed R-L@1	0.000525171	1128.65	377.222	1128.64	377.222	3	7	1.1.1.1254.2	55.4196	3149	55.4129
Exp 1	17	5.11	5.11	26.52	15.22	11.74	sp|Q91X72|HEMO_MOUSE	Hemopexin OS=Mus musculus GN=Hpx PE=1 SV=1			0	63.22	RLWWLDLK		missed R-L@1	0.000525171	1128.65	377.222	1128.64	377.222	3	7	1.1.1.1256.3	55.5218	3149	55.4129
Exp 1	17	5.11	5.11	26.52	15.22	11.74	sp|Q91X72|HEMO_MOUSE	Hemopexin OS=Mus musculus GN=Hpx PE=1 SV=1			0	47.5	RLWWLDLK		missed R-L@1	0.000525171	1128.65	377.222	1128.64	377.222	3	7	1.1.1.1257.2	55.5701	3149	55.4129
Exp 1	17	5.11	5.11	26.52	15.22	11.74	sp|Q91X72|HEMO_MOUSE	Hemopexin OS=Mus musculus GN=Hpx PE=1 SV=1			0	37.59	RLWWLDLK		missed R-L@1	0.000246148	1128.64	565.33	1128.64	565.329	2	6	1.1.1.1257.5	55.5851	2195	55.4129
Exp 1	17	5.11	5.11	26.52	15.22	11.74	sp|Q91X72|HEMO_MOUSE	Hemopexin OS=Mus musculus GN=Hpx PE=1 SV=1			0	25.49	RLWWLDLK	Carbamidomethyl@N-term	missed R-L@1	0.0011771	1185.67	396.23	1185.67	396.229	3	5	2.1.1.1425.4	54.6924	896	54.6846
Exp 1	17	5.11	5.11	26.52	15.22	11.74	sp|Q91X72|HEMO_MOUSE	Hemopexin OS=Mus musculus GN=Hpx PE=1 SV=1			0	24.79	RLWWLDLK		missed R-L@1	0.00117238	1128.65	565.33	1128.64	565.329	2	5	2.1.1.1411.7	54.0066	2361	53.9939
Exp 1	17	5.11	5.11	26.52	15.22	11.74	sp|Q91X72|HEMO_MOUSE	Hemopexin OS=Mus musculus GN=Hpx PE=1 SV=1			0	75.03	SGAQATWTEVSWPHEK	Glu->His@9; Oxidation(W)@12		0.019337	1836.87	613.298	1836.85	613.292	3	13	2.1.1.1266.8	46.8948	13935	47.0736
Exp 1	17	5.11	5.11	26.52	15.22	11.74	sp|Q91X72|HEMO_MOUSE	Hemopexin OS=Mus musculus GN=Hpx PE=1 SV=1			0	54.57	SGAQATWTEVSWPHEK	Glu->His@9; Oxidation(W)@12		0.019337	1836.87	613.298	1836.85	613.292	3	11	2.1.1.1271.8	47.1368	13750	47.0736
Exp 1	17	5.11	5.11	26.52	15.22	11.74	sp|Q91X72|HEMO_MOUSE	Hemopexin OS=Mus musculus GN=Hpx PE=1 SV=1			0	29.8	SGAQATWTEVSWPHEK	Glu->His@9; Oxidation(W)@12		0.0237064	1836.88	613.3	1836.85	613.292	3	12	1.1.1.1081.9	46.9524	7811	47.0782
Exp 1	17	5.11	5.11	26.52	15.22	11.74	sp|Q91X72|HEMO_MOUSE	Hemopexin OS=Mus musculus GN=Hpx PE=1 SV=1			0	26.57	SGAQATWTEVSWPHEK	Glu->His@9; Oxidation(W)@12		0.0235232	1836.88	613.3	1836.85	613.292	3	10	1.1.1.1091.6	47.4382	7811	47.0782
Exp 1	17	5.11	5.11	26.52	15.22	11.74	sp|Q91X72|HEMO_MOUSE	Hemopexin OS=Mus musculus GN=Hpx PE=1 SV=1			0	17.84	SGAQATWTEVSWPHEK	Oxidation(P)@13; Glu->His@15		0.0237064	1836.88	613.3	1836.85	613.292	3	9	1.1.1.1086.7	47.1875	7811	47.0782
Exp 1	17	5.11	5.11	26.52	15.22	11.74	sp|Q91X72|HEMO_MOUSE	Hemopexin OS=Mus musculus GN=Hpx PE=1 SV=1			0	19.63	SVFLIK		cleaved D-S@N-term	0.00114202	705.444	353.729	705.443	353.729	2	5	1.1.1.911.2	38.5963	3411	38.6414
Exp 1	17	5.11	5.11	26.52	15.22	11.74	sp|Q91X72|HEMO_MOUSE	Hemopexin OS=Mus musculus GN=Hpx PE=1 SV=1			0	42.29	VDGALCLDK	Carbamidomethyl(C)@6; Leu->Met@7; Asp->Glu@8		-0.00121037	1021.46	511.735	1021.46	511.736	2	11	2.1.1.823.11	25.2679	40677	25.2011
Exp 1	17	5.11	5.11	26.52	15.22	11.74	sp|Q91X72|HEMO_MOUSE	Hemopexin OS=Mus musculus GN=Hpx PE=1 SV=1			0	0	VWVYPPEK			0.000286949	1016.53	509.274	1016.53	509.274	2	4	1.1.1.825.14	34.4272	4028	34.3052
Exp 1	17	5.11	5.11	26.52	15.22	11.74	sp|Q91X72|HEMO_MOUSE	Hemopexin OS=Mus musculus GN=Hpx PE=1 SV=1			0	0	VWVYPPEK			0.00488315	1016.54	509.276	1016.53	509.274	2	3	1.1.1.857.3	35.9631	3833	35.9099
Exp 1	17	5.11	5.11	26.52	15.22	11.74	sp|Q91X72|HEMO_MOUSE	Hemopexin OS=Mus musculus GN=Hpx PE=1 SV=1			0	0	VWVYPPEK			-0.00409791	1016.53	509.272	1016.53	509.274	2	5	2.1.1.1020.6	34.8498	5246	34.8882
Exp 1	17	5.11	5.11	26.52	15.22	11.74	sp|Q91X72|HEMO_MOUSE	Hemopexin OS=Mus musculus GN=Hpx PE=1 SV=1			0	98.64	VWVYPPEKK		missed K-K@8	0.00249953	1144.63	382.551	1144.63	382.55	3	7	2.1.1.933.5	30.5998	2227	30.591
Exp 1	17	5.11	5.11	26.52	15.22	11.74	sp|Q91X72|HEMO_MOUSE	Hemopexin OS=Mus musculus GN=Hpx PE=1 SV=1			0	98.01	VWVYPPEKK		missed K-K@8	0.000393814	1144.63	382.55	1144.63	382.55	3	7	2.1.1.928.5	30.3623	2346	30.2503
Exp 1	17	5.11	5.11	26.52	15.22	11.74	sp|Q91X72|HEMO_MOUSE	Hemopexin OS=Mus musculus GN=Hpx PE=1 SV=1			0	90.91	VWVYPPEKK		missed K-K@8	-0.000155502	1144.63	382.55	1144.63	382.55	3	8	2.1.1.898.4	28.8986	10985	28.8917
Exp 1	17	5.11	5.11	26.52	15.22	11.74	sp|Q91X72|HEMO_MOUSE	Hemopexin OS=Mus musculus GN=Hpx PE=1 SV=1			0	86.07	VWVYPPEKK		missed K-K@8	0.00195021	1144.63	382.551	1144.63	382.55	3	8	2.1.1.938.3	30.849	0	30.837
Exp 1	17	5.11	5.11	26.52	15.22	11.74	sp|Q91X72|HEMO_MOUSE	Hemopexin OS=Mus musculus GN=Hpx PE=1 SV=1			0	47.77	VWVYPPEKK		missed K-K@8	-0.00118378	1144.63	382.55	1144.63	382.55	3	5	1.1.1.791.5	32.7584	1671	32.7496
Exp 1	17	5.11	5.11	26.52	15.22	11.74	sp|Q91X72|HEMO_MOUSE	Hemopexin OS=Mus musculus GN=Hpx PE=1 SV=1			0	16.92	WKNPITSVDAAFR	Thr->Met@6	missed K-N@2	-0.00466605	1533.77	512.264	1533.78	512.266	3	7	1.1.1.1057.4	45.7721	1706	45.6552
Exp 1	17	5.11	5.11	26.52	15.22	11.74	sp|Q91X72|HEMO_MOUSE	Hemopexin OS=Mus musculus GN=Hpx PE=1 SV=1			0	99	YYCFQGNKFLR	Carbamidomethyl(C)@3; Lys->Gln@8	missed K-F@8	-6.19741e-06	1494.67	499.231	1494.67	499.231	3	16	2.1.1.1231.6	45.1799	14681	45.0727
Exp 1	17	5.11	5.11	26.52	15.22	11.74	sp|Q91X72|HEMO_MOUSE	Hemopexin OS=Mus musculus GN=Hpx PE=1 SV=1			0	99	YYCFQGNKFLR	Carbamidomethyl(C)@3; Lys->Gln@8	missed K-F@8	-6.19741e-06	1494.67	499.231	1494.67	499.231	3	16	2.1.1.1226.9	44.9404	17889	44.9739
Exp 1	17	5.11	5.11	26.52	15.22	11.74	sp|Q91X72|HEMO_MOUSE	Hemopexin OS=Mus musculus GN=Hpx PE=1 SV=1			0	99	YYCFQGNKFLR	Carbamidomethyl(C)@3; Lys->Gln@8	missed K-F@8	-0.00142504	1494.67	748.342	1494.67	748.343	2	15	2.1.1.1229.8	45.0862	23875	45.0727
Exp 1	17	5.11	5.11	26.52	15.22	11.74	sp|Q91X72|HEMO_MOUSE	Hemopexin OS=Mus musculus GN=Hpx PE=1 SV=1			0	99	YYCFQGNKFLR	Carbamidomethyl(C)@3; Lys->Gln@8	missed K-F@8	-0.000547047	1494.67	748.343	1494.67	748.343	2	17	1.1.1.1049.8	45.3838	24203	45.2584
Exp 1	17	5.11	5.11	26.52	15.22	11.74	sp|Q91X72|HEMO_MOUSE	Hemopexin OS=Mus musculus GN=Hpx PE=1 SV=1			0	99	YYCFQGNKFLR	Carbamidomethyl(C)@3; Lys->Gln@8	missed K-F@8	-0.000861668	1494.67	499.231	1494.67	499.231	3	17	1.1.1.1047.4	45.271	17019	45.2584
Exp 1	17	5.11	5.11	26.52	15.22	11.74	sp|Q91X72|HEMO_MOUSE	Hemopexin OS=Mus musculus GN=Hpx PE=1 SV=1			0	99	YYCFQGNKFLR	Carbamidomethyl(C)@3; Lys->Gln@8	missed K-F@8	-0.000861668	1494.67	499.231	1494.67	499.231	3	12	1.1.1.1053.7	45.5704	15893	45.2584
Exp 1	17	5.11	5.11	26.52	15.22	11.74	sp|Q91X72|HEMO_MOUSE	Hemopexin OS=Mus musculus GN=Hpx PE=1 SV=1			0	99	YYCFQGNKFLR	Carbamidomethyl(C)@3; Lys->Gln@8	missed K-F@8	-0.000547047	1494.67	748.343	1494.67	748.343	2	14	1.1.1.1044.11	45.1366	24203	45.2584
Exp 1	17	5.11	5.11	26.52	15.22	11.74	sp|Q91X72|HEMO_MOUSE	Hemopexin OS=Mus musculus GN=Hpx PE=1 SV=1			0	99	YYCFQGNKFLR	Carbamidomethyl(C)@3; Lys->Gln@8	missed K-F@8	-0.000861668	1494.67	499.231	1494.67	499.231	3	12	1.1.1.1052.5	45.5174	15893	45.2584
Exp 1	17	5.11	5.11	26.52	15.22	11.74	sp|Q91X72|HEMO_MOUSE	Hemopexin OS=Mus musculus GN=Hpx PE=1 SV=1			0	99	YYCFQGNKFLR	Carbamidomethyl(C)@3; Lys->Gln@8	missed K-F@8	-0.000547047	1494.67	748.343	1494.67	748.343	2	10	1.1.1.1054.6	45.6251	22466	45.2584
Exp 1	17	5.11	5.11	26.52	15.22	11.74	sp|Q91X72|HEMO_MOUSE	Hemopexin OS=Mus musculus GN=Hpx PE=1 SV=1			0	98.82	YYCFQGNKFLR	Carbamidomethyl@N-term; Carbamidomethyl(C)@3; Lys->Gln@8	missed K-F@8	-0.00137672	1551.69	776.853	1551.69	776.854	2	11	1.1.1.1047.11	45.2943	1334	45.2584
Exp 1	17	5.11	5.11	26.52	15.22	11.74	sp|Q91X72|HEMO_MOUSE	Hemopexin OS=Mus musculus GN=Hpx PE=1 SV=1			0	96.77	YYCFQGNKFLR	Carbamidomethyl@N-term; Carbamidomethyl(C)@3; Lys->Gln@8	missed K-F@8	0.00642673	1551.7	518.24	1551.69	518.238	3	9	2.1.1.1228.6	45.0343	2260	45.1214
Exp 1	17	5.11	5.11	26.52	15.22	11.74	sp|Q91X72|HEMO_MOUSE	Hemopexin OS=Mus musculus GN=Hpx PE=1 SV=1			0	0	YYCFQGNKFLR	Carbamidomethyl(C)@3	missed K-F@8	-0.0366664	1494.67	499.231	1494.71	499.243	3	4	2.1.1.1236.8	45.4267	3109	45.3157
Exp 1	17	5.11	5.11	26.52	15.22	11.74	sp|Q91X72|HEMO_MOUSE	Hemopexin OS=Mus musculus GN=Hpx PE=1 SV=1			0	0	YYCFQGNKFLR	Carbamidomethyl(C)@3; Lys->Gln@8	missed K-F@8	-0.00105883	1494.67	748.342	1494.67	748.343	2	6	2.1.1.1236.14	45.4367	27263	45.0727
Exp 1	5	16.74	16.74	49.21	37.3	32.42	sp|Q921I1|TRFE_MOUSE	Serotransferrin OS=Mus musculus GN=Tf PE=1 SV=1			2	99	ADRDQYELLCLDNTR	Carbamidomethyl(C)@10	missed R-D@3	-0.000484859	1880.87	941.441	1880.87	941.442	2	23	1.1.1.953.21	40.6904	30811	40.6498
Exp 1	5	16.74	16.74	49.21	37.3	32.42	sp|Q921I1|TRFE_MOUSE	Serotransferrin OS=Mus musculus GN=Tf PE=1 SV=1			2	99	CLVEKGDVAFVK	Carbamidomethyl(C)@1	missed K-G@5	0.00155916	1363.72	682.866	1363.72	682.866	2	14	2.1.1.978.16	32.8277	4530	32.8947
Exp 1	5	16.74	16.74	49.21	37.3	32.42	sp|Q921I1|TRFE_MOUSE	Serotransferrin OS=Mus musculus GN=Tf PE=1 SV=1			2	99	CSTSRLLEACTFH	Carbamidomethyl(C)@1; Arg->Ser@5; Carbamidomethyl(C)@10; His->Arg@13	cleaved H-K@C-term; missed R-L@5	-0.00128309	1530.68	766.347	1530.68	766.348	2	23	2.1.1.1150.20	41.2258	178749	41.0928
Exp 1	5	16.74	16.74	49.21	37.3	32.42	sp|Q921I1|TRFE_MOUSE	Serotransferrin OS=Mus musculus GN=Tf PE=1 SV=1			2	99	DQYELLCLDNTR	Carbamidomethyl(C)@7		-0.00257468	1538.7	770.358	1538.7	770.359	2	17	1.1.1.1051.16	45.4948	11499	45.4073
Exp 1	5	16.74	16.74	49.21	37.3	32.42	sp|Q921I1|TRFE_MOUSE	Serotransferrin OS=Mus musculus GN=Tf PE=1 SV=1			2	99	HTTIFEVLPEKADRDQYELLCLDNTR	Thr->Ser@2; Leu->Ser@8; Carbamidomethyl(C)@21	missed K-A@11; missed R-D@14	0.0106683	3135.5	784.883	3135.49	784.881	4	24	1.1.1.1162.6	50.9375	4052	50.9426
Exp 1	5	16.74	16.74	49.21	37.3	32.42	sp|Q921I1|TRFE_MOUSE	Serotransferrin OS=Mus musculus GN=Tf PE=1 SV=1			2	99	KCSTSRLLEACTFH	Carbamidomethyl(C)@2; Arg->Ser@6; Carbamidomethyl(C)@11; His->Arg@14	cleaved H-K@C-term; missed K-C@1; missed R-L@6	-0.00168781	1658.77	830.394	1658.78	830.395	2	22	2.1.1.1040.19	35.8427	10560	35.7609
Exp 1	5	16.74	16.74	49.21	37.3	32.42	sp|Q921I1|TRFE_MOUSE	Serotransferrin OS=Mus musculus GN=Tf PE=1 SV=1			2	99	TAGWNIPMGMLYNR	Met->Leu@10; Arg->Lys@14		0.000114535	1576.81	789.411	1576.81	789.411	2	23	1.1.1.1304.15	57.9108	57324	58.0321
Exp 1	5	16.74	16.74	49.21	37.3	32.42	sp|Q921I1|TRFE_MOUSE	Serotransferrin OS=Mus musculus GN=Tf PE=1 SV=1			1.79588	99	GDVAFVK		cleaved G-G@N-term	0.00139274	734.398	368.206	734.396	368.205	2	9	2.1.1.842.3	26.1796	10269	26.1262
Exp 1	5	16.74	16.74	49.21	37.3	32.42	sp|Q921I1|TRFE_MOUSE	Serotransferrin OS=Mus musculus GN=Tf PE=1 SV=1			0.270835	99	DGGGDVAFVK	Gly->Ala@3		0.00187769	977.484	489.749	977.482	489.748	2	15	1.1.1.780.7	32.2125	8524	31.9511
Exp 1	5	16.74	16.74	49.21	37.3	32.42	sp|Q921I1|TRFE_MOUSE	Serotransferrin OS=Mus musculus GN=Tf PE=1 SV=1			0.221126	99	CLKDGGGDVAFVK	Carbamidomethyl(C)@1; Gly->Ala@6		0.00134656	1378.69	460.572	1378.69	460.571	3	21	2.1.1.939.7	30.8977	123053	31.0318
Exp 1	5	16.74	16.74	49.21	37.3	32.42	sp|Q921I1|TRFE_MOUSE	Serotransferrin OS=Mus musculus GN=Tf PE=1 SV=1			0.199283	99	YAVAVVK		cleaved Y-Y@N-term	0.00177604	748.45	375.232	748.448	375.231	2	9	2.1.1.818.3	25.0121	24635	24.8621
Exp 1	5	16.74	16.74	49.21	37.3	32.42	sp|Q921I1|TRFE_MOUSE	Serotransferrin OS=Mus musculus GN=Tf PE=1 SV=1			0.0670192	99	WCAVSEHENTK	Carbamidomethyl(C)@2; Asn->Ala@9		-0.00056349	1316.58	659.298	1316.58	659.298	2	17	2.1.1.730.9	20.773	119505	20.8266
Exp 1	5	16.74	16.74	49.21	37.3	32.42	sp|Q921I1|TRFE_MOUSE	Serotransferrin OS=Mus musculus GN=Tf PE=1 SV=1			0.0409586	96.39	YYAVAVVK		cleaved Y-Y@N-term	0.0013066	911.513	456.764	911.512	456.763	2	8	2.1.1.949.7	31.387	4755	31.4238
Exp 1	5	16.74	16.74	49.21	37.3	32.42	sp|Q921I1|TRFE_MOUSE	Serotransferrin OS=Mus musculus GN=Tf PE=1 SV=1			0.0357404	99	WCALSHLER	Carbamidomethyl(C)@2; Leu->His@7		0.000211083	1194.54	598.275	1194.54	598.275	2	13	2.1.1.658.6	17.2312	3721	17.0485
Exp 1	5	16.74	16.74	49.21	37.3	32.42	sp|Q921I1|TRFE_MOUSE	Serotransferrin OS=Mus musculus GN=Tf PE=1 SV=1			0.0282604	97.67	KADRDQYELLCLDNTR	Carbamidomethyl(C)@11	cleaved E-K@N-term; missed K-A@1; missed R-D@4	-0.00287016	2008.96	670.661	2008.96	670.662	3	10	1.1.1.897.18	37.9358	1111	37.9543
Exp 1	5	16.74	16.74	49.21	37.3	32.42	sp|Q921I1|TRFE_MOUSE	Serotransferrin OS=Mus musculus GN=Tf PE=1 SV=1			0.0241089	97.78	DLLFR			0.000855673	662.376	663.383	662.375	663.382	1	7	1.1.1.935.17	39.7966	12864	39.6216
Exp 1	5	16.74	16.74	49.21	37.3	32.42	sp|Q921I1|TRFE_MOUSE	Serotransferrin OS=Mus musculus GN=Tf PE=1 SV=1			0.0218195	99	EDLIWEILKVAQEHFGK	Lys->Hydroxyallysine(K)@9	missed K-V@9	-0.0272039	2069.02	690.681	2069.05	690.69	3	14	1.1.1.1571.5	70.8526	1514	70.8086
Exp 1	5	16.74	16.74	49.21	37.3	32.42	sp|Q921I1|TRFE_MOUSE	Serotransferrin OS=Mus musculus GN=Tf PE=1 SV=1			0.0177288	19.3	TVLPPDGPR			-0.0115124	950.507	476.261	950.519	476.267	2	4	2.1.1.1072.13	37.3866	3283	37.3151
Exp 1	5	16.74	16.74	49.21	37.3	32.42	sp|Q921I1|TRFE_MOUSE	Serotransferrin OS=Mus musculus GN=Tf PE=1 SV=1			0.00921731	99	GYYAVAVVK	Tyr->Leu@3		-0.000798938	918.553	460.284	918.554	460.284	2	8	2.1.1.1044.6	36.0134	16819	35.8579
Exp 1	5	16.74	16.74	49.21	37.3	32.42	sp|Q921I1|TRFE_MOUSE	Serotransferrin OS=Mus musculus GN=Tf PE=1 SV=1			0.00217692	79.19	DLLFK			0.000635791	634.37	635.377	634.369	635.376	1	6	2.1.1.1090.18	38.2806	20665	38.1521
Exp 1	5	16.74	16.74	49.21	37.3	32.42	sp|Q921I1|TRFE_MOUSE	Serotransferrin OS=Mus musculus GN=Tf PE=1 SV=1			0.00130484	92.42	CDEWSIISEGK	Carbamidomethyl(C)@1; Ile->Ala@7		0.00918886	1280.54	641.279	1280.53	641.274	2	10	1.1.1.819.9	34.127	2167	34.1103
Exp 1	5	16.74	16.74	49.21	37.3	32.42	sp|Q921I1|TRFE_MOUSE	Serotransferrin OS=Mus musculus GN=Tf PE=1 SV=1			0.000869459	23.57	ADRDQYELL		cleaved L-C@C-term; missed R-D@3	-0.000166326	1121.54	561.775	1121.54	561.775	2	7	2.1.1.1102.8	38.8487	7019	38.8839
Exp 1	5	16.74	16.74	49.21	37.3	32.42	sp|Q921I1|TRFE_MOUSE	Serotransferrin OS=Mus musculus GN=Tf PE=1 SV=1			0.000869459	26.91	GGDVAFVK		cleaved G-G@N-term	0.00112647	791.419	396.717	791.418	396.716	2	7	2.1.1.832.10	25.7044	11617	25.6387
Exp 1	5	16.74	16.74	49.21	37.3	32.42	sp|Q921I1|TRFE_MOUSE	Serotransferrin OS=Mus musculus GN=Tf PE=1 SV=1			0.000434512	96.9	ASDTSITWNNLK	Thr->Lys@4; Deamidated(N)@9		-0.000971884	1376.69	689.354	1376.69	689.354	2	12	2.1.1.1023.15	35.0103	34647	34.9367
Exp 1	5	16.74	16.74	49.21	37.3	32.42	sp|Q921I1|TRFE_MOUSE	Serotransferrin OS=Mus musculus GN=Tf PE=1 SV=1			0.000434512	99	DLLFRDDTKCFVK	Lys->Ala@9; Carbamidomethyl(C)@10; Phe->Leu@11	missed R-D@5; missed K-C@9	-1.17845e-05	1564.79	783.403	1564.79	783.403	2	16	2.1.1.1227.21	45.0097	189231	45.0727
Exp 1	5	16.74	16.74	49.21	37.3	32.42	sp|Q921I1|TRFE_MOUSE	Serotransferrin OS=Mus musculus GN=Tf PE=1 SV=1			0.000434512	97.96	KCSTSRLLEAC	Carbamidomethyl(C)@2; Arg->Ser@6; Carbamidomethyl(C)@11	cleaved C-T@C-term; missed K-C@1; missed R-L@6	-0.000586147	1254.56	628.286	1254.56	628.286	2	11	1.1.1.732.17	29.8673	7541	29.6882
Exp 1	5	16.74	16.74	49.21	37.3	32.42	sp|Q921I1|TRFE_MOUSE	Serotransferrin OS=Mus musculus GN=Tf PE=1 SV=1			0.000434512	81.38	LLEACTFHKH	Carbamidomethyl(C)@5; His->Pro@10	missed K-H@9	0.000650975	1214.61	405.878	1214.61	405.878	3	9	2.1.1.931.2	30.497	20931	30.64
Exp 1	5	16.74	16.74	49.21	37.3	32.42	sp|Q921I1|TRFE_MOUSE	Serotransferrin OS=Mus musculus GN=Tf PE=1 SV=1			0.000434512	99	SKDFQLFSSPLGK	Asp->Glu@3; Leu->His@11		0.00177945	1490.75	497.925	1490.75	497.925	3	19	2.1.1.966.9	32.2297	68656	32.2142
Exp 1	5	16.74	16.74	49.21	37.3	32.42	sp|Q921I1|TRFE_MOUSE	Serotransferrin OS=Mus musculus GN=Tf PE=1 SV=1			0	16.92	ADRDQYELL		cleaved L-C@C-term; missed R-D@3	-0.00245881	1121.53	561.774	1121.54	561.775	2	6	1.1.1.920.10	39.0519	4880	39.0837
Exp 1	5	16.74	16.74	49.21	37.3	32.42	sp|Q921I1|TRFE_MOUSE	Serotransferrin OS=Mus musculus GN=Tf PE=1 SV=1			0	0	ADRDQYELL		cleaved L-C@C-term; missed R-D@3	-0.00184846	1121.53	561.774	1121.54	561.775	2	5	1.1.1.915.9	38.8055	3247	38.8881
Exp 1	5	16.74	16.74	49.21	37.3	32.42	sp|Q921I1|TRFE_MOUSE	Serotransferrin OS=Mus musculus GN=Tf PE=1 SV=1			0	0	ADRDQYELL		cleaved L-C@C-term; missed R-D@3	-0.00245881	1121.53	561.774	1121.54	561.775	2	4	1.1.1.920.9	39.0503	4880	39.0837
Exp 1	5	16.74	16.74	49.21	37.3	32.42	sp|Q921I1|TRFE_MOUSE	Serotransferrin OS=Mus musculus GN=Tf PE=1 SV=1			0	99	ADRDQYELLCLDNTR	Carbamidomethyl(C)@10	missed R-D@3	0.000375723	1880.87	627.964	1880.87	627.964	3	22	1.1.1.952.14	40.6247	245302	40.6498
Exp 1	5	16.74	16.74	49.21	37.3	32.42	sp|Q921I1|TRFE_MOUSE	Serotransferrin OS=Mus musculus GN=Tf PE=1 SV=1			0	99	ADRDQYELLCLDNTR	Carbamidomethyl(C)@10	missed R-D@3	-0.000443072	1880.87	627.963	1880.87	627.964	3	22	2.1.1.1136.11	40.52	453378	40.5995
Exp 1	5	16.74	16.74	49.21	37.3	32.42	sp|Q921I1|TRFE_MOUSE	Serotransferrin OS=Mus musculus GN=Tf PE=1 SV=1			0	99	ADRDQYELLCLDNTR	Carbamidomethyl(C)@10	missed R-D@3	0.00113555	1880.87	941.442	1880.87	941.442	2	23	2.1.1.1137.24	40.591	110041	40.5995
Exp 1	5	16.74	16.74	49.21	37.3	32.42	sp|Q921I1|TRFE_MOUSE	Serotransferrin OS=Mus musculus GN=Tf PE=1 SV=1			0	99	ADRDQYELLCLDNTR	Carbamidomethyl(C)@10	missed R-D@3	-0.000443072	1880.87	627.963	1880.87	627.964	3	23	2.1.1.1141.11	40.7651	482733	40.5995
Exp 1	5	16.74	16.74	49.21	37.3	32.42	sp|Q921I1|TRFE_MOUSE	Serotransferrin OS=Mus musculus GN=Tf PE=1 SV=1			0	99	ADRDQYELLCLDNTR	Carbamidomethyl(C)@10	missed R-D@3	0.00101348	1880.87	941.442	1880.87	941.442	2	22	2.1.1.1142.24	40.8361	31554	40.7463
Exp 1	5	16.74	16.74	49.21	37.3	32.42	sp|Q921I1|TRFE_MOUSE	Serotransferrin OS=Mus musculus GN=Tf PE=1 SV=1			0	99	ADRDQYELLCLDNTR	Carbamidomethyl(C)@10	missed R-D@3	0.000403131	1880.87	941.442	1880.87	941.442	2	21	2.1.1.1145.22	40.9813	17378	40.8938
Exp 1	5	16.74	16.74	49.21	37.3	32.42	sp|Q921I1|TRFE_MOUSE	Serotransferrin OS=Mus musculus GN=Tf PE=1 SV=1			0	99	ADRDQYELLCLDNTR	Carbamidomethyl(C)@10	missed R-D@3	-0.000443072	1880.87	627.963	1880.87	627.964	3	21	2.1.1.1146.18	41.0243	482733	40.5995
Exp 1	5	16.74	16.74	49.21	37.3	32.42	sp|Q921I1|TRFE_MOUSE	Serotransferrin OS=Mus musculus GN=Tf PE=1 SV=1			0	99	ADRDQYELLCLDNTR	Carbamidomethyl(C)@10	missed R-D@3	0.000403131	1880.87	941.442	1880.87	941.442	2	19	2.1.1.1147.24	41.0843	18235	40.8938
Exp 1	5	16.74	16.74	49.21	37.3	32.42	sp|Q921I1|TRFE_MOUSE	Serotransferrin OS=Mus musculus GN=Tf PE=1 SV=1			0	99	ADRDQYELLCLDNTR	Carbamidomethyl(C)@10	missed R-D@3	0.000289349	1880.87	627.964	1880.87	627.964	3	17	2.1.1.1151.20	41.2746	26200	41.3869
Exp 1	5	16.74	16.74	49.21	37.3	32.42	sp|Q921I1|TRFE_MOUSE	Serotransferrin OS=Mus musculus GN=Tf PE=1 SV=1			0	99	ADRDQYELLCLDNTR	Carbamidomethyl(C)@10	missed R-D@3	0.000375723	1880.87	627.964	1880.87	627.964	3	19	1.1.1.957.15	40.8712	286063	40.6498
Exp 1	5	16.74	16.74	49.21	37.3	32.42	sp|Q921I1|TRFE_MOUSE	Serotransferrin OS=Mus musculus GN=Tf PE=1 SV=1			0	99	ADRDQYELLCLDNTR	Carbamidomethyl(C)@10	missed R-D@3	-0.00203827	1880.87	941.441	1880.87	941.442	2	16	2.1.1.1149.23	41.1819	5283	41.1921
Exp 1	5	16.74	16.74	49.21	37.3	32.42	sp|Q921I1|TRFE_MOUSE	Serotransferrin OS=Mus musculus GN=Tf PE=1 SV=1			0	99	ADRDQYELLCLDNTR	Carbamidomethyl(C)@10	missed R-D@3	-0.000259967	1880.87	627.963	1880.87	627.964	3	16	2.1.1.1161.14	41.7499	14986	41.7264
Exp 1	5	16.74	16.74	49.21	37.3	32.42	sp|Q921I1|TRFE_MOUSE	Serotransferrin OS=Mus musculus GN=Tf PE=1 SV=1			0	99	ADRDQYELLCLDNTR	Carbamidomethyl(C)@10	missed R-D@3	0.000847632	1880.87	471.225	1880.87	471.224	4	15	1.1.1.954.3	40.704	9618	40.6008
Exp 1	5	16.74	16.74	49.21	37.3	32.42	sp|Q921I1|TRFE_MOUSE	Serotransferrin OS=Mus musculus GN=Tf PE=1 SV=1			0	99	ADRDQYELLCLDNTR	Carbamidomethyl(C)@10	missed R-D@3	1.00297	1881.87	628.298	1880.87	627.964	3	16	2.1.1.1156.12	41.5108	13291	41.5326
Exp 1	5	16.74	16.74	49.21	37.3	32.42	sp|Q921I1|TRFE_MOUSE	Serotransferrin OS=Mus musculus GN=Tf PE=1 SV=1			0	99	ADRDQYELLCLDNTR	Acetyl@N-term; Carbamidomethyl(C)@10	missed R-D@3	0.00691918	1922.89	641.969	1922.88	641.967	3	12	2.1.1.1180.14	42.6715	1798	42.6477
Exp 1	5	16.74	16.74	49.21	37.3	32.42	sp|Q921I1|TRFE_MOUSE	Serotransferrin OS=Mus musculus GN=Tf PE=1 SV=1			0	99	ADRDQYELLCLDNTR	Carbamidomethyl(C)@10	missed R-D@3	0.000847632	1880.87	471.225	1880.87	471.224	4	14	1.1.1.955.11	40.7665	9618	40.6008
Exp 1	5	16.74	16.74	49.21	37.3	32.42	sp|Q921I1|TRFE_MOUSE	Serotransferrin OS=Mus musculus GN=Tf PE=1 SV=1			0	99	ADRDQYELLCLDNTR	Carbamidomethyl(C)@10	missed R-D@3	0.000847632	1880.87	471.225	1880.87	471.224	4	14	1.1.1.956.6	40.8139	9618	40.6008
Exp 1	5	16.74	16.74	49.21	37.3	32.42	sp|Q921I1|TRFE_MOUSE	Serotransferrin OS=Mus musculus GN=Tf PE=1 SV=1			0	99	ADRDQYELLCLDNTR	Deamidated(Q)@5; Carbamidomethyl(C)@10; Deamidated(N)@13	missed R-D@3	0.0351481	1882.87	628.631	1882.84	628.62	3	16	1.1.1.952.15	40.6264	19690	40.6498
Exp 1	5	16.74	16.74	49.21	37.3	32.42	sp|Q921I1|TRFE_MOUSE	Serotransferrin OS=Mus musculus GN=Tf PE=1 SV=1			0	99	ADRDQYELLCLDNTR	Carbamidomethyl(C)@10	missed R-D@3	0.000192618	1880.87	627.964	1880.87	627.964	3	15	1.1.1.962.18	41.1228	286063	40.6498
Exp 1	5	16.74	16.74	49.21	37.3	32.42	sp|Q921I1|TRFE_MOUSE	Serotransferrin OS=Mus musculus GN=Tf PE=1 SV=1			0	99	ADRDQYELLCLDNTR	Carbamidomethyl@N-term; Carbamidomethyl(C)@10	missed R-D@3	-0.000513984	1937.89	646.971	1937.89	646.971	3	15	1.1.1.954.9	40.7157	4867	40.7475
Exp 1	5	16.74	16.74	49.21	37.3	32.42	sp|Q921I1|TRFE_MOUSE	Serotransferrin OS=Mus musculus GN=Tf PE=1 SV=1			0	99	ADRDQYELLCLDNTR	Carbamidomethyl(C)@10	missed R-D@3	2.00226	1882.87	628.631	1880.87	627.964	3	15	1.1.1.957.16	40.8729	18303	40.6008
Exp 1	5	16.74	16.74	49.21	37.3	32.42	sp|Q921I1|TRFE_MOUSE	Serotransferrin OS=Mus musculus GN=Tf PE=1 SV=1			0	99	ADRDQYELLCLDNTR	Carbamidomethyl@N-term; Carbamidomethyl(C)@10	missed R-D@3	-0.00123944	1937.89	646.97	1937.89	646.971	3	13	2.1.1.1138.18	40.63	9492	40.5995
Exp 1	5	16.74	16.74	49.21	37.3	32.42	sp|Q921I1|TRFE_MOUSE	Serotransferrin OS=Mus musculus GN=Tf PE=1 SV=1			0	99	ADRDQYELLCLDNTR	Carbamidomethyl(C)@10; Asn->Gln@13	missed R-D@3	-0.000840176	1894.88	632.635	1894.88	632.635	3	12	2.1.1.1178.15	42.5755	6307	42.6477
Exp 1	5	16.74	16.74	49.21	37.3	32.42	sp|Q921I1|TRFE_MOUSE	Serotransferrin OS=Mus musculus GN=Tf PE=1 SV=1			0	99	ADRDQYELLCLDNTR	Carbamidomethyl(C)@10	missed R-D@3	0.00614872	1880.87	627.966	1880.87	627.964	3	11	2.1.1.1171.18	42.2411	7104	42.0172
Exp 1	5	16.74	16.74	49.21	37.3	32.42	sp|Q921I1|TRFE_MOUSE	Serotransferrin OS=Mus musculus GN=Tf PE=1 SV=1			0	99	ADRDQYELLCLDNTR	Carbamidomethyl(C)@10	missed R-D@3	-0.974842	1879.89	627.639	1880.87	627.964	3	13	1.1.1.987.16	42.3338	3306	42.3556
Exp 1	5	16.74	16.74	49.21	37.3	32.42	sp|Q921I1|TRFE_MOUSE	Serotransferrin OS=Mus musculus GN=Tf PE=1 SV=1			0	99	ADRDQYELLCLDNTR	Carbamidomethyl(C)@10	missed R-D@3	0.019968	1880.89	627.97	1880.87	627.964	3	11	1.1.1.982.15	42.0895	4183	42.0644
Exp 1	5	16.74	16.74	49.21	37.3	32.42	sp|Q921I1|TRFE_MOUSE	Serotransferrin OS=Mus musculus GN=Tf PE=1 SV=1			0	99	ADRDQYELLCLDNTR	Carbamidomethyl@N-term; Carbamidomethyl(C)@10	missed R-D@3	-0.000513984	1937.89	646.971	1937.89	646.971	3	14	1.1.1.949.11	40.4747	5744	40.6498
Exp 1	5	16.74	16.74	49.21	37.3	32.42	sp|Q921I1|TRFE_MOUSE	Serotransferrin OS=Mus musculus GN=Tf PE=1 SV=1			0	99	ADRDQYELLCLDNTR	Carbamidomethyl(C)@10	missed R-D@3	0.998298	1881.87	628.296	1880.87	627.964	3	14	1.1.1.962.19	41.1245	3271	41.0925
Exp 1	5	16.74	16.74	49.21	37.3	32.42	sp|Q921I1|TRFE_MOUSE	Serotransferrin OS=Mus musculus GN=Tf PE=1 SV=1			0	99	ADRDQYELLCLDNTR	Carbamidomethyl(C)@10; Methyl(T)@14	missed R-D@3	-0.000840176	1894.88	632.635	1894.88	632.635	3	13	2.1.1.1183.10	42.8217	6307	42.6477
Exp 1	5	16.74	16.74	49.21	37.3	32.42	sp|Q921I1|TRFE_MOUSE	Serotransferrin OS=Mus musculus GN=Tf PE=1 SV=1			0	98.98	ADRDQYELLCLDNTR	Carbamidomethyl(C)@10	missed R-D@3	1.02009	1881.89	628.303	1880.87	627.964	3	14	1.1.1.972.14	41.6033	7343	41.58
Exp 1	5	16.74	16.74	49.21	37.3	32.42	sp|Q921I1|TRFE_MOUSE	Serotransferrin OS=Mus musculus GN=Tf PE=1 SV=1			0	98.93	ADRDQYELLCLDNTR	Lys-add@N-term; Carbamidomethyl(C)@10; Asn->Gly@13	missed R-D@3	-0.0116848	1951.93	651.651	1951.94	651.655	3	16	1.1.1.1014.8	43.649	99046	43.6725
Exp 1	5	16.74	16.74	49.21	37.3	32.42	sp|Q921I1|TRFE_MOUSE	Serotransferrin OS=Mus musculus GN=Tf PE=1 SV=1			0	98.31	ADRDQYELLCLDNTR	Carbamidomethyl(C)@10	missed R-D@3	1.00581	1881.87	628.299	1880.87	627.964	3	12	1.1.1.977.15	41.8468	4507	41.8703
Exp 1	5	16.74	16.74	49.21	37.3	32.42	sp|Q921I1|TRFE_MOUSE	Serotransferrin OS=Mus musculus GN=Tf PE=1 SV=1			0	96.93	ADRDQYELLCLDNTR	Carbamidomethyl(C)@10	missed R-D@3	0.032236	1880.9	627.974	1880.87	627.964	3	11	1.1.1.1019.5	43.8887	1225	43.8693
Exp 1	5	16.74	16.74	49.21	37.3	32.42	sp|Q921I1|TRFE_MOUSE	Serotransferrin OS=Mus musculus GN=Tf PE=1 SV=1			0	93.64	ADRDQYELLCLDNTR	Carbamidomethyl(C)@10	missed R-D@3	-0.976673	1879.89	627.638	1880.87	627.964	3	10	1.1.1.992.14	42.5723	3278	42.5489
Exp 1	5	16.74	16.74	49.21	37.3	32.42	sp|Q921I1|TRFE_MOUSE	Serotransferrin OS=Mus musculus GN=Tf PE=1 SV=1			0	90.1	ADRDQYELLCLDNTR	Carbamidomethyl(C)@10	missed R-D@3	1.00572	1881.87	628.299	1880.87	627.964	3	9	2.1.1.1181.9	42.712	1043	42.6477
Exp 1	5	16.74	16.74	49.21	37.3	32.42	sp|Q921I1|TRFE_MOUSE	Serotransferrin OS=Mus musculus GN=Tf PE=1 SV=1			0	90.1	ADRDQYELLCLDNTR	Lys-add@N-term; Carbamidomethyl(C)@10; Asn->Gly@13	missed R-D@3	-0.0109223	1951.93	651.651	1951.94	651.655	3	14	2.1.1.1208.14	44.0546	8767	44.0268
Exp 1	5	16.74	16.74	49.21	37.3	32.42	sp|Q921I1|TRFE_MOUSE	Serotransferrin OS=Mus musculus GN=Tf PE=1 SV=1			0	87.92	ADRDQYELLCLDNTR	Carbamidomethyl(C)@10	missed R-D@3	1.0135	1881.88	628.301	1880.87	627.964	3	10	1.1.1.1007.14	43.3191	1480	43.2297
Exp 1	5	16.74	16.74	49.21	37.3	32.42	sp|Q921I1|TRFE_MOUSE	Serotransferrin OS=Mus musculus GN=Tf PE=1 SV=1			0	67.37	ADRDQYELLCLDNTR	Carbamidomethyl(C)@10	missed R-D@3	-0.969166	1879.9	627.64	1880.87	627.964	3	10	1.1.1.997.15	42.8164	2866	42.7914
Exp 1	5	16.74	16.74	49.21	37.3	32.42	sp|Q921I1|TRFE_MOUSE	Serotransferrin OS=Mus musculus GN=Tf PE=1 SV=1			0	27.3	ADRDQYELLCLDNTR	Carbamidomethyl(C)@10	missed R-D@3	0.000403131	1880.87	941.442	1880.87	941.442	2	6	2.1.1.1144.25	40.9366	17378	40.8938
Exp 1	5	16.74	16.74	49.21	37.3	32.42	sp|Q921I1|TRFE_MOUSE	Serotransferrin OS=Mus musculus GN=Tf PE=1 SV=1			0	0	ADRDQYELLCLDNTR	Carbamidomethyl(C)@10; Thr->Val@14	missed R-D@3	0.019134	1878.91	627.31	1878.89	627.304	3	9	1.1.1.947.13	40.379	75189	40.6008
Exp 1	5	16.74	16.74	49.21	37.3	32.42	sp|Q921I1|TRFE_MOUSE	Serotransferrin OS=Mus musculus GN=Tf PE=1 SV=1			0	0	ADRDQYELLCLDNTR	Glu->Gln@7; Carbamidomethyl(C)@10	missed R-D@3	0.0130188	1879.9	627.64	1879.88	627.635	3	7	1.1.1.1012.10	43.5555	1829	43.5245
Exp 1	5	16.74	16.74	49.21	37.3	32.42	sp|Q921I1|TRFE_MOUSE	Serotransferrin OS=Mus musculus GN=Tf PE=1 SV=1			0	0	ADRDQYELLCLDNTR	Carbamidomethyl(C)@10	missed R-D@3	0.000403131	1880.87	941.442	1880.87	941.442	2	5	2.1.1.1143.25	40.887	17378	40.8938
Exp 1	5	16.74	16.74	49.21	37.3	32.42	sp|Q921I1|TRFE_MOUSE	Serotransferrin OS=Mus musculus GN=Tf PE=1 SV=1			0	0	ADRDQYELLCLDNTR	Carbamidomethyl(C)@10	missed R-D@3	0.000403131	1880.87	941.442	1880.87	941.442	2	3	2.1.1.1148.26	41.1373	19506	40.8938
Exp 1	5	16.74	16.74	49.21	37.3	32.42	sp|Q921I1|TRFE_MOUSE	Serotransferrin OS=Mus musculus GN=Tf PE=1 SV=1			0	0	ADRDQYELLCLDNTR	Carbamidomethyl(C)@10	missed R-D@3	-0.00203827	1880.87	941.441	1880.87	941.442	2	3	2.1.1.1150.26	41.2358	5283	41.1921
Exp 1	5	16.74	16.74	49.21	37.3	32.42	sp|Q921I1|TRFE_MOUSE	Serotransferrin OS=Mus musculus GN=Tf PE=1 SV=1			0	0	ADRDQYELLCLDNTR	Glu->Gln@7; Carbamidomethyl(C)@10	missed R-D@3	0.0087194	1879.89	627.638	1879.88	627.635	3	6	2.1.1.1191.11	43.2085	1876	43.19
Exp 1	5	16.74	16.74	49.21	37.3	32.42	sp|Q921I1|TRFE_MOUSE	Serotransferrin OS=Mus musculus GN=Tf PE=1 SV=1			0	0	ADRDQYELLCLDNTR	Deamidated(Q)@5; Carbamidomethyl(C)@10	missed R-D@3	0.0471571	1881.9	628.307	1881.85	628.292	3	5	2.1.1.1338.6	50.4108	1066	50.3998
Exp 1	5	16.74	16.74	49.21	37.3	32.42	sp|Q921I1|TRFE_MOUSE	Serotransferrin OS=Mus musculus GN=Tf PE=1 SV=1			0	0	AFVK		cleaved V-A@N-term	0.000289592	463.28	464.287	463.279	464.287	1	4	2.1.1.820.5	25.1125	20788	25.1041
Exp 1	5	16.74	16.74	49.21	37.3	32.42	sp|Q921I1|TRFE_MOUSE	Serotransferrin OS=Mus musculus GN=Tf PE=1 SV=1			0	95.87	ASDTSITWNNLK	Thr->Lys@4; Deamidated(N)@9		0.00110015	1376.69	459.906	1376.69	459.905	3	13	2.1.1.1019.2	34.7963	151143	34.8882
Exp 1	5	16.74	16.74	49.21	37.3	32.42	sp|Q921I1|TRFE_MOUSE	Serotransferrin OS=Mus musculus GN=Tf PE=1 SV=1			0	95.57	ASDTSITWNNLK	Thr->Lys@4; Deamidated(N)@9		0.000836457	1376.69	689.355	1376.69	689.354	2	10	1.1.1.859.13	36.0881	18349	35.9099
Exp 1	5	16.74	16.74	49.21	37.3	32.42	sp|Q921I1|TRFE_MOUSE	Serotransferrin OS=Mus musculus GN=Tf PE=1 SV=1			0	95.15	ASDTSITWNNLK	Thr->Lys@4; Deamidated(N)@9		-0.000971884	1376.69	689.354	1376.69	689.354	2	12	2.1.1.1018.14	34.7726	34647	34.9367
Exp 1	5	16.74	16.74	49.21	37.3	32.42	sp|Q921I1|TRFE_MOUSE	Serotransferrin OS=Mus musculus GN=Tf PE=1 SV=1			0	93.64	ASDTSITWNNLK	Thr->Lys@4; Deamidated(N)@9		0.000699804	1376.69	459.905	1376.69	459.905	3	13	1.1.1.858.3	36.0116	94716	35.9099
Exp 1	5	16.74	16.74	49.21	37.3	32.42	sp|Q921I1|TRFE_MOUSE	Serotransferrin OS=Mus musculus GN=Tf PE=1 SV=1			0	79.85	ASDTSITWNNLK	Thr->Lys@4; Deamidated(N)@9		0.00110015	1376.69	459.906	1376.69	459.905	3	12	2.1.1.1024.3	35.0388	151143	34.8882
Exp 1	5	16.74	16.74	49.21	37.3	32.42	sp|Q921I1|TRFE_MOUSE	Serotransferrin OS=Mus musculus GN=Tf PE=1 SV=1			0	67.37	ASDTSITWNNLK	Thr->Lys@4; Deamidated(N)@9		0.000836457	1376.69	689.355	1376.69	689.354	2	10	1.1.1.853.18	35.7949	18349	35.9099
Exp 1	5	16.74	16.74	49.21	37.3	32.42	sp|Q921I1|TRFE_MOUSE	Serotransferrin OS=Mus musculus GN=Tf PE=1 SV=1			0	65.1	ASDTSITWNNLK	Thr->Lys@4; Deamidated(N)@9		-0.000971884	1376.69	689.354	1376.69	689.354	2	10	2.1.1.1025.18	35.1186	34647	34.9367
Exp 1	5	16.74	16.74	49.21	37.3	32.42	sp|Q921I1|TRFE_MOUSE	Serotransferrin OS=Mus musculus GN=Tf PE=1 SV=1			0	51.86	ASDTSITWNNLK	Thr->Gly@4; Deamidated(N)@9		-0.00117459	1305.62	653.817	1305.62	653.817	2	11	2.1.1.1136.15	40.5266	12593	40.5995
Exp 1	5	16.74	16.74	49.21	37.3	32.42	sp|Q921I1|TRFE_MOUSE	Serotransferrin OS=Mus musculus GN=Tf PE=1 SV=1			0	23.63	ASDTSITWNNLK	Thr->Lys@4; Deamidated(N)@9		0.00110015	1376.69	459.906	1376.69	459.905	3	9	2.1.1.1029.5	35.2841	151143	34.8882
Exp 1	5	16.74	16.74	49.21	37.3	32.42	sp|Q921I1|TRFE_MOUSE	Serotransferrin OS=Mus musculus GN=Tf PE=1 SV=1			0	16.94	ASDTSITWNNLK	Ser->Asn@5; Deamidated(N)@9		0.025015	1376.68	689.348	1376.66	689.336	2	6	1.1.1.864.16	36.3239	3845	36.3457
Exp 1	5	16.74	16.74	49.21	37.3	32.42	sp|Q921I1|TRFE_MOUSE	Serotransferrin OS=Mus musculus GN=Tf PE=1 SV=1			0	72.87	CDEWSIISEGK	Carbamidomethyl(C)@1; Ile->Ala@7; Glu->Gln@9		0.00113621	1279.55	640.783	1279.55	640.782	2	10	1.1.1.799.7	33.1622	173575	32.6501
Exp 1	5	16.74	16.74	49.21	37.3	32.42	sp|Q921I1|TRFE_MOUSE	Serotransferrin OS=Mus musculus GN=Tf PE=1 SV=1			0	45.17	CDEWSIISEGK	Carbamidomethyl(C)@1; Ile->Ala@6		0.0013149	1280.54	641.275	1280.53	641.274	2	11	2.1.1.962.11	32.0414	192586	32.2632
Exp 1	5	16.74	16.74	49.21	37.3	32.42	sp|Q921I1|TRFE_MOUSE	Serotransferrin OS=Mus musculus GN=Tf PE=1 SV=1			0	36.75	CDEWSIISEGK	Carbamidomethyl(C)@1; Ile->Ala@7; Glu->Gln@9		0.000346097	1279.55	640.783	1279.55	640.782	2	12	2.1.1.967.11	32.2817	303203	32.2632
Exp 1	5	16.74	16.74	49.21	37.3	32.42	sp|Q921I1|TRFE_MOUSE	Serotransferrin OS=Mus musculus GN=Tf PE=1 SV=1			0	36.23	CDEWSIISEGK	Carbamidomethyl(C)@1; Ile->Val@6; Lys->Val@11		0.010725	1279.55	640.782	1279.54	640.777	2	9	2.1.1.982.13	33.0137	3504	33.0405
Exp 1	5	16.74	16.74	49.21	37.3	32.42	sp|Q921I1|TRFE_MOUSE	Serotransferrin OS=Mus musculus GN=Tf PE=1 SV=1			0	35.51	CDEWSIISEGK	Carbamidomethyl(C)@1; Ile->Ala@7; Glu->Gln@9		0.000769997	1279.55	640.783	1279.55	640.782	2	12	1.1.1.785.9	32.4838	164626	32.6501
Exp 1	5	16.74	16.74	49.21	37.3	32.42	sp|Q921I1|TRFE_MOUSE	Serotransferrin OS=Mus musculus GN=Tf PE=1 SV=1			0	34.47	CDEWSIISEGK	Carbamidomethyl(C)@1; Ile->Ala@7; Glu->Gln@9		0.000769997	1279.55	640.783	1279.55	640.782	2	12	1.1.1.789.11	32.6703	173575	32.6501
Exp 1	5	16.74	16.74	49.21	37.3	32.42	sp|Q921I1|TRFE_MOUSE	Serotransferrin OS=Mus musculus GN=Tf PE=1 SV=1			0	21.55	CDEWSIISEGK	Carbamidomethyl(C)@1; Ile->Ala@7		-0.00112651	1280.53	641.274	1280.53	641.274	2	7	2.1.1.1002.15	34.0035	2774	34.0153
Exp 1	5	16.74	16.74	49.21	37.3	32.42	sp|Q921I1|TRFE_MOUSE	Serotransferrin OS=Mus musculus GN=Tf PE=1 SV=1			0	12.25	CDEWSIISEGK	Carbamidomethyl(C)@1; Ile->Ala@7		0.00259705	1280.54	641.276	1280.53	641.274	2	9	1.1.1.775.14	31.992	4475	32.0496
Exp 1	5	16.74	16.74	49.21	37.3	32.42	sp|Q921I1|TRFE_MOUSE	Serotransferrin OS=Mus musculus GN=Tf PE=1 SV=1			0	76.39	CDEWSIISEGKIECESAETTEDCIEK	Carbamidomethyl(C)@1; Cys->Ser@14; Carbamidomethyl(C)@23; Glu->Ala@25	missed K-I@11	-0.00457153	2986.3	996.441	2986.31	996.443	3	14	1.1.1.1080.20	46.9207	19973	46.884
Exp 1	5	16.74	16.74	49.21	37.3	32.42	sp|Q921I1|TRFE_MOUSE	Serotransferrin OS=Mus musculus GN=Tf PE=1 SV=1			0	26.57	CDEWSIISEGKIECESAETTEDCIEK	Carbamidomethyl(C)@1; Cys->Ser@14; Asp->Gly@22; Carbamidomethyl(C)@23	missed K-I@11	-0.00937829	2986.3	747.581	2986.31	747.584	4	11	1.1.1.1078.11	46.8054	4786	46.884
Exp 1	5	16.74	16.74	49.21	37.3	32.42	sp|Q921I1|TRFE_MOUSE	Serotransferrin OS=Mus musculus GN=Tf PE=1 SV=1			0	99	CLKDGGGDVAFVK	Carbamidomethyl(C)@1; Gly->Ala@6		0.00134656	1378.69	460.572	1378.69	460.571	3	20	2.1.1.944.9	31.1446	123053	31.0318
Exp 1	5	16.74	16.74	49.21	37.3	32.42	sp|Q921I1|TRFE_MOUSE	Serotransferrin OS=Mus musculus GN=Tf PE=1 SV=1			0	99	CLKDGGGDVAFVK	Carbamidomethyl(C)@1; Gly->Ala@6		0.00244869	1378.69	690.354	1378.69	690.353	2	14	1.1.1.756.15	31.0589	5754	30.9193
Exp 1	5	16.74	16.74	49.21	37.3	32.42	sp|Q921I1|TRFE_MOUSE	Serotransferrin OS=Mus musculus GN=Tf PE=1 SV=1			0	99	CLKDGGGDVAFVK	Carbamidomethyl(C)@1; Gly->Ala@6		0.00162122	1378.69	460.572	1378.69	460.571	3	12	2.1.1.949.9	31.3903	116481	31.0318
Exp 1	5	16.74	16.74	49.21	37.3	32.42	sp|Q921I1|TRFE_MOUSE	Serotransferrin OS=Mus musculus GN=Tf PE=1 SV=1			0	98.9	CLKDGGGDVAFVK	Carbamidomethyl(C)@1; Carbamidomethyl(K)@3; Gly->Ala@6		0.00100508	1435.71	479.579	1435.71	479.578	3	15	1.1.1.784.7	32.4221	3601	32.3991
Exp 1	5	16.74	16.74	49.21	37.3	32.42	sp|Q921I1|TRFE_MOUSE	Serotransferrin OS=Mus musculus GN=Tf PE=1 SV=1			0	98.85	CLKDGGGDVAFVK	Carbamidomethyl(C)@1; Gly->Ala@6		0.00107191	1378.69	460.572	1378.69	460.571	3	11	2.1.1.954.7	31.6366	113904	31.1293
Exp 1	5	16.74	16.74	49.21	37.3	32.42	sp|Q921I1|TRFE_MOUSE	Serotransferrin OS=Mus musculus GN=Tf PE=1 SV=1			0	95.78	CLKDGGGDVAFVK	Carbamidomethyl(C)@1; Asp->Pro@4		-0.0122911	1346.69	674.352	1346.7	674.358	2	13	1.1.1.1051.14	45.4881	13402	45.5066
Exp 1	5	16.74	16.74	49.21	37.3	32.42	sp|Q921I1|TRFE_MOUSE	Serotransferrin OS=Mus musculus GN=Tf PE=1 SV=1			0	92.73	CLKDGGGDVAFVK	Carbamidomethyl(C)@1; Gly->Ala@7		0.00244869	1378.69	690.354	1378.69	690.353	2	9	1.1.1.751.16	30.8095	5754	30.9193
Exp 1	5	16.74	16.74	49.21	37.3	32.42	sp|Q921I1|TRFE_MOUSE	Serotransferrin OS=Mus musculus GN=Tf PE=1 SV=1			0	75.23	CLKDGGGDVAFVK	Carbamidomethyl(C)@1; Gly->Ala@6		-0.000313336	1378.69	690.353	1378.69	690.353	2	8	2.1.1.945.18	31.2085	10131	31.0318
Exp 1	5	16.74	16.74	49.21	37.3	32.42	sp|Q921I1|TRFE_MOUSE	Serotransferrin OS=Mus musculus GN=Tf PE=1 SV=1			0	69	CLKDGGGDVAFVK	Carbamidomethyl(C)@1; Carbamidomethyl(K)@3		0.00121785	1421.7	474.907	1421.7	474.906	3	8	2.1.1.1067.7	37.132	2731	37.12
Exp 1	5	16.74	16.74	49.21	37.3	32.42	sp|Q921I1|TRFE_MOUSE	Serotransferrin OS=Mus musculus GN=Tf PE=1 SV=1			0	63.22	CLKDGGGDVAFVK	Carbamidomethyl(C)@1; Dehydrated(D)@4		0.0240944	1346.69	674.352	1346.67	674.34	2	11	1.1.1.1056.8	45.7426	13402	45.5066
Exp 1	5	16.74	16.74	49.21	37.3	32.42	sp|Q921I1|TRFE_MOUSE	Serotransferrin OS=Mus musculus GN=Tf PE=1 SV=1			0	48.15	CLKDGGGDVAFVK	Carbamidomethyl(C)@1; Delta:H(2)C(2)(K)@3; Asp->Gln@4		-0.0117097	1403.71	702.863	1403.72	702.869	2	11	2.1.1.1226.13	44.9471	8548	45.0727
Exp 1	5	16.74	16.74	49.21	37.3	32.42	sp|Q921I1|TRFE_MOUSE	Serotransferrin OS=Mus musculus GN=Tf PE=1 SV=1			0	44.9	CLKDGGGDVAFVK	Carbamidomethyl(C)@1; Asp->Pro@4		-0.0106092	1346.69	674.353	1346.7	674.358	2	11	2.1.1.1232.17	45.2469	24829	45.1214
Exp 1	5	16.74	16.74	49.21	37.3	32.42	sp|Q921I1|TRFE_MOUSE	Serotransferrin OS=Mus musculus GN=Tf PE=1 SV=1			0	17.57	CLKDGGGDVAFVK	Carbamidomethyl(C)@1; Carbamidomethyl(K)@3		0.00203086	1421.7	474.907	1421.7	474.906	3	6	1.1.1.888.4	37.4692	2442	37.4623
Exp 1	5	16.74	16.74	49.21	37.3	32.42	sp|Q921I1|TRFE_MOUSE	Serotransferrin OS=Mus musculus GN=Tf PE=1 SV=1			0	15.15	CLKDGGGDVAFVK	Carbamidomethyl(C)@1; Gly->Gln@6		0.00100508	1435.71	479.579	1435.71	479.578	3	10	1.1.1.754.7	30.9317	11815	30.8213
Exp 1	5	16.74	16.74	49.21	37.3	32.42	sp|Q921I1|TRFE_MOUSE	Serotransferrin OS=Mus musculus GN=Tf PE=1 SV=1			0	12.29	CLKDGGGDVAFVK	Carbamidomethyl(C)@1; Gly->Leu@6		0.00221676	1420.74	474.587	1420.74	474.587	3	7	1.1.1.808.9	33.5916	4635	33.5764
Exp 1	5	16.74	16.74	49.21	37.3	32.42	sp|Q921I1|TRFE_MOUSE	Serotransferrin OS=Mus musculus GN=Tf PE=1 SV=1			0	11.85	CLKDGGGDVAFVK	Carbamidomethyl(C)@1; Gly->Gln@7		0.000730421	1435.71	479.579	1435.71	479.578	3	6	1.1.1.759.9	31.1835	12658	30.8213
Exp 1	5	16.74	16.74	49.21	37.3	32.42	sp|Q921I1|TRFE_MOUSE	Serotransferrin OS=Mus musculus GN=Tf PE=1 SV=1			0	0	CLKDGGGDVAFVK	Carbamidomethyl(C)@1; Gly->Leu@6		0.00395627	1420.74	474.588	1420.74	474.587	3	9	1.1.1.803.8	33.3477	6202	33.3345
Exp 1	5	16.74	16.74	49.21	37.3	32.42	sp|Q921I1|TRFE_MOUSE	Serotransferrin OS=Mus musculus GN=Tf PE=1 SV=1			0	0	CLKDGGGDVAFVK	Carbamidomethyl(C)@1; Asp->Glu@4		-0.00313952	1378.69	460.57	1378.69	460.571	3	6	2.1.1.964.5	32.1251	7969	32.1652
Exp 1	5	16.74	16.74	49.21	37.3	32.42	sp|Q921I1|TRFE_MOUSE	Serotransferrin OS=Mus musculus GN=Tf PE=1 SV=1			0	99	CLVEKGDVAFVK	Carbamidomethyl(C)@1	missed K-G@5	0.0031554	1363.72	455.581	1363.72	455.58	3	16	2.1.1.975.3	32.6572	54949	32.7007
Exp 1	5	16.74	16.74	49.21	37.3	32.42	sp|Q921I1|TRFE_MOUSE	Serotransferrin OS=Mus musculus GN=Tf PE=1 SV=1			0	99	CLVEKGDVAFVK	Carbamidomethyl(C)@1	missed K-G@5	0.0031554	1363.72	455.581	1363.72	455.58	3	19	2.1.1.980.5	32.903	64831	32.8947
Exp 1	5	16.74	16.74	49.21	37.3	32.42	sp|Q921I1|TRFE_MOUSE	Serotransferrin OS=Mus musculus GN=Tf PE=1 SV=1			0	99	CLVEKGDVAFVK	Carbamidomethyl(C)@1	missed K-G@5	0.00102678	1363.72	455.58	1363.72	455.58	3	16	1.1.1.813.3	33.8242	39750	33.5764
Exp 1	5	16.74	16.74	49.21	37.3	32.42	sp|Q921I1|TRFE_MOUSE	Serotransferrin OS=Mus musculus GN=Tf PE=1 SV=1			0	99	CLVEKGDVAFVK	Carbamidomethyl(C)@1	missed K-G@5	0.00102678	1363.72	455.58	1363.72	455.58	3	17	1.1.1.808.7	33.5882	37943	33.5764
Exp 1	5	16.74	16.74	49.21	37.3	32.42	sp|Q921I1|TRFE_MOUSE	Serotransferrin OS=Mus musculus GN=Tf PE=1 SV=1			0	99	CLVEKGDVAFVK	Carbamidomethyl(C)@1	missed K-G@5	0.00102678	1363.72	455.58	1363.72	455.58	3	17	1.1.1.803.6	33.3444	33048	33.3345
Exp 1	5	16.74	16.74	49.21	37.3	32.42	sp|Q921I1|TRFE_MOUSE	Serotransferrin OS=Mus musculus GN=Tf PE=1 SV=1			0	99	CLVEKGDVAFVK	Carbamidomethyl(C)@1; Carbamidomethyl(K)@5	missed K-G@5	0.00395627	1420.74	474.588	1420.74	474.587	3	12	1.1.1.803.8	33.3477	6202	33.3345
Exp 1	5	16.74	16.74	49.21	37.3	32.42	sp|Q921I1|TRFE_MOUSE	Serotransferrin OS=Mus musculus GN=Tf PE=1 SV=1			0	96.14	CLVEKGDVAFVK	Carbamidomethyl(C)@1	missed K-G@5	0.00221697	1363.72	455.58	1363.72	455.58	3	8	1.1.1.818.5	34.0702	2820	34.1103
Exp 1	5	16.74	16.74	49.21	37.3	32.42	sp|Q921I1|TRFE_MOUSE	Serotransferrin OS=Mus musculus GN=Tf PE=1 SV=1			0	95.4	CLVEKGDVAFVK	Carbamidomethyl(C)@1	missed K-G@5	0.0029194	1363.72	682.867	1363.72	682.866	2	9	1.1.1.810.14	33.6971	5648	33.6735
Exp 1	5	16.74	16.74	49.21	37.3	32.42	sp|Q921I1|TRFE_MOUSE	Serotransferrin OS=Mus musculus GN=Tf PE=1 SV=1			0	88.69	CLVEKGDVAFVK	Carbamidomethyl(C)@1; Methyl(E)@4; Lys->Pro@5	missed K-G@5	-0.00105766	1346.69	674.352	1346.69	674.352	2	14	1.1.1.1051.14	45.4881	13402	45.5066
Exp 1	5	16.74	16.74	49.21	37.3	32.42	sp|Q921I1|TRFE_MOUSE	Serotransferrin OS=Mus musculus GN=Tf PE=1 SV=1			0	80.49	CLVEKGDVAFVK	Carbamidomethyl(C)@1; Leu->Pro@2; Glu->Gln@4	missed K-G@5	-0.0106092	1346.69	674.353	1346.7	674.358	2	13	2.1.1.1232.17	45.2469	24829	45.1214
Exp 1	5	16.74	16.74	49.21	37.3	32.42	sp|Q921I1|TRFE_MOUSE	Serotransferrin OS=Mus musculus GN=Tf PE=1 SV=1			0	78.79	CLVEKGDVAFVK	Carbamidomethyl(C)@1; Carbamidomethyl(K)@5	missed K-G@5	0.00221676	1420.74	474.587	1420.74	474.587	3	8	1.1.1.808.9	33.5916	4635	33.5764
Exp 1	5	16.74	16.74	49.21	37.3	32.42	sp|Q921I1|TRFE_MOUSE	Serotransferrin OS=Mus musculus GN=Tf PE=1 SV=1			0	67.37	CLVEKGDVAFVK	Carbamidomethyl(C)@1; Val->Met@3; Glu->His@4	missed K-G@5	0.00500457	1403.71	702.862	1403.71	702.86	2	10	1.1.1.1048.11	45.3439	2871	45.4073
Exp 1	5	16.74	16.74	49.21	37.3	32.42	sp|Q921I1|TRFE_MOUSE	Serotransferrin OS=Mus musculus GN=Tf PE=1 SV=1			0	66.66	CLVEKGDVAFVK	Carbamidomethyl(C)@1; Val->Met@3; Glu->His@4	missed K-G@5	0.00604889	1403.71	702.863	1403.71	702.86	2	11	2.1.1.1226.13	44.9471	8548	45.0727
Exp 1	5	16.74	16.74	49.21	37.3	32.42	sp|Q921I1|TRFE_MOUSE	Serotransferrin OS=Mus musculus GN=Tf PE=1 SV=1			0	39.05	CLVEKGDVAFVK	Carbamidomethyl(C)@1; Lys->Trp@5	missed K-G@5	-0.00280489	1421.7	474.907	1421.7	474.908	3	8	2.1.1.1067.7	37.132	2731	37.12
Exp 1	5	16.74	16.74	49.21	37.3	32.42	sp|Q921I1|TRFE_MOUSE	Serotransferrin OS=Mus musculus GN=Tf PE=1 SV=1			0	35.29	CLVEKGDVAFVK	Carbamidomethyl(C)@1; Val->Arg@3	missed K-G@5	-0.00706321	1420.74	474.588	1420.75	474.59	3	10	1.1.1.848.5	35.5285	8935	35.5198
Exp 1	5	16.74	16.74	49.21	37.3	32.42	sp|Q921I1|TRFE_MOUSE	Serotransferrin OS=Mus musculus GN=Tf PE=1 SV=1			0	29.74	CLVEKGDVAFVK	Carbamidomethyl(C)@1; Val->Asn@3	missed K-G@5	-0.000313336	1378.69	690.353	1378.69	690.353	2	7	2.1.1.945.18	31.2085	10131	31.0318
Exp 1	5	16.74	16.74	49.21	37.3	32.42	sp|Q921I1|TRFE_MOUSE	Serotransferrin OS=Mus musculus GN=Tf PE=1 SV=1			0	16.94	CLVEKGDVAFVK	Carbamidomethyl(C)@1; Val->Asn@3	missed K-G@5	0.00107191	1378.69	460.572	1378.69	460.571	3	9	2.1.1.954.7	31.6366	113904	31.1293
Exp 1	5	16.74	16.74	49.21	37.3	32.42	sp|Q921I1|TRFE_MOUSE	Serotransferrin OS=Mus musculus GN=Tf PE=1 SV=1			0	16.92	CLVEKGDVAFVK	Carbamidomethyl(C)@1; Lys->Trp@5	missed K-G@5	-0.00199188	1421.7	474.907	1421.7	474.908	3	6	1.1.1.888.4	37.4692	2442	37.4623
Exp 1	5	16.74	16.74	49.21	37.3	32.42	sp|Q921I1|TRFE_MOUSE	Serotransferrin OS=Mus musculus GN=Tf PE=1 SV=1			0	12.25	CLVEKGDVAFVK	Carbamidomethyl(C)@1; Leu->Ala@2; GlyGly(K)@5	missed K-G@5	0.00100508	1435.71	479.579	1435.71	479.578	3	13	1.1.1.784.7	32.4221	3601	32.3991
Exp 1	5	16.74	16.74	49.21	37.3	32.42	sp|Q921I1|TRFE_MOUSE	Serotransferrin OS=Mus musculus GN=Tf PE=1 SV=1			0	0	CLVEKGDVAFVK	Carbamidomethyl(C)@1; Val->Asn@3	missed K-G@5	0.00244869	1378.69	690.354	1378.69	690.353	2	10	1.1.1.756.15	31.0589	5754	30.9193
Exp 1	5	16.74	16.74	49.21	37.3	32.42	sp|Q921I1|TRFE_MOUSE	Serotransferrin OS=Mus musculus GN=Tf PE=1 SV=1			0	0	CLVEKGDVAFVK	Carbamidomethyl(C)@1	missed K-G@5	0.00221697	1363.72	455.58	1363.72	455.58	3	4	1.1.1.823.7	34.3175	2820	34.1103
Exp 1	5	16.74	16.74	49.21	37.3	32.42	sp|Q921I1|TRFE_MOUSE	Serotransferrin OS=Mus musculus GN=Tf PE=1 SV=1			0	0	CLVEKGDVAFVK	Carbamidomethyl(C)@1; Val->Asn@3	missed K-G@5	0.00134656	1378.69	460.572	1378.69	460.571	3	15	2.1.1.939.7	30.8977	123053	31.0318
Exp 1	5	16.74	16.74	49.21	37.3	32.42	sp|Q921I1|TRFE_MOUSE	Serotransferrin OS=Mus musculus GN=Tf PE=1 SV=1			0	0	CLVEKGDVAFVK	Carbamidomethyl(C)@1; Val->Asn@3	missed K-G@5	0.00134656	1378.69	460.572	1378.69	460.571	3	14	2.1.1.944.9	31.1446	123053	31.0318
Exp 1	5	16.74	16.74	49.21	37.3	32.42	sp|Q921I1|TRFE_MOUSE	Serotransferrin OS=Mus musculus GN=Tf PE=1 SV=1			0	0	CLVEKGDVAFVK	Carbamidomethyl(C)@1; Val->Asn@3	missed K-G@5	0.00162122	1378.69	460.572	1378.69	460.571	3	9	2.1.1.949.9	31.3903	116481	31.0318
Exp 1	5	16.74	16.74	49.21	37.3	32.42	sp|Q921I1|TRFE_MOUSE	Serotransferrin OS=Mus musculus GN=Tf PE=1 SV=1			0	0	CLVEKGDVAFVK	Carbamidomethyl(C)@1	missed K-G@5	0.0031554	1363.72	455.581	1363.72	455.58	3	4	2.1.1.980.4	32.9014	64831	32.8947
Exp 1	5	16.74	16.74	49.21	37.3	32.42	sp|Q921I1|TRFE_MOUSE	Serotransferrin OS=Mus musculus GN=Tf PE=1 SV=1			0	99	CSTSRLLEACTFH	Carbamidomethyl(C)@1; Arg->Ser@5; Carbamidomethyl(C)@10; His->Arg@13	cleaved H-K@C-term; missed R-L@5	-0.00128309	1530.68	766.347	1530.68	766.348	2	23	2.1.1.1149.18	41.1736	178749	41.0928
Exp 1	5	16.74	16.74	49.21	37.3	32.42	sp|Q921I1|TRFE_MOUSE	Serotransferrin OS=Mus musculus GN=Tf PE=1 SV=1			0	99	CSTSRLLEACTFH	Carbamidomethyl(C)@1; Arg->Ser@5; Carbamidomethyl(C)@10; His->Arg@13	cleaved H-K@C-term; missed R-L@5	-0.00103895	1530.68	766.347	1530.68	766.348	2	19	2.1.1.1155.19	41.4673	195781	41.0928
Exp 1	5	16.74	16.74	49.21	37.3	32.42	sp|Q921I1|TRFE_MOUSE	Serotransferrin OS=Mus musculus GN=Tf PE=1 SV=1			0	99	CSTSRLLEACTFH	Carbamidomethyl(C)@1; Arg->Ser@5; Carbamidomethyl(C)@10; His->Arg@13	cleaved H-K@C-term; missed R-L@5	-0.00229718	1530.68	766.346	1530.68	766.348	2	18	1.1.1.972.21	41.62	9655	41.58
Exp 1	5	16.74	16.74	49.21	37.3	32.42	sp|Q921I1|TRFE_MOUSE	Serotransferrin OS=Mus musculus GN=Tf PE=1 SV=1			0	99	CSTSRLLEACTFH	Carbamidomethyl(C)@1; Arg->Ser@5; Carbamidomethyl(C)@10; His->Arg@13	cleaved H-K@C-term; missed R-L@5	-0.000844472	1530.68	511.234	1530.68	511.234	3	16	2.1.1.1151.14	41.2646	123354	41.0928
Exp 1	5	16.74	16.74	49.21	37.3	32.42	sp|Q921I1|TRFE_MOUSE	Serotransferrin OS=Mus musculus GN=Tf PE=1 SV=1			0	99	CSTSRLLEACTFH	Carbamidomethyl(C)@1; Arg->Ser@5; Carbamidomethyl(C)@10; His->Arg@13	cleaved H-K@C-term; missed R-L@5	-0.000844472	1530.68	511.234	1530.68	511.234	3	14	2.1.1.1145.8	40.958	116082	41.0928
Exp 1	5	16.74	16.74	49.21	37.3	32.42	sp|Q921I1|TRFE_MOUSE	Serotransferrin OS=Mus musculus GN=Tf PE=1 SV=1			0	99	CSTSRLLEACTFH	Carbamidomethyl(C)@1; Arg->Ser@5; Carbamidomethyl(C)@10; His->Arg@13	cleaved H-K@C-term; missed R-L@5	-0.000840253	1530.68	511.234	1530.68	511.234	3	17	1.1.1.965.10	41.256	100023	41.1413
Exp 1	5	16.74	16.74	49.21	37.3	32.42	sp|Q921I1|TRFE_MOUSE	Serotransferrin OS=Mus musculus GN=Tf PE=1 SV=1			0	99	CSTSRLLEACTFH	Carbamidomethyl(C)@1; Arg->Ser@5; Carbamidomethyl(C)@10; His->Arg@13	cleaved H-K@C-term; missed R-L@5	-0.000840253	1530.68	511.234	1530.68	511.234	3	17	1.1.1.966.8	41.3115	90759	41.1413
Exp 1	5	16.74	16.74	49.21	37.3	32.42	sp|Q921I1|TRFE_MOUSE	Serotransferrin OS=Mus musculus GN=Tf PE=1 SV=1			0	99	CSTSRLLEACTFH	Carbamidomethyl(C)@1; Arg->Ser@5; Carbamidomethyl(C)@10; His->Arg@13	cleaved H-K@C-term; missed R-L@5	-0.000844472	1530.68	511.234	1530.68	511.234	3	14	2.1.1.1152.7	41.3016	123354	41.0928
Exp 1	5	16.74	16.74	49.21	37.3	32.42	sp|Q921I1|TRFE_MOUSE	Serotransferrin OS=Mus musculus GN=Tf PE=1 SV=1			0	99	CSTSRLLEACTFH	Carbamidomethyl(C)@1; Arg->Ser@5; Carbamidomethyl(C)@10; His->Arg@13	cleaved H-K@C-term; missed R-L@5	-0.000840253	1530.68	511.234	1530.68	511.234	3	14	1.1.1.970.6	41.4963	100023	41.1413
Exp 1	5	16.74	16.74	49.21	37.3	32.42	sp|Q921I1|TRFE_MOUSE	Serotransferrin OS=Mus musculus GN=Tf PE=1 SV=1			0	98.87	CSTSRLLEACTFH	Carbamidomethyl(C)@1; Arg->Ser@5; Carbamidomethyl(C)@10; His->Arg@13	cleaved H-K@C-term; missed R-L@5	0.000624588	1530.68	511.234	1530.68	511.234	3	11	1.1.1.976.7	41.7901	3236	41.7736
Exp 1	5	16.74	16.74	49.21	37.3	32.42	sp|Q921I1|TRFE_MOUSE	Serotransferrin OS=Mus musculus GN=Tf PE=1 SV=1			0	98.48	CSTSRLLEACTFH	Carbamidomethyl(C)@1; Arg->Ser@5; Carbamidomethyl(C)@10; His->Arg@13	cleaved H-K@C-term; missed R-L@5	-0.000840253	1530.68	511.234	1530.68	511.234	3	13	1.1.1.969.7	41.4462	100023	41.1413
Exp 1	5	16.74	16.74	49.21	37.3	32.42	sp|Q921I1|TRFE_MOUSE	Serotransferrin OS=Mus musculus GN=Tf PE=1 SV=1			0	97.08	CSTSRLLEACTFH	Carbamidomethyl(C)@1; Arg->Ser@5; Carbamidomethyl(C)@10; His->Arg@13	cleaved H-K@C-term; missed R-L@5	-0.000840253	1530.68	511.234	1530.68	511.234	3	14	1.1.1.960.10	41.011	100023	41.1413
Exp 1	5	16.74	16.74	49.21	37.3	32.42	sp|Q921I1|TRFE_MOUSE	Serotransferrin OS=Mus musculus GN=Tf PE=1 SV=1			0	97.02	CSTSRLLEACTFH	Carbamidomethyl(C)@1; Arg->Ser@5; Carbamidomethyl(C)@10; His->Arg@13	cleaved H-K@C-term; missed R-L@5	-0.000844472	1530.68	511.234	1530.68	511.234	3	14	2.1.1.1153.4	41.3501	123354	41.0928
Exp 1	5	16.74	16.74	49.21	37.3	32.42	sp|Q921I1|TRFE_MOUSE	Serotransferrin OS=Mus musculus GN=Tf PE=1 SV=1			0	75.75	CSTSRLLEACTFH	Carbamidomethyl(C)@1; Ser->Phe@4; Carbamidomethyl(C)@10; His->Arg@13	cleaved H-K@C-term; missed R-L@5	0.00468151	1659.79	554.271	1659.79	554.269	3	12	2.1.1.1031.10	35.3893	77211	35.6152
Exp 1	5	16.74	16.74	49.21	37.3	32.42	sp|Q921I1|TRFE_MOUSE	Serotransferrin OS=Mus musculus GN=Tf PE=1 SV=1			0	72.29	CSTSRLLEACTFH	Carbamidomethyl(C)@1; Arg->Ser@5; Carbamidomethyl(C)@10; His->Arg@13	cleaved H-K@C-term; missed R-L@5	-0.000840253	1530.68	511.234	1530.68	511.234	3	11	1.1.1.968.6	41.3958	100023	41.1413
Exp 1	5	16.74	16.74	49.21	37.3	32.42	sp|Q921I1|TRFE_MOUSE	Serotransferrin OS=Mus musculus GN=Tf PE=1 SV=1			0	57.91	CSTSRLLEACTFH	Carbamidomethyl(C)@1; Arg->Ser@5; Carbamidomethyl(C)@10; His->Arg@13	cleaved H-K@C-term; missed R-L@5	0.000990798	1530.68	511.235	1530.68	511.234	3	11	1.1.1.971.8	41.5548	7347	41.58
Exp 1	5	16.74	16.74	49.21	37.3	32.42	sp|Q921I1|TRFE_MOUSE	Serotransferrin OS=Mus musculus GN=Tf PE=1 SV=1			0	99	DGGGDVAFVK	Dehydrated(D)@1; Gly->Ala@3		0.000658379	959.472	480.743	959.471	480.743	2	14	2.1.1.930.4	30.4515	8308	30.2988
Exp 1	5	16.74	16.74	49.21	37.3	32.42	sp|Q921I1|TRFE_MOUSE	Serotransferrin OS=Mus musculus GN=Tf PE=1 SV=1			0	99	DGGGDVAFVK	Gly->Ala@3		0.00191888	977.484	489.749	977.482	489.748	2	16	2.1.1.954.9	31.6399	215813	31.1293
Exp 1	5	16.74	16.74	49.21	37.3	32.42	sp|Q921I1|TRFE_MOUSE	Serotransferrin OS=Mus musculus GN=Tf PE=1 SV=1			0	99	DGGGDVAFVK	Gly->Ala@3		0.00191888	977.484	489.749	977.482	489.748	2	15	2.1.1.959.6	31.8811	11682	31.8219
Exp 1	5	16.74	16.74	49.21	37.3	32.42	sp|Q921I1|TRFE_MOUSE	Serotransferrin OS=Mus musculus GN=Tf PE=1 SV=1			0	99	DGGGDVAFVK	Gly->Ala@3		0.00106439	977.483	489.749	977.482	489.748	2	15	2.1.1.964.7	32.1284	15742	32.2142
Exp 1	5	16.74	16.74	49.21	37.3	32.42	sp|Q921I1|TRFE_MOUSE	Serotransferrin OS=Mus musculus GN=Tf PE=1 SV=1			0	99	DGGGDVAFVK	Gly->Ala@3		0.00191888	977.484	489.749	977.482	489.748	2	16	2.1.1.949.11	31.3936	683161	30.8858
Exp 1	5	16.74	16.74	49.21	37.3	32.42	sp|Q921I1|TRFE_MOUSE	Serotransferrin OS=Mus musculus GN=Tf PE=1 SV=1			0	99	DGGGDVAFVK	Gly->Ala@3		0.00191888	977.484	489.749	977.482	489.748	2	16	2.1.1.939.10	30.9027	683161	30.8858
Exp 1	5	16.74	16.74	49.21	37.3	32.42	sp|Q921I1|TRFE_MOUSE	Serotransferrin OS=Mus musculus GN=Tf PE=1 SV=1			0	99	DGGGDVAFVK	Gly->Ala@3		0.00191888	977.484	489.749	977.482	489.748	2	16	2.1.1.944.11	31.148	683161	30.8858
Exp 1	5	16.74	16.74	49.21	37.3	32.42	sp|Q921I1|TRFE_MOUSE	Serotransferrin OS=Mus musculus GN=Tf PE=1 SV=1			0	99	DGGGDVAFVK	Gly->Ala@3		0.00169458	977.483	489.749	977.482	489.748	2	15	1.1.1.760.6	31.2285	9766	31.267
Exp 1	5	16.74	16.74	49.21	37.3	32.42	sp|Q921I1|TRFE_MOUSE	Serotransferrin OS=Mus musculus GN=Tf PE=1 SV=1			0	99	DGGGDVAFVK	Gly->Ala@3		0.00187769	977.484	489.749	977.482	489.748	2	14	1.1.1.770.6	31.7172	8437	31.9511
Exp 1	5	16.74	16.74	49.21	37.3	32.42	sp|Q921I1|TRFE_MOUSE	Serotransferrin OS=Mus musculus GN=Tf PE=1 SV=1			0	99	DGGGDVAFVK	Gly->Ala@3		0.00187769	977.484	489.749	977.482	489.748	2	16	1.1.1.775.6	31.9653	8437	31.9511
Exp 1	5	16.74	16.74	49.21	37.3	32.42	sp|Q921I1|TRFE_MOUSE	Serotransferrin OS=Mus musculus GN=Tf PE=1 SV=1			0	99	DGGGDVAFVK	Dehydrated(D)@1; Gly->Ala@3		0.000658379	959.472	480.743	959.471	480.743	2	11	2.1.1.925.3	30.2069	8308	30.2988
Exp 1	5	16.74	16.74	49.21	37.3	32.42	sp|Q921I1|TRFE_MOUSE	Serotransferrin OS=Mus musculus GN=Tf PE=1 SV=1			0	99	DGGGDVAFVK	Gly->Ala@3		0.00285425	977.485	489.75	977.482	489.748	2	14	1.1.1.785.5	32.4655	2850	32.4989
Exp 1	5	16.74	16.74	49.21	37.3	32.42	sp|Q921I1|TRFE_MOUSE	Serotransferrin OS=Mus musculus GN=Tf PE=1 SV=1			0	99	DGGGDVAFVK	Gly->Ala@3		0.00169458	977.483	489.749	977.482	489.748	2	13	1.1.1.765.6	31.4727	9766	31.267
Exp 1	5	16.74	16.74	49.21	37.3	32.42	sp|Q921I1|TRFE_MOUSE	Serotransferrin OS=Mus musculus GN=Tf PE=1 SV=1			0	99	DGGGDVAFVK	Gly->Ala@3		0.00187769	977.484	489.749	977.482	489.748	2	16	1.1.1.740.5	30.2481	525201	30.4304
Exp 1	5	16.74	16.74	49.21	37.3	32.42	sp|Q921I1|TRFE_MOUSE	Serotransferrin OS=Mus musculus GN=Tf PE=1 SV=1			0	99	DGGGDVAFVK	Gly->Ala@3		0.00187769	977.484	489.749	977.482	489.748	2	16	1.1.1.755.7	30.9825	402681	30.4794
Exp 1	5	16.74	16.74	49.21	37.3	32.42	sp|Q921I1|TRFE_MOUSE	Serotransferrin OS=Mus musculus GN=Tf PE=1 SV=1			0	99	DGGGDVAFVK	Gly->Ala@3		0.00187769	977.484	489.749	977.482	489.748	2	16	1.1.1.745.5	30.4929	525201	30.4304
Exp 1	5	16.74	16.74	49.21	37.3	32.42	sp|Q921I1|TRFE_MOUSE	Serotransferrin OS=Mus musculus GN=Tf PE=1 SV=1			0	99	DGGGDVAFVK	Gly->Ala@3		0.00187769	977.484	489.749	977.482	489.748	2	16	1.1.1.750.7	30.7355	525201	30.4304
Exp 1	5	16.74	16.74	49.21	37.3	32.42	sp|Q921I1|TRFE_MOUSE	Serotransferrin OS=Mus musculus GN=Tf PE=1 SV=1			0	98.68	DGGGDVAFVK	Dehydrated(D)@1; Gly->Ala@3		0.00061966	959.472	480.743	959.471	480.743	2	11	1.1.1.737.7	30.0971	2059	30.0347
Exp 1	5	16.74	16.74	49.21	37.3	32.42	sp|Q921I1|TRFE_MOUSE	Serotransferrin OS=Mus musculus GN=Tf PE=1 SV=1			0	96.76	DGGGDVAFVK	Gly->Ala@3		0.00389185	977.486	489.75	977.482	489.748	2	9	1.1.1.789.7	32.6636	3228	32.7004
Exp 1	5	16.74	16.74	49.21	37.3	32.42	sp|Q921I1|TRFE_MOUSE	Serotransferrin OS=Mus musculus GN=Tf PE=1 SV=1			0	84.91	DGGGDVAFVK	Carbamidomethyl@N-term; Gly->Ala@3		0.000729389	1034.5	518.259	1034.5	518.259	2	15	2.1.1.950.7	31.4368	7874	31.5234
Exp 1	5	16.74	16.74	49.21	37.3	32.42	sp|Q921I1|TRFE_MOUSE	Serotransferrin OS=Mus musculus GN=Tf PE=1 SV=1			0	34.74	DGGGDVAFVK	Gly->Gln@4		0.000729389	1034.5	518.259	1034.5	518.259	2	8	2.1.1.955.9	31.6899	7874	31.5234
Exp 1	5	16.74	16.74	49.21	37.3	32.42	sp|Q921I1|TRFE_MOUSE	Serotransferrin OS=Mus musculus GN=Tf PE=1 SV=1			0	13.08	DGGGDVAFVK	Asp->Met@5		0.00978932	979.49	490.752	979.48	490.747	2	10	1.1.1.745.6	30.4962	11473	30.528
Exp 1	5	16.74	16.74	49.21	37.3	32.42	sp|Q921I1|TRFE_MOUSE	Serotransferrin OS=Mus musculus GN=Tf PE=1 SV=1			0	12.2	DGGGDVAFVK	Gly->Gln@4		0.00148854	1034.5	518.26	1034.5	518.259	2	7	1.1.1.761.12	31.2872	5192	31.167
Exp 1	5	16.74	16.74	49.21	37.3	32.42	sp|Q921I1|TRFE_MOUSE	Serotransferrin OS=Mus musculus GN=Tf PE=1 SV=1			0	11.82	DGGGDVAFVK	Gly->Ala@3		0.00444117	977.486	489.75	977.482	489.748	2	6	1.1.1.834.6	34.859	2772	34.7923
Exp 1	5	16.74	16.74	49.21	37.3	32.42	sp|Q921I1|TRFE_MOUSE	Serotransferrin OS=Mus musculus GN=Tf PE=1 SV=1			0	0	DGGGDVAFVK	Gly->Pro@3		0.000878011	1003.5	502.756	1003.5	502.756	2	5	1.1.1.790.10	32.7178	1499	32.7004
Exp 1	5	16.74	16.74	49.21	37.3	32.42	sp|Q921I1|TRFE_MOUSE	Serotransferrin OS=Mus musculus GN=Tf PE=1 SV=1			0	0	DLLF		cleaved F-K@C-term	0.000867806	506.275	507.282	506.274	507.281	1	4	2.1.1.1384.9	52.6889	8200	52.7223
Exp 1	5	16.74	16.74	49.21	37.3	32.42	sp|Q921I1|TRFE_MOUSE	Serotransferrin OS=Mus musculus GN=Tf PE=1 SV=1			0	64.79	DLLFK			0.000347295	634.369	635.377	634.369	635.376	1	6	1.1.1.912.14	38.6725	37115	38.297
Exp 1	5	16.74	16.74	49.21	37.3	32.42	sp|Q921I1|TRFE_MOUSE	Serotransferrin OS=Mus musculus GN=Tf PE=1 SV=1			0	56.84	DLLFK			0.000957645	634.37	635.377	634.369	635.376	1	6	1.1.1.907.19	38.427	29406	38.297
Exp 1	5	16.74	16.74	49.21	37.3	32.42	sp|Q921I1|TRFE_MOUSE	Serotransferrin OS=Mus musculus GN=Tf PE=1 SV=1			0	49.33	DLLFK			-0.0014394	634.368	635.375	634.369	635.376	1	6	2.1.1.1085.15	38.0314	17260	38.1521
Exp 1	5	16.74	16.74	49.21	37.3	32.42	sp|Q921I1|TRFE_MOUSE	Serotransferrin OS=Mus musculus GN=Tf PE=1 SV=1			0	27.96	DLLFK			0.00364319	634.373	635.38	634.369	635.376	1	6	1.1.1.902.18	38.1845	29406	38.297
Exp 1	5	16.74	16.74	49.21	37.3	32.42	sp|Q921I1|TRFE_MOUSE	Serotransferrin OS=Mus musculus GN=Tf PE=1 SV=1			0	25.21	DLLFK			0.000635791	634.37	635.377	634.369	635.376	1	5	2.1.1.1095.16	38.5213	12049	38.3972
Exp 1	5	16.74	16.74	49.21	37.3	32.42	sp|Q921I1|TRFE_MOUSE	Serotransferrin OS=Mus musculus GN=Tf PE=1 SV=1			0	90.77	DLLFR			-0.000242958	662.375	663.382	662.375	663.382	1	7	1.1.1.930.20	39.5577	11046	39.5242
Exp 1	5	16.74	16.74	49.21	37.3	32.42	sp|Q921I1|TRFE_MOUSE	Serotransferrin OS=Mus musculus GN=Tf PE=1 SV=1			0	43.92	DLLFR	Carbamidomethyl@N-term		0.000713962	719.397	360.706	719.397	360.706	2	6	2.1.1.1148.3	41.099	10480	41.2897
Exp 1	5	16.74	16.74	49.21	37.3	32.42	sp|Q921I1|TRFE_MOUSE	Serotransferrin OS=Mus musculus GN=Tf PE=1 SV=1			0	34.09	DLLFR			0.000579844	662.376	663.383	662.375	663.382	1	6	2.1.1.1112.14	39.3464	12543	39.3715
Exp 1	5	16.74	16.74	49.21	37.3	32.42	sp|Q921I1|TRFE_MOUSE	Serotransferrin OS=Mus musculus GN=Tf PE=1 SV=1			0	25.74	DLLFR			-0.00143432	662.374	663.381	662.375	663.382	1	5	2.1.1.1117.16	39.5935	14048	39.4692
Exp 1	5	16.74	16.74	49.21	37.3	32.42	sp|Q921I1|TRFE_MOUSE	Serotransferrin OS=Mus musculus GN=Tf PE=1 SV=1			0	99	DLLFRDDTKCFVK	Lys->Ala@9; Carbamidomethyl(C)@10; Phe->Leu@11	missed R-D@5; missed K-C@9	8.20759e-06	1564.79	522.605	1564.79	522.605	3	16	1.1.1.1051.6	45.4681	116889	45.4073
Exp 1	5	16.74	16.74	49.21	37.3	32.42	sp|Q921I1|TRFE_MOUSE	Serotransferrin OS=Mus musculus GN=Tf PE=1 SV=1			0	93.82	DLLFRDDTKCFVK	Carbamidomethyl(C)@10; Phe->Leu@11; Lys->Ala@13	missed R-D@5; missed K-C@9	-0.000400573	1564.79	522.604	1564.79	522.605	3	14	2.1.1.1233.6	45.2772	92850	45.2184
Exp 1	5	16.74	16.74	49.21	37.3	32.42	sp|Q921I1|TRFE_MOUSE	Serotransferrin OS=Mus musculus GN=Tf PE=1 SV=1			0	30.08	DLLFRDDTKCFVK	Lys->Ala@9; Carbamidomethyl(C)@10; Phe->Leu@11	missed R-D@5; missed K-C@9	0.000136766	1564.79	783.403	1564.79	783.403	2	10	1.1.1.1047.12	45.2976	22090	45.4073
Exp 1	5	16.74	16.74	49.21	37.3	32.42	sp|Q921I1|TRFE_MOUSE	Serotransferrin OS=Mus musculus GN=Tf PE=1 SV=1			0	25.73	DLLFRDDTKCFVK	Lys->Ala@9; Carbamidomethyl(C)@10; Phe->Leu@11	missed R-D@5; missed K-C@9	0.000380906	1564.79	783.403	1564.79	783.403	2	12	1.1.1.1055.7	45.6996	8795	45.6056
Exp 1	5	16.74	16.74	49.21	37.3	32.42	sp|Q921I1|TRFE_MOUSE	Serotransferrin OS=Mus musculus GN=Tf PE=1 SV=1			0	99	DQYELLCLDNTR	Carbamidomethyl(C)@7		-0.000285181	1538.7	513.908	1538.7	513.908	3	14	2.1.1.1233.4	45.2739	11986	45.3645
Exp 1	5	16.74	16.74	49.21	37.3	32.42	sp|Q921I1|TRFE_MOUSE	Serotransferrin OS=Mus musculus GN=Tf PE=1 SV=1			0	99	DQYELLCLDNTR	Carbamidomethyl(C)@7		0.00113858	1538.7	770.36	1538.7	770.359	2	16	2.1.1.1236.16	45.4401	23546	45.3645
Exp 1	5	16.74	16.74	49.21	37.3	32.42	sp|Q921I1|TRFE_MOUSE	Serotransferrin OS=Mus musculus GN=Tf PE=1 SV=1			0	99	DQYELLCLDNTR	Carbamidomethyl(C)@7		-0.000285181	1538.7	513.908	1538.7	513.908	3	13	2.1.1.1238.5	45.5199	9985	45.4619
Exp 1	5	16.74	16.74	49.21	37.3	32.42	sp|Q921I1|TRFE_MOUSE	Serotransferrin OS=Mus musculus GN=Tf PE=1 SV=1			0	99	DQYELLCLDNTR	Carbamidomethyl(C)@7		-0.00257468	1538.7	770.358	1538.7	770.359	2	14	1.1.1.1046.15	45.2433	11499	45.4073
Exp 1	5	16.74	16.74	49.21	37.3	32.42	sp|Q921I1|TRFE_MOUSE	Serotransferrin OS=Mus musculus GN=Tf PE=1 SV=1			0	99	DQYELLCLDNTR	Carbamidomethyl(C)@7		-0.000568106	1538.7	513.908	1538.7	513.908	3	14	1.1.1.1052.7	45.5241	6146	45.4073
Exp 1	5	16.74	16.74	49.21	37.3	32.42	sp|Q921I1|TRFE_MOUSE	Serotransferrin OS=Mus musculus GN=Tf PE=1 SV=1			0	99	DQYELLCLDNTR	Carbamidomethyl(C)@7		-0.000285181	1538.7	513.908	1538.7	513.908	3	8	2.1.1.1243.4	45.7659	9985	45.4619
Exp 1	5	16.74	16.74	49.21	37.3	32.42	sp|Q921I1|TRFE_MOUSE	Serotransferrin OS=Mus musculus GN=Tf PE=1 SV=1			0	99	DQYELLCLDNTR	Carbamidomethyl(C)@7		0.00113858	1538.7	770.36	1538.7	770.359	2	11	2.1.1.1231.14	45.2066	23603	45.3645
Exp 1	5	16.74	16.74	49.21	37.3	32.42	sp|Q921I1|TRFE_MOUSE	Serotransferrin OS=Mus musculus GN=Tf PE=1 SV=1			0	99	DQYELLCLDNTR	Carbamidomethyl(C)@7		-0.000285181	1538.7	513.908	1538.7	513.908	3	6	2.1.1.1238.4	45.5182	9985	45.4619
Exp 1	5	16.74	16.74	49.21	37.3	32.42	sp|Q921I1|TRFE_MOUSE	Serotransferrin OS=Mus musculus GN=Tf PE=1 SV=1			0	95.53	DQYELLCLDNTR	Carbamidomethyl(C)@7		1.00004	1539.7	770.859	1538.7	770.359	2	9	2.1.1.1246.17	45.935	2144	46.0038
Exp 1	5	16.74	16.74	49.21	37.3	32.42	sp|Q921I1|TRFE_MOUSE	Serotransferrin OS=Mus musculus GN=Tf PE=1 SV=1			0	92.89	DQYELLCLDNTR	Glu->Lys@4; Carbamidomethyl(C)@7; Leu->Gly@8		-0.000960227	1481.69	494.905	1481.69	494.905	3	14	2.1.1.889.10	28.4829	10108	28.5502
Exp 1	5	16.74	16.74	49.21	37.3	32.42	sp|Q921I1|TRFE_MOUSE	Serotransferrin OS=Mus musculus GN=Tf PE=1 SV=1			0	30.32	EDLIWEILKVAQEHFGKGK	Ala->Cys@11; Carbamidomethyl(C)@11; Phe->Met@15	missed K-V@9; missed K-G@17	-0.0232985	2312.14	579.043	2312.17	579.049	4	13	2.1.1.1665.9	66.506	8284	66.3721
Exp 1	5	16.74	16.74	49.21	37.3	32.42	sp|Q921I1|TRFE_MOUSE	Serotransferrin OS=Mus musculus GN=Tf PE=1 SV=1			0	95.7	EEYNGYTGAFR	Glu->Tyr@2; Asn->Gly@4		7.11596e-05	1282.56	642.288	1282.56	642.288	2	14	2.1.1.1108.13	39.1502	166656	39.0797
Exp 1	5	16.74	16.74	49.21	37.3	32.42	sp|Q921I1|TRFE_MOUSE	Serotransferrin OS=Mus musculus GN=Tf PE=1 SV=1			0	93.49	EEYNGYTGAFR	Glu->Tyr@2; Asn->Gly@4		0.00020395	1282.56	642.288	1282.56	642.288	2	14	1.1.1.919.21	39.0213	237257	38.8881
Exp 1	5	16.74	16.74	49.21	37.3	32.42	sp|Q921I1|TRFE_MOUSE	Serotransferrin OS=Mus musculus GN=Tf PE=1 SV=1			0	67.88	FDEFFSQGCAPGYEK	Gln->Lys@7; Carbamidomethyl(C)@9; Tyr->Ser@13		-0.00163271	1704.74	569.255	1704.75	569.256	3	10	1.1.1.885.10	37.333	4462	37.3162
Exp 1	5	16.74	16.74	49.21	37.3	32.42	sp|Q921I1|TRFE_MOUSE	Serotransferrin OS=Mus musculus GN=Tf PE=1 SV=1			0	27.54	FDEFFSQGCAPGYEK	Gln->Lys@7; Carbamidomethyl(C)@9; Tyr->Ser@13		0.00147559	1704.75	569.256	1704.75	569.256	3	10	2.1.1.1055.11	36.5602	4217	36.4883
Exp 1	5	16.74	16.74	49.21	37.3	32.42	sp|Q921I1|TRFE_MOUSE	Serotransferrin OS=Mus musculus GN=Tf PE=1 SV=1			0	99	GDVAFVK		cleaved G-G@N-term	0.00120963	734.397	368.206	734.396	368.205	2	10	2.1.1.837.5	25.9397	93182	25.4439
Exp 1	5	16.74	16.74	49.21	37.3	32.42	sp|Q921I1|TRFE_MOUSE	Serotransferrin OS=Mus musculus GN=Tf PE=1 SV=1			0	99	GDVAFVK		cleaved G-G@N-term	0.000264765	734.397	368.206	734.396	368.205	2	10	1.1.1.656.3	26.1441	62749	25.6524
Exp 1	5	16.74	16.74	49.21	37.3	32.42	sp|Q921I1|TRFE_MOUSE	Serotransferrin OS=Mus musculus GN=Tf PE=1 SV=1			0	98.8	GDVAFVK		cleaved G-G@N-term	0.000782389	734.397	368.206	734.396	368.205	2	10	2.1.1.832.4	25.6944	352354	25.2011
Exp 1	5	16.74	16.74	49.21	37.3	32.42	sp|Q921I1|TRFE_MOUSE	Serotransferrin OS=Mus musculus GN=Tf PE=1 SV=1			0	98.64	GDVAFVK		cleaved G-G@N-term	0.000782389	734.397	368.206	734.396	368.205	2	10	2.1.1.832.3	25.6928	352354	25.2011
Exp 1	5	16.74	16.74	49.21	37.3	32.42	sp|Q921I1|TRFE_MOUSE	Serotransferrin OS=Mus musculus GN=Tf PE=1 SV=1			0	98.52	GDVAFVK		cleaved G-G@N-term	0.00314383	734.399	735.407	734.396	735.404	1	9	2.1.1.824.23	25.3381	13198	25.2011
Exp 1	5	16.74	16.74	49.21	37.3	32.42	sp|Q921I1|TRFE_MOUSE	Serotransferrin OS=Mus musculus GN=Tf PE=1 SV=1			0	97.45	GDVAFVK		cleaved G-G@N-term	0.00105822	734.397	368.206	734.396	368.205	2	8	1.1.1.661.4	26.3899	7008	26.3341
Exp 1	5	16.74	16.74	49.21	37.3	32.42	sp|Q921I1|TRFE_MOUSE	Serotransferrin OS=Mus musculus GN=Tf PE=1 SV=1			0	96.78	GDVAFVK		cleaved G-G@N-term	0.00192313	734.398	735.405	734.396	735.404	1	8	2.1.1.814.16	24.8503	14229	25.1041
Exp 1	5	16.74	16.74	49.21	37.3	32.42	sp|Q921I1|TRFE_MOUSE	Serotransferrin OS=Mus musculus GN=Tf PE=1 SV=1			0	96.14	GDVAFVK		cleaved G-G@N-term	-0.00078775	734.396	735.403	734.396	735.404	1	8	1.1.1.649.10	25.832	15881	25.4088
Exp 1	5	16.74	16.74	49.21	37.3	32.42	sp|Q921I1|TRFE_MOUSE	Serotransferrin OS=Mus musculus GN=Tf PE=1 SV=1			0	95.27	GDVAFVK		cleaved G-G@N-term	0.00110435	734.397	735.405	734.396	735.404	1	9	1.1.1.639.13	25.3487	15659	25.3121
Exp 1	5	16.74	16.74	49.21	37.3	32.42	sp|Q921I1|TRFE_MOUSE	Serotransferrin OS=Mus musculus GN=Tf PE=1 SV=1			0	95.13	GDVAFVK		cleaved G-G@N-term	-0.00078775	734.396	735.403	734.396	735.404	1	8	1.1.1.743.23	30.4202	1713	30.4304
Exp 1	5	16.74	16.74	49.21	37.3	32.42	sp|Q921I1|TRFE_MOUSE	Serotransferrin OS=Mus musculus GN=Tf PE=1 SV=1			0	86.63	GDVAFVK		cleaved G-G@N-term	0.00253348	734.399	735.406	734.396	735.404	1	9	2.1.1.819.17	25.0956	14229	25.1041
Exp 1	5	16.74	16.74	49.21	37.3	32.42	sp|Q921I1|TRFE_MOUSE	Serotransferrin OS=Mus musculus GN=Tf PE=1 SV=1			0	83.76	GDVAFVK		cleaved G-G@N-term	-0.00597575	734.39	735.398	734.396	735.404	1	7	1.1.1.749.15	30.7015	542	30.6749
Exp 1	5	16.74	16.74	49.21	37.3	32.42	sp|Q921I1|TRFE_MOUSE	Serotransferrin OS=Mus musculus GN=Tf PE=1 SV=1			0	70.5	GDVAFVK		cleaved G-G@N-term	0.000493992	734.397	735.404	734.396	735.404	1	8	1.1.1.644.12	25.5885	15881	25.4088
Exp 1	5	16.74	16.74	49.21	37.3	32.42	sp|Q921I1|TRFE_MOUSE	Serotransferrin OS=Mus musculus GN=Tf PE=1 SV=1			0	25.47	GDVAFVK	Carbamidomethyl@N-term	cleaved G-G@N-term	0.00112647	791.419	396.717	791.418	396.716	2	7	2.1.1.832.10	25.7044	11617	25.6387
Exp 1	5	16.74	16.74	49.21	37.3	32.42	sp|Q921I1|TRFE_MOUSE	Serotransferrin OS=Mus musculus GN=Tf PE=1 SV=1			0	17.76	GDVAFVK		cleaved G-G@N-term	-0.00571669	734.391	368.203	734.396	368.205	2	4	1.1.1.717.3	29.1091	0	29.1041
Exp 1	5	16.74	16.74	49.21	37.3	32.42	sp|Q921I1|TRFE_MOUSE	Serotransferrin OS=Mus musculus GN=Tf PE=1 SV=1			0	14.21	GDVAFVK		cleaved G-G@N-term	0.000264765	734.397	368.206	734.396	368.205	2	4	1.1.1.722.3	29.3521	1018	29.2983
Exp 1	5	16.74	16.74	49.21	37.3	32.42	sp|Q921I1|TRFE_MOUSE	Serotransferrin OS=Mus musculus GN=Tf PE=1 SV=1			0	12.48	GDVAFVK		cleaved G-G@N-term	-0.000711799	734.396	368.205	734.396	368.205	2	4	1.1.1.732.3	29.8423	733	29.8361
Exp 1	5	16.74	16.74	49.21	37.3	32.42	sp|Q921I1|TRFE_MOUSE	Serotransferrin OS=Mus musculus GN=Tf PE=1 SV=1			0	0	GDVAFVK		cleaved G-G@N-term	0.000875118	734.397	368.206	734.396	368.205	2	3	1.1.1.727.4	29.5974	722	29.5902
Exp 1	5	16.74	16.74	49.21	37.3	32.42	sp|Q921I1|TRFE_MOUSE	Serotransferrin OS=Mus musculus GN=Tf PE=1 SV=1			0	0	GDVAFVK		cleaved G-G@N-term	-0.000711799	734.396	368.205	734.396	368.205	2	3	1.1.1.743.2	30.3852	785	30.3817
Exp 1	5	16.74	16.74	49.21	37.3	32.42	sp|Q921I1|TRFE_MOUSE	Serotransferrin OS=Mus musculus GN=Tf PE=1 SV=1			0	0	GDVAFVKHQTVLDNTEGK		missed K-H@7	0.0136957	1957	490.258	1956.99	490.255	4	3	2.1.1.761.12	22.2566	3300	22.2336
Exp 1	5	16.74	16.74	49.21	37.3	32.42	sp|Q921I1|TRFE_MOUSE	Serotransferrin OS=Mus musculus GN=Tf PE=1 SV=1			0	34.29	GYYAVAVVK	Tyr->Leu@3		-0.000432728	918.553	460.284	918.554	460.284	2	7	2.1.1.1039.5	35.7692	14083	35.7609
Exp 1	5	16.74	16.74	49.21	37.3	32.42	sp|Q921I1|TRFE_MOUSE	Serotransferrin OS=Mus musculus GN=Tf PE=1 SV=1			0	66.54	HTTIFEVLPEK	Thr->Ser@2; Leu->Ser@8		0.0121946	1272.65	637.331	1272.64	637.325	2	11	2.1.1.1001.10	33.9352	14779	33.9185
Exp 1	5	16.74	16.74	49.21	37.3	32.42	sp|Q921I1|TRFE_MOUSE	Serotransferrin OS=Mus musculus GN=Tf PE=1 SV=1			0	93.03	HTTIFEVLPEKADR	Thr->Ser@2; Leu->Ser@8	missed K-A@11	0.0151856	1614.82	404.711	1614.8	404.707	4	12	1.1.1.845.4	35.3806	6077	35.3738
Exp 1	5	16.74	16.74	49.21	37.3	32.42	sp|Q921I1|TRFE_MOUSE	Serotransferrin OS=Mus musculus GN=Tf PE=1 SV=1			0	99	HTTIFEVLPEKADRDQYELLCLDNTR	Thr->Ser@2; Leu->Ser@8; Carbamidomethyl(C)@21	missed K-A@11; missed R-D@14	0.0114007	3135.5	784.883	3135.49	784.881	4	23	1.1.1.1160.8	50.8328	3948	50.7955
Exp 1	5	16.74	16.74	49.21	37.3	32.42	sp|Q921I1|TRFE_MOUSE	Serotransferrin OS=Mus musculus GN=Tf PE=1 SV=1			0	99	HTTIFEVLPEKADRDQYELLCLDNTR	Thr->Ser@2; Pro->Ala@9; Carbamidomethyl(C)@21	missed K-A@11; missed R-D@14	-0.0237236	3135.51	628.109	3135.53	628.113	5	21	2.1.1.1317.10	49.3825	96951	49.4143
Exp 1	5	16.74	16.74	49.21	37.3	32.42	sp|Q921I1|TRFE_MOUSE	Serotransferrin OS=Mus musculus GN=Tf PE=1 SV=1			0	99	HTTIFEVLPEKADRDQYELLCLDNTR	Thr->Ser@2; Leu->Ser@8; Carbamidomethyl(C)@21	missed K-A@11; missed R-D@14	0.011602	3135.5	784.884	3135.49	784.881	4	27	2.1.1.1319.16	49.4904	67600	49.5122
Exp 1	5	16.74	16.74	49.21	37.3	32.42	sp|Q921I1|TRFE_MOUSE	Serotransferrin OS=Mus musculus GN=Tf PE=1 SV=1			0	99	HTTIFEVLPEKADRDQYELLCLDNTR	Thr->Ser@2; Pro->Ala@9; Carbamidomethyl(C)@21	missed K-A@11; missed R-D@14	-0.0243339	3135.5	628.108	3135.53	628.113	5	20	2.1.1.1322.12	49.6312	32158	49.61
Exp 1	5	16.74	16.74	49.21	37.3	32.42	sp|Q921I1|TRFE_MOUSE	Serotransferrin OS=Mus musculus GN=Tf PE=1 SV=1			0	99	HTTIFEVLPEKADRDQYELLCLDNTR	Thr->Ser@2; Leu->Ser@8; Carbamidomethyl(C)@21	missed K-A@11; missed R-D@14	0.011602	3135.5	784.884	3135.49	784.881	4	23	2.1.1.1324.15	49.743	31687	49.61
Exp 1	5	16.74	16.74	49.21	37.3	32.42	sp|Q921I1|TRFE_MOUSE	Serotransferrin OS=Mus musculus GN=Tf PE=1 SV=1			0	99	HTTIFEVLPEKADRDQYELLCLDNTR	Thr->Ser@2; Leu->Ser@8; Carbamidomethyl(C)@21	missed K-A@11; missed R-D@14	0.0106683	3135.5	784.883	3135.49	784.881	4	22	1.1.1.1161.9	50.8835	4052	50.9426
Exp 1	5	16.74	16.74	49.21	37.3	32.42	sp|Q921I1|TRFE_MOUSE	Serotransferrin OS=Mus musculus GN=Tf PE=1 SV=1			0	99	HTTIFEVLPEKADRDQYELLCLDNTR	Carbamyl@N-term; Leu->Ser@8; Carbamidomethyl(C)@21	missed K-A@11; missed R-D@14	0.0106254	3192.53	799.139	3192.51	799.136	4	12	2.1.1.1331.12	50.0767	3376	50.0556
Exp 1	5	16.74	16.74	49.21	37.3	32.42	sp|Q921I1|TRFE_MOUSE	Serotransferrin OS=Mus musculus GN=Tf PE=1 SV=1			0	99	HTTIFEVLPEKADRDQYELLCLDNTR	Thr->Ser@2; Pro->Gln@9; Carbamidomethyl(C)@21	missed K-A@11; missed R-D@14	-0.0267367	3192.52	799.138	3192.55	799.145	4	16	2.1.1.1317.17	49.3942	15367	49.4143
Exp 1	5	16.74	16.74	49.21	37.3	32.42	sp|Q921I1|TRFE_MOUSE	Serotransferrin OS=Mus musculus GN=Tf PE=1 SV=1			0	99	HTTIFEVLPEKADRDQYELLCLDNTR	Thr->Ser@2; Leu->Ser@8; Carbamidomethyl(C)@21	missed K-A@11; missed R-D@14	0.0120516	3135.5	628.108	3135.49	628.106	5	16	2.1.1.1327.13	49.8802	32158	49.61
Exp 1	5	16.74	16.74	49.21	37.3	32.42	sp|Q921I1|TRFE_MOUSE	Serotransferrin OS=Mus musculus GN=Tf PE=1 SV=1			0	99	HTTIFEVLPEKADRDQYELLCLDNTR	Thr->Ser@2; Leu->Ser@8; Carbamidomethyl(C)@21	missed K-A@11; missed R-D@14	0.011602	3135.5	784.884	3135.49	784.881	4	15	2.1.1.1319.15	49.4887	67600	49.5122
Exp 1	5	16.74	16.74	49.21	37.3	32.42	sp|Q921I1|TRFE_MOUSE	Serotransferrin OS=Mus musculus GN=Tf PE=1 SV=1			0	99	HTTIFEVLPEKADRDQYELLCLDNTR	Pro->Gly@9; Carbamidomethyl(C)@21	missed K-A@11; missed R-D@14	-0.0272429	3135.5	628.108	3135.53	628.113	5	16	1.1.1.1159.3	50.7753	5403	50.8446
Exp 1	5	16.74	16.74	49.21	37.3	32.42	sp|Q921I1|TRFE_MOUSE	Serotransferrin OS=Mus musculus GN=Tf PE=1 SV=1			0	99	HTTIFEVLPEKADRDQYELLCLDNTR	Thr->Ser@2; Leu->Ser@8; Carbamidomethyl(C)@21	missed K-A@11; missed R-D@14	0.00975297	3135.5	628.108	3135.49	628.106	5	17	1.1.1.1164.3	51.0355	5033	50.9426
Exp 1	5	16.74	16.74	49.21	37.3	32.42	sp|Q921I1|TRFE_MOUSE	Serotransferrin OS=Mus musculus GN=Tf PE=1 SV=1			0	98.87	HTTIFEVLPEKADRDQYELLCLDNTR	Thr->Ser@2; Leu->Ser@8; Carbamidomethyl(C)@21	missed K-A@11; missed R-D@14	0.0106683	3135.5	784.883	3135.49	784.881	4	16	1.1.1.1163.7	50.9863	4052	50.9426
Exp 1	5	16.74	16.74	49.21	37.3	32.42	sp|Q921I1|TRFE_MOUSE	Serotransferrin OS=Mus musculus GN=Tf PE=1 SV=1			0	75.75	HTTIFEVLPEKADRDQYELLCLDNTR	Thr->Ser@2; Pro->Ala@9; Carbamidomethyl(C)@21	missed K-A@11; missed R-D@14	-0.0252494	3135.5	628.108	3135.53	628.113	5	14	2.1.1.1332.10	50.1223	3547	50.0556
Exp 1	5	16.74	16.74	49.21	37.3	32.42	sp|Q921I1|TRFE_MOUSE	Serotransferrin OS=Mus musculus GN=Tf PE=1 SV=1			0	19.34	HTTIFEVLPEKADRDQYELLCLDNTR	Carbamidomethyl@N-term; Pro->Tyr@9; Carbamidomethyl(C)@21	missed K-A@11; missed R-D@14	-0.0373893	3298.56	825.646	3298.59	825.655	4	12	2.1.1.1310.17	49.0525	5172	49.024
Exp 1	5	16.74	16.74	49.21	37.3	32.42	sp|Q921I1|TRFE_MOUSE	Serotransferrin OS=Mus musculus GN=Tf PE=1 SV=1			0	19.09	HTTIFEVLPEKADRDQYELLCLDNTR	Pro->Gly@9; Deamidated(R)@14; Carbamidomethyl(C)@21	missed K-A@11; missed R-D@14	-0.00493194	3136.51	628.309	3136.51	628.31	5	12	2.1.1.1322.13	49.6328	30269	49.61
Exp 1	5	16.74	16.74	49.21	37.3	32.42	sp|Q921I1|TRFE_MOUSE	Serotransferrin OS=Mus musculus GN=Tf PE=1 SV=1			0	13.3	HTTIFEVLPEKADRDQYELLCLDNTR	Pro->Gly@9; Carbamidomethyl(C)@21	missed K-A@11; missed R-D@14	-0.0260042	3135.5	784.883	3135.53	784.89	4	10	2.1.1.1329.12	49.9912	5250	49.8076
Exp 1	5	16.74	16.74	49.21	37.3	32.42	sp|Q921I1|TRFE_MOUSE	Serotransferrin OS=Mus musculus GN=Tf PE=1 SV=1			0	0	HTTIFEVLPEKADRDQYELLCLDNTR	Leu->Met@8; Carbamidomethyl(C)@21	missed K-A@11; missed R-D@14	0.0109926	3193.53	639.713	3193.52	639.711	5	8	2.1.1.1322.15	49.6362	593	49.61
Exp 1	5	16.74	16.74	49.21	37.3	32.42	sp|Q921I1|TRFE_MOUSE	Serotransferrin OS=Mus musculus GN=Tf PE=1 SV=1			0	55.13	IECESAETTEDCIEK	Carbamidomethyl(C)@3; Glu->Arg@4; Carbamidomethyl(C)@12; Glu->Ala@14		-0.00455689	1781.79	891.901	1781.79	891.904	2	10	1.1.1.749.19	30.7149	2394	30.626
Exp 1	5	16.74	16.74	49.21	37.3	32.42	sp|Q921I1|TRFE_MOUSE	Serotransferrin OS=Mus musculus GN=Tf PE=1 SV=1			0	52.09	IECESAETTEDCIEK	Carbamidomethyl(C)@3; Ser->Gly@5; Carbamidomethyl(C)@12; Glu->Ala@14		0.0374487	1724.76	575.928	1724.72	575.915	3	13	1.1.1.748.9	30.643	161692	30.3329
Exp 1	5	16.74	16.74	49.21	37.3	32.42	sp|Q921I1|TRFE_MOUSE	Serotransferrin OS=Mus musculus GN=Tf PE=1 SV=1			0	44.65	IECESAETTEDCIEK	Carbamidomethyl(C)@3; Ser->Gly@5; Carbamidomethyl(C)@12; Glu->Ala@14		0.0366196	1724.76	575.927	1724.72	575.915	3	13	2.1.1.945.11	31.1968	346457	30.983
Exp 1	5	16.74	16.74	49.21	37.3	32.42	sp|Q921I1|TRFE_MOUSE	Serotransferrin OS=Mus musculus GN=Tf PE=1 SV=1			0	43.79	IECESAETTEDCIEK	Carbamidomethyl(C)@3; Ser->Gly@5; Carbamidomethyl(C)@12; Glu->Ala@14		0.0366196	1724.76	575.927	1724.72	575.915	3	13	2.1.1.944.16	31.1563	346457	30.983
Exp 1	5	16.74	16.74	49.21	37.3	32.42	sp|Q921I1|TRFE_MOUSE	Serotransferrin OS=Mus musculus GN=Tf PE=1 SV=1			0	11.32	KCSTSRLLEAC	Carbamidomethyl(C)@2; Arg->Ser@6; Carbamidomethyl(C)@11	cleaved C-T@C-term; missed K-C@1; missed R-L@6	-0.000548997	1254.56	628.286	1254.56	628.286	2	8	2.1.1.927.13	30.3255	12457	30.0078
Exp 1	5	16.74	16.74	49.21	37.3	32.42	sp|Q921I1|TRFE_MOUSE	Serotransferrin OS=Mus musculus GN=Tf PE=1 SV=1			0	99	KCSTSRLLEACTFH	Carbamidomethyl(C)@2; Arg->Ser@6; Carbamidomethyl(C)@11; His->Arg@14	cleaved H-K@C-term; missed K-C@1; missed R-L@6	-0.00123137	1658.77	553.932	1658.78	553.932	3	21	2.1.1.1036.9	35.6304	115980	35.6152
Exp 1	5	16.74	16.74	49.21	37.3	32.42	sp|Q921I1|TRFE_MOUSE	Serotransferrin OS=Mus musculus GN=Tf PE=1 SV=1			0	99	KCSTSRLLEACTFH	Carbamidomethyl(C)@2; Arg->Ser@6; Carbamidomethyl(C)@11; His->Arg@14	cleaved H-K@C-term; missed K-C@1; missed R-L@6	-0.000222967	1658.78	830.395	1658.78	830.395	2	19	2.1.1.1037.22	35.7039	15976	35.6152
Exp 1	5	16.74	16.74	49.21	37.3	32.42	sp|Q921I1|TRFE_MOUSE	Serotransferrin OS=Mus musculus GN=Tf PE=1 SV=1			0	99	KCSTSRLLEACTFH	Carbamidomethyl(C)@2; Arg->Ser@6; Carbamidomethyl(C)@11; His->Arg@14	cleaved H-K@C-term; missed K-C@1; missed R-L@6	-0.00168781	1658.77	830.394	1658.78	830.395	2	22	2.1.1.1038.15	35.7524	10560	35.7609
Exp 1	5	16.74	16.74	49.21	37.3	32.42	sp|Q921I1|TRFE_MOUSE	Serotransferrin OS=Mus musculus GN=Tf PE=1 SV=1			0	99	KCSTSRLLEACTFH	Carbamidomethyl(C)@2; Arg->Ser@6; Carbamidomethyl(C)@11; His->Arg@14	cleaved H-K@C-term; missed K-C@1; missed R-L@6	-0.00168781	1658.77	830.394	1658.78	830.395	2	20	2.1.1.1039.18	35.7976	10560	35.7609
Exp 1	5	16.74	16.74	49.21	37.3	32.42	sp|Q921I1|TRFE_MOUSE	Serotransferrin OS=Mus musculus GN=Tf PE=1 SV=1			0	99	KCSTSRLLEACTFH	Carbamidomethyl(C)@2; Arg->Ser@6; Carbamidomethyl(C)@11; His->Arg@14	cleaved H-K@C-term; missed K-C@1; missed R-L@6	-0.00159758	1658.77	553.932	1658.78	553.932	3	21	2.1.1.1041.9	35.8729	121344	35.8094
Exp 1	5	16.74	16.74	49.21	37.3	32.42	sp|Q921I1|TRFE_MOUSE	Serotransferrin OS=Mus musculus GN=Tf PE=1 SV=1			0	99	KCSTSRLLEACTFH	Carbamidomethyl(C)@2; Arg->Ser@6; Carbamidomethyl(C)@11; His->Arg@14	cleaved H-K@C-term; missed K-C@1; missed R-L@6	-0.000100897	1658.78	830.395	1658.78	830.395	2	15	2.1.1.1030.19	35.3607	5045	35.3242
Exp 1	5	16.74	16.74	49.21	37.3	32.42	sp|Q921I1|TRFE_MOUSE	Serotransferrin OS=Mus musculus GN=Tf PE=1 SV=1			0	99	KCSTSRLLEACTFH	Carbamidomethyl(C)@2; Arg->Ser@6; Carbamidomethyl(C)@11; His->Arg@14	cleaved H-K@C-term; missed K-C@1; missed R-L@6	-0.00123137	1658.77	553.932	1658.78	553.932	3	18	2.1.1.1031.9	35.3876	115980	35.6152
Exp 1	5	16.74	16.74	49.21	37.3	32.42	sp|Q921I1|TRFE_MOUSE	Serotransferrin OS=Mus musculus GN=Tf PE=1 SV=1			0	99	KCSTSRLLEACTFH	Carbamidomethyl(C)@2; Arg->Ser@6; Carbamidomethyl(C)@11; His->Arg@14	cleaved H-K@C-term; missed K-C@1; missed R-L@6	-0.00159758	1658.77	553.932	1658.78	553.932	3	18	2.1.1.1046.10	36.117	121344	35.8094
Exp 1	5	16.74	16.74	49.21	37.3	32.42	sp|Q921I1|TRFE_MOUSE	Serotransferrin OS=Mus musculus GN=Tf PE=1 SV=1			0	99	KCSTSRLLEACTFH	Carbamidomethyl(C)@2; Arg->Ser@6; Carbamidomethyl(C)@11; His->Arg@14	cleaved H-K@C-term; missed K-C@1; missed R-L@6	-0.00104827	1658.77	553.932	1658.78	553.932	3	14	2.1.1.1056.8	36.5987	9439	36.3913
Exp 1	5	16.74	16.74	49.21	37.3	32.42	sp|Q921I1|TRFE_MOUSE	Serotransferrin OS=Mus musculus GN=Tf PE=1 SV=1			0	99	KCSTSRLLEACTFH	Carbamidomethyl(C)@2; Arg->Ser@6; Carbamidomethyl(C)@11; His->Arg@14	cleaved H-K@C-term; missed K-C@1; missed R-L@6	-0.00267698	1658.77	830.394	1658.78	830.395	2	15	1.1.1.870.17	36.6167	13250	36.6852
Exp 1	5	16.74	16.74	49.21	37.3	32.42	sp|Q921I1|TRFE_MOUSE	Serotransferrin OS=Mus musculus GN=Tf PE=1 SV=1			0	99	KCSTSRLLEACTFH	Carbamidomethyl(C)@2; Arg->Ser@6; Carbamidomethyl(C)@11; His->Arg@14	cleaved H-K@C-term; missed K-C@1; missed R-L@6	-0.000236077	1658.78	415.701	1658.78	415.701	4	13	2.1.1.1042.8	35.9197	5306	35.9064
Exp 1	5	16.74	16.74	49.21	37.3	32.42	sp|Q921I1|TRFE_MOUSE	Serotransferrin OS=Mus musculus GN=Tf PE=1 SV=1			0	99	KCSTSRLLEACTFH	Carbamidomethyl(C)@2; Arg->Ser@6; Carbamidomethyl(C)@11; His->Arg@14	cleaved H-K@C-term; missed K-C@1; missed R-L@6	-0.00243546	1658.77	553.932	1658.78	553.932	3	18	1.1.1.866.13	36.4159	69680	36.3942
Exp 1	5	16.74	16.74	49.21	37.3	32.42	sp|Q921I1|TRFE_MOUSE	Serotransferrin OS=Mus musculus GN=Tf PE=1 SV=1			0	99	KCSTSRLLEACTFH	Carbamidomethyl(C)@2; Arg->Ser@6; Carbamidomethyl(C)@11; His->Arg@14	cleaved H-K@C-term; missed K-C@1; missed R-L@6	-0.00243546	1658.77	553.932	1658.78	553.932	3	18	1.1.1.871.12	36.6567	72604	36.7339
Exp 1	5	16.74	16.74	49.21	37.3	32.42	sp|Q921I1|TRFE_MOUSE	Serotransferrin OS=Mus musculus GN=Tf PE=1 SV=1			0	99	KCSTSRLLEACTFH	Carbamidomethyl(C)@2; Arg->Ser@6; Carbamidomethyl(C)@11; His->Arg@14	cleaved H-K@C-term; missed K-C@1; missed R-L@6	-0.00206925	1658.77	553.932	1658.78	553.932	3	17	1.1.1.876.10	36.8961	72215	36.8307
Exp 1	5	16.74	16.74	49.21	37.3	32.42	sp|Q921I1|TRFE_MOUSE	Serotransferrin OS=Mus musculus GN=Tf PE=1 SV=1			0	99	KCSTSRLLEACTFH	Carbamidomethyl(C)@2; Arg->Ser@6; Carbamidomethyl(C)@11; His->Arg@14	cleaved H-K@C-term; missed K-C@1; missed R-L@6	-0.00243546	1658.77	553.932	1658.78	553.932	3	13	1.1.1.886.10	37.3817	4474	37.4135
Exp 1	5	16.74	16.74	49.21	37.3	32.42	sp|Q921I1|TRFE_MOUSE	Serotransferrin OS=Mus musculus GN=Tf PE=1 SV=1			0	99	KCSTSRLLEACTFH	Carbamidomethyl(C)@2; Arg->Ser@6; Carbamidomethyl(C)@11; His->Arg@14	cleaved H-K@C-term; missed K-C@1; missed R-L@6	-0.00104827	1658.77	553.932	1658.78	553.932	3	13	2.1.1.1051.10	36.3595	9439	36.3913
Exp 1	5	16.74	16.74	49.21	37.3	32.42	sp|Q921I1|TRFE_MOUSE	Serotransferrin OS=Mus musculus GN=Tf PE=1 SV=1			0	98.98	KCSTSRLLEACTFH	Carbamidomethyl(C)@2; Arg->Ser@6; Carbamidomethyl(C)@11; His->Arg@14	cleaved H-K@C-term; missed K-C@1; missed R-L@6	-0.00243546	1658.77	553.932	1658.78	553.932	3	12	1.1.1.891.10	37.6262	2660	37.7068
Exp 1	5	16.74	16.74	49.21	37.3	32.42	sp|Q921I1|TRFE_MOUSE	Serotransferrin OS=Mus musculus GN=Tf PE=1 SV=1			0	98.98	KCSTSRLLEACTFH	Carbamidomethyl(C)@2; Arg->Ser@6; Carbamidomethyl(C)@11; His->Arg@14	cleaved H-K@C-term; missed K-C@1; missed R-L@6	-0.00298478	1658.77	553.932	1658.78	553.932	3	11	1.1.1.913.12	38.712	1111	38.7404
Exp 1	5	16.74	16.74	49.21	37.3	32.42	sp|Q921I1|TRFE_MOUSE	Serotransferrin OS=Mus musculus GN=Tf PE=1 SV=1			0	91.96	KCSTSRLLEACTFH	Carbamidomethyl(C)@2; Arg->Ser@6; Carbamidomethyl(C)@11; His->Arg@14	cleaved H-K@C-term; missed K-C@1; missed R-L@6	-0.00206925	1658.77	553.932	1658.78	553.932	3	14	1.1.1.881.11	37.1402	72215	36.8307
Exp 1	5	16.74	16.74	49.21	37.3	32.42	sp|Q921I1|TRFE_MOUSE	Serotransferrin OS=Mus musculus GN=Tf PE=1 SV=1			0	78.5	KCSTSRLLEACTFH	Carbamidomethyl(C)@2; Arg->Ser@6; Carbamidomethyl(C)@11; His->Arg@14	cleaved H-K@C-term; missed K-C@1; missed R-L@6	0.00681815	1658.78	415.703	1658.78	415.701	4	10	1.1.1.866.7	36.4059	4349	36.3942
Exp 1	5	16.74	16.74	49.21	37.3	32.42	sp|Q921I1|TRFE_MOUSE	Serotransferrin OS=Mus musculus GN=Tf PE=1 SV=1			0	19.84	KCSTSRLLEACTFH	Carbamidomethyl(C)@2; Carbamidomethyl(C)@11; His->Ser@14	cleaved H-K@C-term; missed K-C@1; missed R-L@6	-0.00267698	1658.77	830.394	1658.78	830.395	2	9	1.1.1.869.20	36.5732	8515	36.5397
Exp 1	5	16.74	16.74	49.21	37.3	32.42	sp|Q921I1|TRFE_MOUSE	Serotransferrin OS=Mus musculus GN=Tf PE=1 SV=1			0	16.92	KCSTSRLLEACTFH	Carbamidomethyl(C)@2; Carbamidomethyl(C)@11; His->Ser@14	cleaved H-K@C-term; missed K-C@1; missed R-L@6	-0.00231077	1658.77	830.394	1658.78	830.395	2	5	1.1.1.881.20	37.1552	11171	36.8307
Exp 1	5	16.74	16.74	49.21	37.3	32.42	sp|Q921I1|TRFE_MOUSE	Serotransferrin OS=Mus musculus GN=Tf PE=1 SV=1			0	0	KPVDQYEDCYLARIPSHAVVAR	Carbamidomethyl(C)@9; His->Val@17	missed R-I@13	-0.0240774	2548.29	510.665	2548.31	510.669	5	10	2.1.1.880.8	28.0278	255677	28.1116
Exp 1	5	16.74	16.74	49.21	37.3	32.42	sp|Q921I1|TRFE_MOUSE	Serotransferrin OS=Mus musculus GN=Tf PE=1 SV=1			0	53.77	LLEACTFHKH	Carbamidomethyl(C)@5; His->Pro@10	missed K-H@9	0.00201429	1214.61	405.878	1214.61	405.878	3	7	1.1.1.737.5	30.0937	10324	30.4304
Exp 1	5	16.74	16.74	49.21	37.3	32.42	sp|Q921I1|TRFE_MOUSE	Serotransferrin OS=Mus musculus GN=Tf PE=1 SV=1			0	40.57	LLEACTFHKH	Carbamidomethyl(C)@5; His->Pro@10	missed K-H@9	0.00164808	1214.61	405.878	1214.61	405.878	3	8	1.1.1.747.6	30.5876	9856	30.528
Exp 1	5	16.74	16.74	49.21	37.3	32.42	sp|Q921I1|TRFE_MOUSE	Serotransferrin OS=Mus musculus GN=Tf PE=1 SV=1			0	36.75	LLEACTFHKH	Carbamidomethyl(C)@5; His->Pro@10	missed K-H@9	0.000650975	1214.61	405.878	1214.61	405.878	3	8	2.1.1.936.2	30.7428	20931	30.64
Exp 1	5	16.74	16.74	49.21	37.3	32.42	sp|Q921I1|TRFE_MOUSE	Serotransferrin OS=Mus musculus GN=Tf PE=1 SV=1			0	12.25	LLEACTFHKH	Carbamidomethyl(C)@5; His->Pro@10	missed K-H@9	0.00201429	1214.61	405.878	1214.61	405.878	3	7	1.1.1.742.5	30.3416	9397	30.4304
Exp 1	5	16.74	16.74	49.21	37.3	32.42	sp|Q921I1|TRFE_MOUSE	Serotransferrin OS=Mus musculus GN=Tf PE=1 SV=1			0	94.06	LYLGHNYVTAIR	Leu->Asp@3; Gly->Asn@4		-0.00119571	1477.73	739.872	1477.73	739.873	2	14	2.1.1.1328.17	49.9367	150910	49.907
Exp 1	5	16.74	16.74	49.21	37.3	32.42	sp|Q921I1|TRFE_MOUSE	Serotransferrin OS=Mus musculus GN=Tf PE=1 SV=1			0	91.38	LYLGHNYVTAIR	Leu->Asp@3; Gly->Asn@4		-0.00334086	1477.73	739.871	1477.73	739.873	2	14	1.1.1.1156.7	50.6433	43278	50.5505
Exp 1	5	16.74	16.74	49.21	37.3	32.42	sp|Q921I1|TRFE_MOUSE	Serotransferrin OS=Mus musculus GN=Tf PE=1 SV=1			0	79.85	LYLGHNYVTAIR	Carbamidomethyl@N-term; Leu->Asp@3		-0.00119571	1477.73	739.872	1477.73	739.873	2	13	2.1.1.1327.20	49.8918	150910	49.907
Exp 1	5	16.74	16.74	49.21	37.3	32.42	sp|Q921I1|TRFE_MOUSE	Serotransferrin OS=Mus musculus GN=Tf PE=1 SV=1			0	79.3	LYLGHNYVTAIR	Tyr->Phe@2; HexNAc(N)@6		-0.0295485	1605.82	536.281	1605.85	536.291	3	10	1.1.1.1049.5	45.3738	4207	45.2584
Exp 1	5	16.74	16.74	49.21	37.3	32.42	sp|Q921I1|TRFE_MOUSE	Serotransferrin OS=Mus musculus GN=Tf PE=1 SV=1			0	75.75	LYLGHNYVTAIR	Carbamidomethyl@N-term; Leu->Asp@3		-0.00119571	1477.73	739.872	1477.73	739.873	2	13	2.1.1.1326.11	49.8288	150910	49.907
Exp 1	5	16.74	16.74	49.21	37.3	32.42	sp|Q921I1|TRFE_MOUSE	Serotransferrin OS=Mus musculus GN=Tf PE=1 SV=1			0	50.54	LYLGHNYVTAIR	Leu->Thr@3; Asn->His@6		-0.0205244	1429.73	477.583	1429.75	477.589	3	11	1.1.1.944.4	40.2206	49790	40.2574
Exp 1	5	16.74	16.74	49.21	37.3	32.42	sp|Q921I1|TRFE_MOUSE	Serotransferrin OS=Mus musculus GN=Tf PE=1 SV=1			0	34.56	LYLGHNYVTAIR	Carbamidomethyl@N-term; Leu->Asp@3		-0.00334086	1477.73	739.871	1477.73	739.873	2	12	1.1.1.1151.6	50.39	43278	50.5505
Exp 1	5	16.74	16.74	49.21	37.3	32.42	sp|Q921I1|TRFE_MOUSE	Serotransferrin OS=Mus musculus GN=Tf PE=1 SV=1			0	31.91	LYLGHNYVTAIR	Carbamidomethyl@N-term; Leu->Asp@3		-0.00119571	1477.73	739.872	1477.73	739.873	2	12	2.1.1.1333.13	50.1765	113690	50.0063
Exp 1	5	16.74	16.74	49.21	37.3	32.42	sp|Q921I1|TRFE_MOUSE	Serotransferrin OS=Mus musculus GN=Tf PE=1 SV=1			0	31.88	LYLGHNYVTAIR	Carbamidomethyl@N-term; Leu->Asp@3		-0.004175	1477.73	493.583	1477.73	493.584	3	12	1.1.1.1153.3	50.4649	19222	50.5017
Exp 1	5	16.74	16.74	49.21	37.3	32.42	sp|Q921I1|TRFE_MOUSE	Serotransferrin OS=Mus musculus GN=Tf PE=1 SV=1			0	31.26	LYLGHNYVTAIR	Carbamidomethyl@N-term; Leu->Asp@3		-0.004175	1477.73	493.583	1477.73	493.584	3	12	1.1.1.1154.2	50.5237	19222	50.5017
Exp 1	5	16.74	16.74	49.21	37.3	32.42	sp|Q921I1|TRFE_MOUSE	Serotransferrin OS=Mus musculus GN=Tf PE=1 SV=1			0	31.26	LYLGHNYVTAIR	Carbamidomethyl@N-term; Leu->Asp@3		-0.004175	1477.73	493.583	1477.73	493.584	3	12	1.1.1.1157.5	50.6775	19222	50.5017
Exp 1	5	16.74	16.74	49.21	37.3	32.42	sp|Q921I1|TRFE_MOUSE	Serotransferrin OS=Mus musculus GN=Tf PE=1 SV=1			0	30.08	LYLGHNYVTAIR	Carbamyl@N-term; Leu->Trp@3		-0.0215096	1534.75	512.59	1534.77	512.597	3	10	1.1.1.1177.3	51.6438	1524	51.5793
Exp 1	5	16.74	16.74	49.21	37.3	32.42	sp|Q921I1|TRFE_MOUSE	Serotransferrin OS=Mus musculus GN=Tf PE=1 SV=1			0	29.52	LYLGHNYVTAIR	Carbamidomethyl@N-term; Leu->Met@3		-0.0234862	1493.72	498.914	1493.74	498.922	3	11	1.1.1.1070.8	46.4217	9183	46.5442
Exp 1	5	16.74	16.74	49.21	37.3	32.42	sp|Q921I1|TRFE_MOUSE	Serotransferrin OS=Mus musculus GN=Tf PE=1 SV=1			0	28.98	LYLGHNYVTAIR	Carbamidomethyl@N-term; Leu->Asp@3		-0.004175	1477.73	493.583	1477.73	493.584	3	12	1.1.1.1155.5	50.566	19222	50.5017
Exp 1	5	16.74	16.74	49.21	37.3	32.42	sp|Q921I1|TRFE_MOUSE	Serotransferrin OS=Mus musculus GN=Tf PE=1 SV=1			0	24.96	LYLGHNYVTAIR	Carbamidomethyl@N-term; Leu->Met@3		-0.0248295	1493.72	498.914	1493.74	498.922	3	9	2.1.1.1257.10	46.4573	18796	46.2952
Exp 1	5	16.74	16.74	49.21	37.3	32.42	sp|Q921I1|TRFE_MOUSE	Serotransferrin OS=Mus musculus GN=Tf PE=1 SV=1			0	20.14	LYLGHNYVTAIR	Carbamidomethyl@N-term; Leu->Met@3		-0.0234862	1493.72	498.914	1493.74	498.922	3	8	1.1.1.1075.10	46.6582	9183	46.5442
Exp 1	5	16.74	16.74	49.21	37.3	32.42	sp|Q921I1|TRFE_MOUSE	Serotransferrin OS=Mus musculus GN=Tf PE=1 SV=1			0	97.94	NLKQEDFELLCPDGTR	Glu->Met@5; Carbamidomethyl(C)@11; Oxidation(P)@12	missed K-Q@3	0.0175203	1951.93	651.651	1951.91	651.645	3	14	2.1.1.1193.17	43.3162	361087	43.2386
Exp 1	5	16.74	16.74	49.21	37.3	32.42	sp|Q921I1|TRFE_MOUSE	Serotransferrin OS=Mus musculus GN=Tf PE=1 SV=1			0	97.47	NLKQEDFELLCPDGTR	Glu->Met@5; Carbamidomethyl(C)@11; Oxidation(P)@12	missed K-Q@3	0.0175203	1951.93	651.651	1951.91	651.645	3	14	2.1.1.1198.13	43.5597	361087	43.2386
Exp 1	5	16.74	16.74	49.21	37.3	32.42	sp|Q921I1|TRFE_MOUSE	Serotransferrin OS=Mus musculus GN=Tf PE=1 SV=1			0	78.9	NLKQEDFELLCPDGTR	Glu->Asp@5; Phe->Tyr@7; Carbamidomethyl(C)@11; Oxidation(P)@12	missed K-Q@3	0.0291592	1951.92	651.649	1951.89	651.639	3	14	1.1.1.1034.10	44.652	4694	44.712
Exp 1	5	16.74	16.74	49.21	37.3	32.42	sp|Q921I1|TRFE_MOUSE	Serotransferrin OS=Mus musculus GN=Tf PE=1 SV=1			0	74.16	NLKQEDFELLCPDGTR	Glu->Asp@5; Phe->Tyr@7; Carbamidomethyl(C)@11; Oxidation(P)@12	missed K-Q@3	0.0350186	1951.93	651.65	1951.89	651.639	3	14	1.1.1.1029.11	44.4043	5204	44.3646
Exp 1	5	16.74	16.74	49.21	37.3	32.42	sp|Q921I1|TRFE_MOUSE	Serotransferrin OS=Mus musculus GN=Tf PE=1 SV=1			0	67.37	NLKQEDFELLCPDGTR	Glu->Met@5; Carbamidomethyl(C)@11; Oxidation(P)@12	missed K-Q@3	0.0173071	1951.93	651.651	1951.91	651.645	3	13	1.1.1.1019.7	43.8987	111662	43.6725
Exp 1	5	16.74	16.74	49.21	37.3	32.42	sp|Q921I1|TRFE_MOUSE	Serotransferrin OS=Mus musculus GN=Tf PE=1 SV=1			0	36.62	NLKQEDFELLCPDGTR	Gln->Met@4; Carbamidomethyl(C)@11; Oxidation(P)@12	missed K-Q@3	0.0182455	1952.92	651.979	1952.9	651.973	3	12	2.1.1.1238.14	45.5349	17782	45.56
Exp 1	5	16.74	16.74	49.21	37.3	32.42	sp|Q921I1|TRFE_MOUSE	Serotransferrin OS=Mus musculus GN=Tf PE=1 SV=1			0	29.55	NLKQEDFELLCPDGTR	Glu->Met@5; Carbamidomethyl(C)@11; Oxidation(P)@12	missed K-Q@3	0.0175203	1951.93	651.651	1951.91	651.645	3	12	2.1.1.1203.15	43.8053	305156	43.2875
Exp 1	5	16.74	16.74	49.21	37.3	32.42	sp|Q921I1|TRFE_MOUSE	Serotransferrin OS=Mus musculus GN=Tf PE=1 SV=1			0	29.16	NLKQEDFELLCPDGTR	Glu->Met@5; Carbamidomethyl(C)@11; Oxidation(P)@12	missed K-Q@3	0.0172108	1951.93	488.99	1951.91	488.986	4	12	2.1.1.1190.6	43.1515	28631	43.1408
Exp 1	5	16.74	16.74	49.21	37.3	32.42	sp|Q921I1|TRFE_MOUSE	Serotransferrin OS=Mus musculus GN=Tf PE=1 SV=1			0	27.96	NLKQEDFELLCPDGTR	Glu->Met@5; Carbamidomethyl(C)@11; Oxidation(P)@12	missed K-Q@3	0.0173071	1951.93	651.651	1951.91	651.645	3	12	1.1.1.1024.7	44.1408	111662	43.6725
Exp 1	5	16.74	16.74	49.21	37.3	32.42	sp|Q921I1|TRFE_MOUSE	Serotransferrin OS=Mus musculus GN=Tf PE=1 SV=1			0	27.61	NLKQEDFELLCPDGTR	Glu->Met@5; Carbamidomethyl(C)@11; Oxidation(P)@12	missed K-Q@3	0.0180696	1951.93	651.651	1951.91	651.645	3	12	2.1.1.1208.14	44.0546	8767	44.0268
Exp 1	5	16.74	16.74	49.21	37.3	32.42	sp|Q921I1|TRFE_MOUSE	Serotransferrin OS=Mus musculus GN=Tf PE=1 SV=1			0	24.95	NLKQEDFELLCPDGTR	Glu->Met@5; Carbamidomethyl(C)@11; Oxidation(P)@12	missed K-Q@3	0.0173071	1951.93	651.651	1951.91	651.645	3	12	1.1.1.1009.8	43.3941	89898	43.574
Exp 1	5	16.74	16.74	49.21	37.3	32.42	sp|Q921I1|TRFE_MOUSE	Serotransferrin OS=Mus musculus GN=Tf PE=1 SV=1			0	17.69	NLKQEDFELLCPDGTRK	Deamidated(N)@1; Deamidated(Q)@4; Carbamidomethyl(C)@11; Oxidation(P)@12	cleaved K-P@C-term; missed K-Q@3; missed R-K@16	0.0475832	2080.03	694.349	2079.98	694.333	3	9	1.1.1.917.18	38.9184	5090	38.9369
Exp 1	5	16.74	16.74	49.21	37.3	32.42	sp|Q921I1|TRFE_MOUSE	Serotransferrin OS=Mus musculus GN=Tf PE=1 SV=1			0	0	PEGTTPEKYLGAEYMQSVGNMR		cleaved L-P@N-term; missed K-Y@8	0.0446333	2457.18	820.066	2457.13	820.051	3	4	2.1.1.1264.11	46.7992	2550	46.8293
Exp 1	5	16.74	16.74	49.21	37.3	32.42	sp|Q921I1|TRFE_MOUSE	Serotransferrin OS=Mus musculus GN=Tf PE=1 SV=1			0	95.11	SDTSITWNNLK	Thr->Ala@3; Deamidated(N)@8	cleaved A-S@N-term	0.00137654	1248.6	417.207	1248.6	417.207	3	13	1.1.1.949.4	40.4614	33799	40.5032
Exp 1	5	16.74	16.74	49.21	37.3	32.42	sp|Q921I1|TRFE_MOUSE	Serotransferrin OS=Mus musculus GN=Tf PE=1 SV=1			0	99	SKDFQLFSSPLGK	Asp->Glu@3; Leu->His@11		0.000608135	1490.75	497.925	1490.75	497.925	3	17	1.1.1.793.13	32.8698	27035	32.8476
Exp 1	5	16.74	16.74	49.21	37.3	32.42	sp|Q921I1|TRFE_MOUSE	Serotransferrin OS=Mus musculus GN=Tf PE=1 SV=1			0	76.74	SKDFQLFSSPLGK	Asp->Glu@3; Leu->His@11		0.00132939	1490.75	746.384	1490.75	746.383	2	11	1.1.1.792.8	32.8358	2186	32.8476
Exp 1	5	16.74	16.74	49.21	37.3	32.42	sp|Q921I1|TRFE_MOUSE	Serotransferrin OS=Mus musculus GN=Tf PE=1 SV=1			0	99	TAGWNIPMGMLYNR	Met->Leu@10; Arg->Lys@14		0.000114535	1576.81	789.411	1576.81	789.411	2	24	1.1.1.1309.12	58.1575	49206	58.1301
Exp 1	5	16.74	16.74	49.21	37.3	32.42	sp|Q921I1|TRFE_MOUSE	Serotransferrin OS=Mus musculus GN=Tf PE=1 SV=1			0	99	TAGWNIPMGMLYNR	Oxidation(M)@8; Met->Leu@10; Arg->Lys@14		0.0012819	1592.8	797.409	1592.8	797.408	2	21	2.1.1.1349.6	50.9814	27313	50.9949
Exp 1	5	16.74	16.74	49.21	37.3	32.42	sp|Q921I1|TRFE_MOUSE	Serotransferrin OS=Mus musculus GN=Tf PE=1 SV=1			0	99	TAGWNIPMGMLYNR	Met->Leu@10; Arg->Lys@14		0.000403416	1576.81	789.411	1576.81	789.411	2	21	2.1.1.1479.12	57.3601	43239	57.5182
Exp 1	5	16.74	16.74	49.21	37.3	32.42	sp|Q921I1|TRFE_MOUSE	Serotransferrin OS=Mus musculus GN=Tf PE=1 SV=1			0	99	TAGWNIPMGMLYNR	Met->Leu@10; Arg->Lys@14		8.83415e-05	1576.81	526.61	1576.81	526.61	3	18	2.1.1.1482.8	57.5031	11403	57.5182
Exp 1	5	16.74	16.74	49.21	37.3	32.42	sp|Q921I1|TRFE_MOUSE	Serotransferrin OS=Mus musculus GN=Tf PE=1 SV=1			0	99	TAGWNIPMGMLYNR	Met->Leu@10; Arg->Lys@14		8.83415e-05	1576.81	526.61	1576.81	526.61	3	13	2.1.1.1483.5	57.5271	11403	57.5182
Exp 1	5	16.74	16.74	49.21	37.3	32.42	sp|Q921I1|TRFE_MOUSE	Serotransferrin OS=Mus musculus GN=Tf PE=1 SV=1			0	99	TAGWNIPMGMLYNR	Met->Leu@10; Arg->Lys@14		0.000159276	1576.81	789.411	1576.81	789.411	2	21	2.1.1.1484.8	57.6043	43560	57.6161
Exp 1	5	16.74	16.74	49.21	37.3	32.42	sp|Q921I1|TRFE_MOUSE	Serotransferrin OS=Mus musculus GN=Tf PE=1 SV=1			0	99	TAGWNIPMGMLYNR	Met->Leu@10; Arg->Lys@14		8.83415e-05	1576.81	526.61	1576.81	526.61	3	20	2.1.1.1485.9	57.6453	15569	57.6161
Exp 1	5	16.74	16.74	49.21	37.3	32.42	sp|Q921I1|TRFE_MOUSE	Serotransferrin OS=Mus musculus GN=Tf PE=1 SV=1			0	99	TAGWNIPMGMLYNR	Met->Leu@10; Arg->Lys@14		-9.47638e-05	1576.81	526.61	1576.81	526.61	3	15	2.1.1.1486.7	57.6776	13537	57.7144
Exp 1	5	16.74	16.74	49.21	37.3	32.42	sp|Q921I1|TRFE_MOUSE	Serotransferrin OS=Mus musculus GN=Tf PE=1 SV=1			0	99	TAGWNIPMGMLYNR	Met->Leu@10; Arg->Lys@14		-9.47638e-05	1576.81	526.61	1576.81	526.61	3	18	2.1.1.1487.12	57.7451	13537	57.7144
Exp 1	5	16.74	16.74	49.21	37.3	32.42	sp|Q921I1|TRFE_MOUSE	Serotransferrin OS=Mus musculus GN=Tf PE=1 SV=1			0	99	TAGWNIPMGMLYNR	Met->Leu@10; Arg->Lys@14		8.83415e-05	1576.81	526.61	1576.81	526.61	3	20	2.1.1.1488.4	57.7704	10543	57.9104
Exp 1	5	16.74	16.74	49.21	37.3	32.42	sp|Q921I1|TRFE_MOUSE	Serotransferrin OS=Mus musculus GN=Tf PE=1 SV=1			0	99	TAGWNIPMGMLYNR	Met->Leu@10; Arg->Lys@14		0.000525486	1576.81	789.411	1576.81	789.411	2	21	2.1.1.1489.5	57.8344	32687	57.8122
Exp 1	5	16.74	16.74	49.21	37.3	32.42	sp|Q921I1|TRFE_MOUSE	Serotransferrin OS=Mus musculus GN=Tf PE=1 SV=1			0	99	TAGWNIPMGMLYNR	Met->Leu@10; Arg->Lys@14		8.83415e-05	1576.81	526.61	1576.81	526.61	3	20	2.1.1.1490.7	57.8853	10543	57.9104
Exp 1	5	16.74	16.74	49.21	37.3	32.42	sp|Q921I1|TRFE_MOUSE	Serotransferrin OS=Mus musculus GN=Tf PE=1 SV=1			0	99	TAGWNIPMGMLYNR	Met->Leu@10; Arg->Lys@14		-9.47638e-05	1576.81	526.61	1576.81	526.61	3	18	2.1.1.1492.10	57.9836	8921	58.0087
Exp 1	5	16.74	16.74	49.21	37.3	32.42	sp|Q921I1|TRFE_MOUSE	Serotransferrin OS=Mus musculus GN=Tf PE=1 SV=1			0	99	TAGWNIPMGMLYNR	Met->Leu@10; Arg->Lys@14		-9.47638e-05	1576.81	526.61	1576.81	526.61	3	18	2.1.1.1493.5	58.0182	8921	58.0087
Exp 1	5	16.74	16.74	49.21	37.3	32.42	sp|Q921I1|TRFE_MOUSE	Serotransferrin OS=Mus musculus GN=Tf PE=1 SV=1			0	99	TAGWNIPMGMLYNR	Met->Leu@10; Arg->Lys@14		0.00101377	1576.81	789.411	1576.81	789.411	2	22	2.1.1.1494.6	58.0891	15463	58.1075
Exp 1	5	16.74	16.74	49.21	37.3	32.42	sp|Q921I1|TRFE_MOUSE	Serotransferrin OS=Mus musculus GN=Tf PE=1 SV=1			0	99	TAGWNIPMGMLYNR	Met->Leu@10; Arg->Lys@14		-9.47638e-05	1576.81	526.61	1576.81	526.61	3	18	2.1.1.1495.7	58.1302	8921	58.0087
Exp 1	5	16.74	16.74	49.21	37.3	32.42	sp|Q921I1|TRFE_MOUSE	Serotransferrin OS=Mus musculus GN=Tf PE=1 SV=1			0	99	TAGWNIPMGMLYNR	Met->Leu@10; Arg->Lys@14		-9.47638e-05	1576.81	526.61	1576.81	526.61	3	17	2.1.1.1496.6	58.1711	8921	58.0087
Exp 1	5	16.74	16.74	49.21	37.3	32.42	sp|Q921I1|TRFE_MOUSE	Serotransferrin OS=Mus musculus GN=Tf PE=1 SV=1			0	99	TAGWNIPMGMLYNR	Met->Leu@10; Arg->Lys@14		0.000454552	1576.81	526.61	1576.81	526.61	3	18	2.1.1.1498.5	58.2777	4253	58.3045
Exp 1	5	16.74	16.74	49.21	37.3	32.42	sp|Q921I1|TRFE_MOUSE	Serotransferrin OS=Mus musculus GN=Tf PE=1 SV=1			0	99	TAGWNIPMGMLYNR	Met->Leu@10; Arg->Lys@14		0.00101377	1576.81	789.411	1576.81	789.411	2	17	2.1.1.1499.13	58.3359	9131	58.3045
Exp 1	5	16.74	16.74	49.21	37.3	32.42	sp|Q921I1|TRFE_MOUSE	Serotransferrin OS=Mus musculus GN=Tf PE=1 SV=1			0	99	TAGWNIPMGMLYNR	Met->Leu@10; Arg->Lys@14		0.000454552	1576.81	526.61	1576.81	526.61	3	18	2.1.1.1500.5	58.3899	2597	58.4034
Exp 1	5	16.74	16.74	49.21	37.3	32.42	sp|Q921I1|TRFE_MOUSE	Serotransferrin OS=Mus musculus GN=Tf PE=1 SV=1			0	99	TAGWNIPMGMLYNR	Met->Leu@10; Arg->Lys@14		0.000525486	1576.81	789.411	1576.81	789.411	2	18	2.1.1.1504.7	58.596	2971	58.6012
Exp 1	5	16.74	16.74	49.21	37.3	32.42	sp|Q921I1|TRFE_MOUSE	Serotransferrin OS=Mus musculus GN=Tf PE=1 SV=1			0	99	TAGWNIPMGMLYNR	Met->Leu@10; Arg->Lys@14		0.000236605	1576.81	789.411	1576.81	789.411	2	20	1.1.1.1314.17	58.4048	34082	58.3761
Exp 1	5	16.74	16.74	49.21	37.3	32.42	sp|Q921I1|TRFE_MOUSE	Serotransferrin OS=Mus musculus GN=Tf PE=1 SV=1			0	99	TAGWNIPMGMLYNR	Oxidation(M)@8; Met->Leu@10; Arg->Lys@14		-0.000391412	1592.8	531.941	1592.8	531.941	3	18	2.1.1.1347.6	50.8653	12937	50.8954
Exp 1	5	16.74	16.74	49.21	37.3	32.42	sp|Q921I1|TRFE_MOUSE	Serotransferrin OS=Mus musculus GN=Tf PE=1 SV=1			0	99	TAGWNIPMGMLYNR	Oxidation(M)@8; Met->Leu@10; Arg->Lys@14		-0.000391412	1592.8	531.941	1592.8	531.941	3	17	2.1.1.1348.8	50.9104	12937	50.8954
Exp 1	5	16.74	16.74	49.21	37.3	32.42	sp|Q921I1|TRFE_MOUSE	Serotransferrin OS=Mus musculus GN=Tf PE=1 SV=1			0	99	TAGWNIPMGMLYNR	Oxidation(M)@8; Met->Leu@10; Arg->Lys@14		-0.000208307	1592.8	531.941	1592.8	531.941	3	19	2.1.1.1351.8	51.0823	14022	51.0941
Exp 1	5	16.74	16.74	49.21	37.3	32.42	sp|Q921I1|TRFE_MOUSE	Serotransferrin OS=Mus musculus GN=Tf PE=1 SV=1			0	99	TAGWNIPMGMLYNR	Met->Leu@10; Arg->Lys@14		0.000114535	1576.81	789.411	1576.81	789.411	2	19	1.1.1.1299.18	57.6761	57324	58.0321
Exp 1	5	16.74	16.74	49.21	37.3	32.42	sp|Q921I1|TRFE_MOUSE	Serotransferrin OS=Mus musculus GN=Tf PE=1 SV=1			0	99	TAGWNIPMGMLYNR	Met->Leu@10; Arg->Lys@14		-0.000440768	1576.81	526.61	1576.81	526.61	3	19	1.1.1.1303.7	57.8603	9351	57.8368
Exp 1	5	16.74	16.74	49.21	37.3	32.42	sp|Q921I1|TRFE_MOUSE	Serotransferrin OS=Mus musculus GN=Tf PE=1 SV=1			0	99	TAGWNIPMGMLYNR	Met->Leu@10; Arg->Lys@14		-0.000990083	1576.81	526.609	1576.81	526.61	3	20	1.1.1.1305.7	57.958	13792	58.0321
Exp 1	5	16.74	16.74	49.21	37.3	32.42	sp|Q921I1|TRFE_MOUSE	Serotransferrin OS=Mus musculus GN=Tf PE=1 SV=1			0	99	TAGWNIPMGMLYNR	Met->Leu@10; Arg->Lys@14		-0.000990083	1576.81	526.609	1576.81	526.61	3	20	1.1.1.1307.7	58.0525	13792	58.0321
Exp 1	5	16.74	16.74	49.21	37.3	32.42	sp|Q921I1|TRFE_MOUSE	Serotransferrin OS=Mus musculus GN=Tf PE=1 SV=1			0	99	TAGWNIPMGMLYNR	Met->Leu@10; Arg->Lys@14		-0.00117319	1576.81	526.609	1576.81	526.61	3	18	1.1.1.1315.8	58.4419	11435	58.2779
Exp 1	5	16.74	16.74	49.21	37.3	32.42	sp|Q921I1|TRFE_MOUSE	Serotransferrin OS=Mus musculus GN=Tf PE=1 SV=1			0	99	TAGWNIPMGMLYNR	Met->Leu@10; Arg->Lys@14		0.000525486	1576.81	789.411	1576.81	789.411	2	13	2.1.1.1509.7	58.8449	2447	58.7503
Exp 1	5	16.74	16.74	49.21	37.3	32.42	sp|Q921I1|TRFE_MOUSE	Serotransferrin OS=Mus musculus GN=Tf PE=1 SV=1			0	99	TAGWNIPMGMLYNR	Deamidated(N)@5; Met->Leu@10; Arg->Lys@14		0.0189045	1577.81	789.912	1577.79	789.903	2	19	1.1.1.1304.16	57.9125	6589	58.0321
Exp 1	5	16.74	16.74	49.21	37.3	32.42	sp|Q921I1|TRFE_MOUSE	Serotransferrin OS=Mus musculus GN=Tf PE=1 SV=1			0	99	TAGWNIPMGMLYNR	Met->Leu@10; Arg->Lys@14		-0.000990083	1576.81	526.609	1576.81	526.61	3	18	1.1.1.1306.6	57.9936	13792	58.0321
Exp 1	5	16.74	16.74	49.21	37.3	32.42	sp|Q921I1|TRFE_MOUSE	Serotransferrin OS=Mus musculus GN=Tf PE=1 SV=1			0	99	TAGWNIPMGMLYNR	Met->Leu@10; Arg->Lys@14		-0.00117319	1576.81	526.609	1576.81	526.61	3	16	1.1.1.1313.10	58.3443	11435	58.2779
Exp 1	5	16.74	16.74	49.21	37.3	32.42	sp|Q921I1|TRFE_MOUSE	Serotransferrin OS=Mus musculus GN=Tf PE=1 SV=1			0	99	TAGWNIPMGMLYNR	Oxidation(M)@8; Met->Leu@10; Arg->Lys@14		-0.000391412	1592.8	531.941	1592.8	531.941	3	16	2.1.1.1346.8	50.817	12937	50.8954
Exp 1	5	16.74	16.74	49.21	37.3	32.42	sp|Q921I1|TRFE_MOUSE	Serotransferrin OS=Mus musculus GN=Tf PE=1 SV=1			0	99	TAGWNIPMGMLYNR	Oxidation(M)@8; Met->Leu@10; Arg->Lys@14		-0.00167448	1592.8	531.941	1592.8	531.941	3	19	1.1.1.1174.3	51.5001	5995	51.6773
Exp 1	5	16.74	16.74	49.21	37.3	32.42	sp|Q921I1|TRFE_MOUSE	Serotransferrin OS=Mus musculus GN=Tf PE=1 SV=1			0	99	TAGWNIPMGMLYNR	Oxidation(M)@8; Met->Leu@10; Arg->Lys@14		-0.00167448	1592.8	531.941	1592.8	531.941	3	19	1.1.1.1177.4	51.6505	5995	51.6773
Exp 1	5	16.74	16.74	49.21	37.3	32.42	sp|Q921I1|TRFE_MOUSE	Serotransferrin OS=Mus musculus GN=Tf PE=1 SV=1			0	99	TAGWNIPMGMLYNR	Met->Leu@10; Arg->Lys@14		-0.00190561	1576.81	526.609	1576.81	526.61	3	15	1.1.1.1320.8	58.6933	11818	58.1793
Exp 1	5	16.74	16.74	49.21	37.3	32.42	sp|Q921I1|TRFE_MOUSE	Serotransferrin OS=Mus musculus GN=Tf PE=1 SV=1			0	99	TAGWNIPMGMLYNR	Oxidation(M)@8; Met->Leu@10; Arg->Lys@14		-0.000208307	1592.8	531.941	1592.8	531.941	3	17	2.1.1.1353.9	51.1604	14022	51.0941
Exp 1	5	16.74	16.74	49.21	37.3	32.42	sp|Q921I1|TRFE_MOUSE	Serotransferrin OS=Mus musculus GN=Tf PE=1 SV=1			0	99	TAGWNIPMGMLYNR	Met->Leu@10; Arg->Lys@14		-0.00117319	1576.81	526.609	1576.81	526.61	3	18	1.1.1.1312.4	58.2906	11435	58.2779
Exp 1	5	16.74	16.74	49.21	37.3	32.42	sp|Q921I1|TRFE_MOUSE	Serotransferrin OS=Mus musculus GN=Tf PE=1 SV=1			0	99	TAGWNIPMGMLYNR	Oxidation(M)@8; Met->Leu@10; Arg->Lys@14		-0.000208307	1592.8	531.941	1592.8	531.941	3	16	2.1.1.1350.5	51.0046	13393	50.9949
Exp 1	5	16.74	16.74	49.21	37.3	32.42	sp|Q921I1|TRFE_MOUSE	Serotransferrin OS=Mus musculus GN=Tf PE=1 SV=1			0	99	TAGWNIPMGMLYNR	Met->Leu@10; Arg->Lys@14		-0.00117319	1576.81	526.609	1576.81	526.61	3	16	1.1.1.1317.4	58.5348	11435	58.2779
Exp 1	5	16.74	16.74	49.21	37.3	32.42	sp|Q921I1|TRFE_MOUSE	Serotransferrin OS=Mus musculus GN=Tf PE=1 SV=1			0	99	TAGWNIPMGMLYNR	Oxidation(M)@8; Met->Leu@10; Arg->Lys@14		-0.00167448	1592.8	531.941	1592.8	531.941	3	16	1.1.1.1173.4	51.4496	5995	51.6773
Exp 1	5	16.74	16.74	49.21	37.3	32.42	sp|Q921I1|TRFE_MOUSE	Serotransferrin OS=Mus musculus GN=Tf PE=1 SV=1			0	99	TAGWNIPMGMLYNR	Oxidation(M)@8; Met->Leu@10; Arg->Lys@14		-0.00167448	1592.8	531.941	1592.8	531.941	3	18	1.1.1.1179.3	51.7421	5995	51.6773
Exp 1	5	16.74	16.74	49.21	37.3	32.42	sp|Q921I1|TRFE_MOUSE	Serotransferrin OS=Mus musculus GN=Tf PE=1 SV=1			0	99	TAGWNIPMGMLYNR	Oxidation(M)@8; Met->Leu@10; Arg->Lys@14		-0.00167448	1592.8	531.941	1592.8	531.941	3	15	1.1.1.1185.5	52.0429	5635	51.6773
Exp 1	5	16.74	16.74	49.21	37.3	32.42	sp|Q921I1|TRFE_MOUSE	Serotransferrin OS=Mus musculus GN=Tf PE=1 SV=1			0	99	TAGWNIPMGMLYNR	Met->Leu@10; Arg->Lys@14		-0.000990083	1576.81	526.609	1576.81	526.61	3	15	1.1.1.1302.5	57.7966	13792	58.0321
Exp 1	5	16.74	16.74	49.21	37.3	32.42	sp|Q921I1|TRFE_MOUSE	Serotransferrin OS=Mus musculus GN=Tf PE=1 SV=1			0	99	TAGWNIPMGMLYNR	Met->Leu@10; Arg->Lys@14		-0.00190561	1576.81	526.609	1576.81	526.61	3	14	1.1.1.1318.4	58.5786	4298	58.6204
Exp 1	5	16.74	16.74	49.21	37.3	32.42	sp|Q921I1|TRFE_MOUSE	Serotransferrin OS=Mus musculus GN=Tf PE=1 SV=1			0	99	TAGWNIPMGMLYNR	Met->Leu@10; Arg->Lys@14		0.000236605	1576.81	789.411	1576.81	789.411	2	17	1.1.1.1319.13	58.6424	22533	58.5226
Exp 1	5	16.74	16.74	49.21	37.3	32.42	sp|Q921I1|TRFE_MOUSE	Serotransferrin OS=Mus musculus GN=Tf PE=1 SV=1			0	99	TAGWNIPMGMLYNR	Oxidation(M)@8; Met->Leu@10; Arg->Lys@14		-0.00167448	1592.8	531.941	1592.8	531.941	3	17	1.1.1.1180.7	51.8128	5995	51.6773
Exp 1	5	16.74	16.74	49.21	37.3	32.42	sp|Q921I1|TRFE_MOUSE	Serotransferrin OS=Mus musculus GN=Tf PE=1 SV=1			0	99	TAGWNIPMGMLYNR	Oxidation(M)@8; Met->Leu@10; Arg->Lys@14		-0.00167448	1592.8	531.941	1592.8	531.941	3	17	1.1.1.1175.7	51.5675	5995	51.6773
Exp 1	5	16.74	16.74	49.21	37.3	32.42	sp|Q921I1|TRFE_MOUSE	Serotransferrin OS=Mus musculus GN=Tf PE=1 SV=1			0	99	TAGWNIPMGMLYNR	Oxidation(M)@8; Met->Leu@10; Arg->Lys@14		0.000915693	1592.8	797.409	1592.8	797.408	2	15	2.1.1.1359.13	51.4811	5828	51.4429
Exp 1	5	16.74	16.74	49.21	37.3	32.42	sp|Q921I1|TRFE_MOUSE	Serotransferrin OS=Mus musculus GN=Tf PE=1 SV=1			0	99	TAGWNIPMGMLYNR	Oxidation(M)@8; Met->Leu@10; Arg->Lys@14		-0.00167448	1592.8	531.941	1592.8	531.941	3	15	1.1.1.1188.2	52.1831	5635	51.6773
Exp 1	5	16.74	16.74	49.21	37.3	32.42	sp|Q921I1|TRFE_MOUSE	Serotransferrin OS=Mus musculus GN=Tf PE=1 SV=1			0	98.69	TAGWNIPMGMLYNR	Oxidation(M)@8; Met->Leu@10; Arg->Lys@14		-0.00167448	1592.8	531.941	1592.8	531.941	3	14	1.1.1.1182.6	51.8974	5186	51.6773
Exp 1	5	16.74	16.74	49.21	37.3	32.42	sp|Q921I1|TRFE_MOUSE	Serotransferrin OS=Mus musculus GN=Tf PE=1 SV=1			0	97.02	TAGWNIPMGMLYNR	Oxidation(M)@8; Met->Leu@10; Arg->Lys@14		-0.000208307	1592.8	531.941	1592.8	531.941	3	13	2.1.1.1352.8	51.1093	14022	51.0941
Exp 1	5	16.74	16.74	49.21	37.3	32.42	sp|Q921I1|TRFE_MOUSE	Serotransferrin OS=Mus musculus GN=Tf PE=1 SV=1			0	91.58	TAGWNIPMGMLYNR	Met->Leu@10; Arg->Lys@14		0.000236605	1576.81	789.411	1576.81	789.411	2	13	1.1.1.1324.12	58.9052	22533	58.5226
Exp 1	5	16.74	16.74	49.21	37.3	32.42	sp|Q921I1|TRFE_MOUSE	Serotransferrin OS=Mus musculus GN=Tf PE=1 SV=1			0	36.03	TAGWNIPMGMLYNR	Met->Thr@10		0.0234776	1592.8	531.941	1592.78	531.933	3	11	1.1.1.1183.2	51.9383	5635	51.6773
Exp 1	5	16.74	16.74	49.21	37.3	32.42	sp|Q921I1|TRFE_MOUSE	Serotransferrin OS=Mus musculus GN=Tf PE=1 SV=1			0	17.03	TAGWNIPMGMLYNR	Met->Thr@10		0.0243374	1592.8	797.408	1592.78	797.396	2	7	1.1.1.1191.6	52.3586	1196	52.3146
Exp 1	5	16.74	16.74	49.21	37.3	32.42	sp|Q921I1|TRFE_MOUSE	Serotransferrin OS=Mus musculus GN=Tf PE=1 SV=1			0	16.94	TAGWNIPMGMLYNR	Met->Thr@10		0.0234776	1592.8	531.941	1592.78	531.933	3	8	1.1.1.1172.5	51.4123	5995	51.6773
Exp 1	5	16.74	16.74	49.21	37.3	32.42	sp|Q921I1|TRFE_MOUSE	Serotransferrin OS=Mus musculus GN=Tf PE=1 SV=1			0	0	TAGWNIPMGMLYNR	Met->Thr@10		0.0260678	1592.8	797.409	1592.78	797.396	2	9	2.1.1.1364.11	51.7314	5828	51.4429
Exp 1	5	16.74	16.74	49.21	37.3	32.42	sp|Q921I1|TRFE_MOUSE	Serotransferrin OS=Mus musculus GN=Tf PE=1 SV=1			0	97.76	TKCDEWSIISEGKIECESAETTEDCIEK	Carbamidomethyl(C)@3; Cys->Val@16; Carbamidomethyl(C)@25; Glu->Ala@27	missed K-C@2; missed K-I@13	-0.00739348	3227.48	807.877	3227.49	807.879	4	15	2.1.1.1228.24	45.0642	97283	45.0727
Exp 1	5	16.74	16.74	49.21	37.3	32.42	sp|Q921I1|TRFE_MOUSE	Serotransferrin OS=Mus musculus GN=Tf PE=1 SV=1			0	95.35	TKCDEWSIISEGKIECESAETTEDCIEK	Cys->Val@3; Carbamidomethyl(C)@16; Carbamidomethyl(C)@25; Glu->Ala@27	missed K-C@2; missed K-I@13	-0.0077521	3227.48	807.877	3227.49	807.879	4	15	1.1.1.1046.17	45.25	27957	45.1089
Exp 1	5	16.74	16.74	49.21	37.3	32.42	sp|Q921I1|TRFE_MOUSE	Serotransferrin OS=Mus musculus GN=Tf PE=1 SV=1			0	29.55	TKCDEWSIISEGKIECESAETTEDCIEK	Carbamidomethyl(C)@3; Cys->Val@16; Carbamidomethyl(C)@25; Glu->Ala@27	missed K-C@2; missed K-I@13	-0.00739348	3227.48	807.877	3227.49	807.879	4	13	2.1.1.1223.15	44.8123	97283	45.0727
Exp 1	5	16.74	16.74	49.21	37.3	32.42	sp|Q921I1|TRFE_MOUSE	Serotransferrin OS=Mus musculus GN=Tf PE=1 SV=1			0	24.24	TKCDEWSIISEGKIECESAETTEDCIEK	Carbamidomethyl(C)@3; Cys->Val@16; Carbamidomethyl(C)@25; Glu->Ala@27	missed K-C@2; missed K-I@13	-0.0077521	3227.48	807.877	3227.49	807.879	4	13	1.1.1.1041.15	45.0011	31778	45.1089
Exp 1	5	16.74	16.74	49.21	37.3	32.42	sp|Q921I1|TRFE_MOUSE	Serotransferrin OS=Mus musculus GN=Tf PE=1 SV=1			0	0	TVGALLACAAL	Carbamidomethyl(C)@8	cleaved L-T@N-term; cleaved L-G@C-term	0.0171501	1058.6	530.306	1058.58	530.297	2	5	2.1.1.1069.13	37.2393	10799	36.9248
Exp 1	5	16.74	16.74	49.21	37.3	32.42	sp|Q921I1|TRFE_MOUSE	Serotransferrin OS=Mus musculus GN=Tf PE=1 SV=1			0	0	TVLPPDGPR			-0.0111576	950.507	476.261	950.519	476.267	2	4	1.1.1.894.4	37.7637	7204	37.511
Exp 1	5	16.74	16.74	49.21	37.3	32.42	sp|Q921I1|TRFE_MOUSE	Serotransferrin OS=Mus musculus GN=Tf PE=1 SV=1			0	0	TVLPPDGPR			-0.0116955	950.507	476.261	950.519	476.267	2	4	2.1.1.1067.8	37.1337	9079	37.0223
Exp 1	5	16.74	16.74	49.21	37.3	32.42	sp|Q921I1|TRFE_MOUSE	Serotransferrin OS=Mus musculus GN=Tf PE=1 SV=1			0	77	VAFVK		cleaved D-V@N-term	7.26766e-05	562.348	563.355	562.348	563.355	1	6	1.1.1.641.17	25.4375	12127	25.4088
Exp 1	5	16.74	16.74	49.21	37.3	32.42	sp|Q921I1|TRFE_MOUSE	Serotransferrin OS=Mus musculus GN=Tf PE=1 SV=1			0	72.87	VAFVK		cleaved D-V@N-term	-0.00426083	562.344	563.351	562.348	563.355	1	6	1.1.1.636.15	25.1918	420	25.1668
Exp 1	5	16.74	16.74	49.21	37.3	32.42	sp|Q921I1|TRFE_MOUSE	Serotransferrin OS=Mus musculus GN=Tf PE=1 SV=1			0	68.76	VAFVK		cleaved D-V@N-term	0.000695894	562.349	563.356	562.348	563.355	1	6	2.1.1.819.9	25.0706	17907	25.0556
Exp 1	5	16.74	16.74	49.21	37.3	32.42	sp|Q921I1|TRFE_MOUSE	Serotransferrin OS=Mus musculus GN=Tf PE=1 SV=1			0	99	WCALSHLER	Carbamidomethyl(C)@2; Leu->His@7		0.000699364	1194.54	598.275	1194.54	598.275	2	13	2.1.1.653.8	16.9879	4895	16.8532
Exp 1	5	16.74	16.74	49.21	37.3	32.42	sp|Q921I1|TRFE_MOUSE	Serotransferrin OS=Mus musculus GN=Tf PE=1 SV=1			0	98.7	WCALSHLER	Carbamidomethyl(C)@2; Leu->His@7		0.000699364	1194.54	598.275	1194.54	598.275	2	11	2.1.1.650.12	16.848	4895	16.8532
Exp 1	5	16.74	16.74	49.21	37.3	32.42	sp|Q921I1|TRFE_MOUSE	Serotransferrin OS=Mus musculus GN=Tf PE=1 SV=1			0	98.25	WCALSHLER	Carbamidomethyl(C)@2; Leu->His@7		-0.00115309	1194.53	399.185	1194.54	399.186	3	9	2.1.1.701.6	19.3323	1649	19.2637
Exp 1	5	16.74	16.74	49.21	37.3	32.42	sp|Q921I1|TRFE_MOUSE	Serotransferrin OS=Mus musculus GN=Tf PE=1 SV=1			0	97.48	WCALSHLER	Carbamidomethyl(C)@2; Leu->His@7		-0.00078233	1194.53	598.274	1194.54	598.275	2	14	1.1.1.481.5	17.6755	3183	17.6309
Exp 1	5	16.74	16.74	49.21	37.3	32.42	sp|Q921I1|TRFE_MOUSE	Serotransferrin OS=Mus musculus GN=Tf PE=1 SV=1			0	96.78	WCALSHLER	Carbamidomethyl(C)@2; Leu->His@7		0.000699364	1194.54	598.275	1194.54	598.275	2	11	2.1.1.649.6	16.7742	4895	16.8532
Exp 1	5	16.74	16.74	49.21	37.3	32.42	sp|Q921I1|TRFE_MOUSE	Serotransferrin OS=Mus musculus GN=Tf PE=1 SV=1			0	96.47	WCALSHLER	Carbamidomethyl(C)@2; Leu->His@7		-0.00078233	1194.53	598.274	1194.54	598.275	2	13	1.1.1.479.4	17.5641	3183	17.6309
Exp 1	5	16.74	16.74	49.21	37.3	32.42	sp|Q921I1|TRFE_MOUSE	Serotransferrin OS=Mus musculus GN=Tf PE=1 SV=1			0	95.78	WCALSHLER	Carbamidomethyl(C)@2; Leu->His@7		0.000699364	1194.54	598.275	1194.54	598.275	2	10	2.1.1.647.18	16.6974	5539	16.8532
Exp 1	5	16.74	16.74	49.21	37.3	32.42	sp|Q921I1|TRFE_MOUSE	Serotransferrin OS=Mus musculus GN=Tf PE=1 SV=1			0	95.4	WCALSHLER	Carbamidomethyl(C)@2; Leu->His@7		-0.00127061	1194.53	598.274	1194.54	598.275	2	13	1.1.1.484.4	17.8255	3185	17.7305
Exp 1	5	16.74	16.74	49.21	37.3	32.42	sp|Q921I1|TRFE_MOUSE	Serotransferrin OS=Mus musculus GN=Tf PE=1 SV=1			0	95.38	WCALSHLER	Carbamidomethyl(C)@2; Leu->His@7		-0.00087843	1194.53	399.185	1194.54	399.186	3	13	2.1.1.656.3	17.1194	88875	17.0485
Exp 1	5	16.74	16.74	49.21	37.3	32.42	sp|Q921I1|TRFE_MOUSE	Serotransferrin OS=Mus musculus GN=Tf PE=1 SV=1			0	94.46	WCALSHLER	Carbamidomethyl(C)@2; Leu->His@7		0.000211083	1194.54	598.275	1194.54	598.275	2	9	2.1.1.655.9	17.0922	3721	17.0485
Exp 1	5	16.74	16.74	49.21	37.3	32.42	sp|Q921I1|TRFE_MOUSE	Serotransferrin OS=Mus musculus GN=Tf PE=1 SV=1			0	93.93	WCALSHLER	Carbamidomethyl(C)@2; Leu->His@7		0.000211083	1194.54	598.275	1194.54	598.275	2	13	2.1.1.654.3	17.0217	3537	17.0485
Exp 1	5	16.74	16.74	49.21	37.3	32.42	sp|Q921I1|TRFE_MOUSE	Serotransferrin OS=Mus musculus GN=Tf PE=1 SV=1			0	93.13	WCALSHLER	Carbamidomethyl(C)@2; Leu->His@7		-0.00127061	1194.53	598.274	1194.54	598.275	2	12	1.1.1.486.4	17.9257	3185	17.7305
Exp 1	5	16.74	16.74	49.21	37.3	32.42	sp|Q921I1|TRFE_MOUSE	Serotransferrin OS=Mus musculus GN=Tf PE=1 SV=1			0	92.73	WCALSHLER	Carbamidomethyl(C)@2; Leu->His@7		-0.00127061	1194.53	598.274	1194.54	598.275	2	8	1.1.1.488.6	18.0255	3420	17.7305
Exp 1	5	16.74	16.74	49.21	37.3	32.42	sp|Q921I1|TRFE_MOUSE	Serotransferrin OS=Mus musculus GN=Tf PE=1 SV=1			0	90.91	WCALSHLER	Carbamidomethyl(C)@2; Leu->His@7		-0.00087843	1194.53	399.185	1194.54	399.186	3	10	2.1.1.681.3	18.3465	3091	18.1821
Exp 1	5	16.74	16.74	49.21	37.3	32.42	sp|Q921I1|TRFE_MOUSE	Serotransferrin OS=Mus musculus GN=Tf PE=1 SV=1			0	85.7	WCALSHLER	Carbamidomethyl(C)@2; Leu->His@7		-0.000853615	1194.53	399.185	1194.54	399.186	3	12	1.1.1.483.2	17.7539	75493	17.7305
Exp 1	5	16.74	16.74	49.21	37.3	32.42	sp|Q921I1|TRFE_MOUSE	Serotransferrin OS=Mus musculus GN=Tf PE=1 SV=1			0	83.68	WCALSHLER	Carbamidomethyl(C)@2; Leu->His@7		0.000699364	1194.54	598.275	1194.54	598.275	2	11	2.1.1.648.10	16.7454	4748	16.8532
Exp 1	5	16.74	16.74	49.21	37.3	32.42	sp|Q921I1|TRFE_MOUSE	Serotransferrin OS=Mus musculus GN=Tf PE=1 SV=1			0	79.64	WCALSHLER	Carbamidomethyl(C)@2; Leu->His@7		0.000211083	1194.54	598.275	1194.54	598.275	2	12	2.1.1.659.2	17.2674	3721	17.0485
Exp 1	5	16.74	16.74	49.21	37.3	32.42	sp|Q921I1|TRFE_MOUSE	Serotransferrin OS=Mus musculus GN=Tf PE=1 SV=1			0	76.74	WCALSHLER	Carbamidomethyl(C)@2; Leu->His@7		-0.0020438	1194.53	399.185	1194.54	399.186	3	7	1.1.1.500.5	18.5487	9565	18.0807
Exp 1	5	16.74	16.74	49.21	37.3	32.42	sp|Q921I1|TRFE_MOUSE	Serotransferrin OS=Mus musculus GN=Tf PE=1 SV=1			0	70.5	WCALSHLER	Carbamidomethyl(C)@2; Leu->His@7; Carbamidomethyl(E)@8		-0.00242345	1251.55	418.192	1251.56	418.193	3	9	1.1.1.473.5	17.2474	4043	17.331
Exp 1	5	16.74	16.74	49.21	37.3	32.42	sp|Q921I1|TRFE_MOUSE	Serotransferrin OS=Mus musculus GN=Tf PE=1 SV=1			0	52.09	WCALSHLER	Carbamidomethyl(C)@2; Leu->His@7		-0.00140293	1194.53	399.185	1194.54	399.186	3	9	1.1.1.496.5	18.3582	34854	17.8807
Exp 1	5	16.74	16.74	49.21	37.3	32.42	sp|Q921I1|TRFE_MOUSE	Serotransferrin OS=Mus musculus GN=Tf PE=1 SV=1			0	49.58	WCALSHLER	Carbamidomethyl(C)@2; Leu->His@7		-0.00087843	1194.53	399.185	1194.54	399.186	3	11	2.1.1.651.3	16.8719	108246	16.902
Exp 1	5	16.74	16.74	49.21	37.3	32.42	sp|Q921I1|TRFE_MOUSE	Serotransferrin OS=Mus musculus GN=Tf PE=1 SV=1			0	46.99	WCALSHLER	Carbamidomethyl(C)@2; Leu->His@7		-0.00087843	1194.53	399.185	1194.54	399.186	3	10	2.1.1.666.3	17.6058	72093	17.0973
Exp 1	5	16.74	16.74	49.21	37.3	32.42	sp|Q921I1|TRFE_MOUSE	Serotransferrin OS=Mus musculus GN=Tf PE=1 SV=1			0	41.74	WCALSHLER	Carbamidomethyl(C)@2; Leu->His@7		-0.00087843	1194.53	399.185	1194.54	399.186	3	11	2.1.1.661.3	17.3663	81965	17.0485
Exp 1	5	16.74	16.74	49.21	37.3	32.42	sp|Q921I1|TRFE_MOUSE	Serotransferrin OS=Mus musculus GN=Tf PE=1 SV=1			0	40.69	WCALSHLER	Carbamidomethyl(C)@2; Leu->His@7		-0.00087843	1194.53	399.185	1194.54	399.186	3	9	2.1.1.676.3	18.0993	3524	18.0835
Exp 1	5	16.74	16.74	49.21	37.3	32.42	sp|Q921I1|TRFE_MOUSE	Serotransferrin OS=Mus musculus GN=Tf PE=1 SV=1			0	40.29	WCALSHLER	Carbamidomethyl(C)@2; Leu->His@7		0.000699364	1194.54	598.275	1194.54	598.275	2	9	2.1.1.652.17	16.9389	4895	16.8532
Exp 1	5	16.74	16.74	49.21	37.3	32.42	sp|Q921I1|TRFE_MOUSE	Serotransferrin OS=Mus musculus GN=Tf PE=1 SV=1			0	39.31	WCALSHLER	Carbamidomethyl(C)@2; Leu->His@7		-0.0015193	1194.53	399.185	1194.54	399.186	3	8	2.1.1.696.4	19.0838	8288	18.7732
Exp 1	5	16.74	16.74	49.21	37.3	32.42	sp|Q921I1|TRFE_MOUSE	Serotransferrin OS=Mus musculus GN=Tf PE=1 SV=1			0	29.87	WCALSHLER	Carbamidomethyl(C)@2; Leu->His@7		-0.0015193	1194.53	399.185	1194.54	399.186	3	8	2.1.1.686.4	18.5886	8288	18.7732
Exp 1	5	16.74	16.74	49.21	37.3	32.42	sp|Q921I1|TRFE_MOUSE	Serotransferrin OS=Mus musculus GN=Tf PE=1 SV=1			0	28.95	WCALSHLER	Carbamidomethyl(C)@2; Leu->His@7		-0.0015193	1194.53	399.185	1194.54	399.186	3	9	2.1.1.671.3	17.8495	4945	17.7876
Exp 1	5	16.74	16.74	49.21	37.3	32.42	sp|Q921I1|TRFE_MOUSE	Serotransferrin OS=Mus musculus GN=Tf PE=1 SV=1			0	17.43	WCALSHLER	Carbamidomethyl(C)@2; Leu->His@7		-0.00087843	1194.53	399.185	1194.54	399.186	3	10	2.1.1.646.3	16.6262	108246	16.902
Exp 1	5	16.74	16.74	49.21	37.3	32.42	sp|Q921I1|TRFE_MOUSE	Serotransferrin OS=Mus musculus GN=Tf PE=1 SV=1			0	17.14	WCALSHLER	Carbamidomethyl(C)@2; Leu->His@7		-0.00231846	1194.53	399.185	1194.54	399.186	3	6	1.1.1.510.4	19.0365	5085	19.1756
Exp 1	5	16.74	16.74	49.21	37.3	32.42	sp|Q921I1|TRFE_MOUSE	Serotransferrin OS=Mus musculus GN=Tf PE=1 SV=1			0	12.85	WCALSHLER	Carbamidomethyl(C)@2; Leu->His@7		-0.00127061	1194.53	598.274	1194.54	598.275	2	7	1.1.1.482.11	17.7254	3185	17.7305
Exp 1	5	16.74	16.74	49.21	37.3	32.42	sp|Q921I1|TRFE_MOUSE	Serotransferrin OS=Mus musculus GN=Tf PE=1 SV=1			0	12.85	WCALSHLER	Carbamidomethyl(C)@2; Leu->His@7		-0.000853615	1194.53	399.185	1194.54	399.186	3	10	1.1.1.487.3	17.9474	69263	17.7305
Exp 1	5	16.74	16.74	49.21	37.3	32.42	sp|Q921I1|TRFE_MOUSE	Serotransferrin OS=Mus musculus GN=Tf PE=1 SV=1			0	12.75	WCALSHLER	Carbamidomethyl(C)@2; Leu->His@7		-0.000578957	1194.53	399.185	1194.54	399.186	3	9	1.1.1.491.3	18.1444	69263	17.7305
Exp 1	5	16.74	16.74	49.21	37.3	32.42	sp|Q921I1|TRFE_MOUSE	Serotransferrin OS=Mus musculus GN=Tf PE=1 SV=1			0	99	WCAVSEHENTK	Carbamidomethyl(C)@2; Asn->Ala@9		-0.00056349	1316.58	659.298	1316.58	659.298	2	16	2.1.1.735.5	21.0078	124190	20.8266
Exp 1	5	16.74	16.74	49.21	37.3	32.42	sp|Q921I1|TRFE_MOUSE	Serotransferrin OS=Mus musculus GN=Tf PE=1 SV=1			0	99	WCAVSEHENTK	Carbamidomethyl(C)@2; Asn->Ala@9		-0.00056349	1316.58	659.298	1316.58	659.298	2	16	2.1.1.737.17	21.1067	124190	20.8266
Exp 1	5	16.74	16.74	49.21	37.3	32.42	sp|Q921I1|TRFE_MOUSE	Serotransferrin OS=Mus musculus GN=Tf PE=1 SV=1			0	99	WCAVSEHENTK	Carbamidomethyl(C)@2; Asn->Ala@9		-0.00056349	1316.58	659.298	1316.58	659.298	2	16	2.1.1.736.12	21.0582	124190	20.8266
Exp 1	5	16.74	16.74	49.21	37.3	32.42	sp|Q921I1|TRFE_MOUSE	Serotransferrin OS=Mus musculus GN=Tf PE=1 SV=1			0	99	WCAVSEHENTK	Carbamidomethyl(C)@2; Asn->Ala@9		-0.000440453	1316.58	439.868	1316.58	439.868	3	15	2.1.1.733.3	20.8803	1154249	20.8266
Exp 1	5	16.74	16.74	49.21	37.3	32.42	sp|Q921I1|TRFE_MOUSE	Serotransferrin OS=Mus musculus GN=Tf PE=1 SV=1			0	99	WCAVSEHENTK	Carbamidomethyl(C)@2; Asn->Ala@9		-0.000807631	1316.58	659.298	1316.58	659.298	2	15	2.1.1.739.10	21.2003	124190	20.8266
Exp 1	5	16.74	16.74	49.21	37.3	32.42	sp|Q921I1|TRFE_MOUSE	Serotransferrin OS=Mus musculus GN=Tf PE=1 SV=1			0	99	WCAVSEHENTK	Carbamidomethyl(C)@2; Asn->Ala@9		-0.000729817	1316.58	659.298	1316.58	659.298	2	16	1.1.1.547.13	20.8595	53286	20.868
Exp 1	5	16.74	16.74	49.21	37.3	32.42	sp|Q921I1|TRFE_MOUSE	Serotransferrin OS=Mus musculus GN=Tf PE=1 SV=1			0	99	WCAVSEHENTK	Carbamidomethyl(C)@2; Asn->Ala@9		-0.00056349	1316.58	659.298	1316.58	659.298	2	14	2.1.1.729.10	20.7078	109828	20.8266
Exp 1	5	16.74	16.74	49.21	37.3	32.42	sp|Q921I1|TRFE_MOUSE	Serotransferrin OS=Mus musculus GN=Tf PE=1 SV=1			0	98.68	WCAVSEHENTK	Carbamidomethyl(C)@2; Asn->Ala@9		-0.00124909	1316.58	439.868	1316.58	439.868	3	15	1.1.1.549.7	20.9304	462834	20.868
Exp 1	5	16.74	16.74	49.21	37.3	32.42	sp|Q921I1|TRFE_MOUSE	Serotransferrin OS=Mus musculus GN=Tf PE=1 SV=1			0	98.64	WCAVSEHENTK	Carbamidomethyl(C)@2; Asn->Ala@9		-0.00190626	1316.58	659.297	1316.58	659.298	2	14	2.1.1.740.7	21.2438	8308	21.264
Exp 1	5	16.74	16.74	49.21	37.3	32.42	sp|Q921I1|TRFE_MOUSE	Serotransferrin OS=Mus musculus GN=Tf PE=1 SV=1			0	98.39	WCAVSEHENTK	Carbamidomethyl(C)@2; Asn->Ala@9		4.68608e-05	1316.58	659.298	1316.58	659.298	2	10	2.1.1.727.18	20.6235	3705	20.4848
Exp 1	5	16.74	16.74	49.21	37.3	32.42	sp|Q921I1|TRFE_MOUSE	Serotransferrin OS=Mus musculus GN=Tf PE=1 SV=1			0	98.16	WCAVSEHENTK	Carbamidomethyl(C)@2; Asn->Ala@9		-0.000973959	1316.58	659.298	1316.58	659.298	2	12	1.1.1.533.6	20.1634	1458	20.1769
Exp 1	5	16.74	16.74	49.21	37.3	32.42	sp|Q921I1|TRFE_MOUSE	Serotransferrin OS=Mus musculus GN=Tf PE=1 SV=1			0	97.12	WCAVSEHENTK	Carbamidomethyl(C)@2; Asn->Ala@9		-0.000729817	1316.58	659.298	1316.58	659.298	2	12	1.1.1.553.8	21.1554	53286	20.868
Exp 1	5	16.74	16.74	49.21	37.3	32.42	sp|Q921I1|TRFE_MOUSE	Serotransferrin OS=Mus musculus GN=Tf PE=1 SV=1			0	94.46	WCAVSEHENTK	Carbamidomethyl(C)@2; Asn->Ala@9		-0.00251661	1316.58	659.297	1316.58	659.298	2	11	2.1.1.745.6	21.4925	5260	21.4576
Exp 1	5	16.74	16.74	49.21	37.3	32.42	sp|Q921I1|TRFE_MOUSE	Serotransferrin OS=Mus musculus GN=Tf PE=1 SV=1			0	93.05	WCAVSEHENTK	Carbamidomethyl(C)@2; Asn->Ala@9		-0.000440453	1316.58	439.868	1316.58	439.868	3	13	2.1.1.728.3	20.6374	1030660	20.8266
Exp 1	5	16.74	16.74	49.21	37.3	32.42	sp|Q921I1|TRFE_MOUSE	Serotransferrin OS=Mus musculus GN=Tf PE=1 SV=1			0	92.73	WCAVSEHENTK	Carbamidomethyl(C)@2; Asn->Ala@9		-0.000440453	1316.58	439.868	1316.58	439.868	3	13	2.1.1.738.3	21.1235	1154249	20.8266
Exp 1	5	16.74	16.74	49.21	37.3	32.42	sp|Q921I1|TRFE_MOUSE	Serotransferrin OS=Mus musculus GN=Tf PE=1 SV=1			0	92.1	WCAVSEHENTK	Carbamidomethyl(C)@2; Asn->Ala@9		-0.000729817	1316.58	659.298	1316.58	659.298	2	10	1.1.1.552.13	21.0965	53286	20.868
Exp 1	5	16.74	16.74	49.21	37.3	32.42	sp|Q921I1|TRFE_MOUSE	Serotransferrin OS=Mus musculus GN=Tf PE=1 SV=1			0	83.68	WCAVSEHENTK	Carbamidomethyl(C)@2; Asn->Ala@9		4.68608e-05	1316.58	659.298	1316.58	659.298	2	9	2.1.1.726.16	20.5708	3478	20.4848
Exp 1	5	16.74	16.74	49.21	37.3	32.42	sp|Q921I1|TRFE_MOUSE	Serotransferrin OS=Mus musculus GN=Tf PE=1 SV=1			0	80.24	WCAVSEHENTK	Carbamidomethyl(C)@2; Asn->Ala@9		-0.00152375	1316.58	439.867	1316.58	439.868	3	12	1.1.1.539.6	20.4396	15210	20.3269
Exp 1	5	16.74	16.74	49.21	37.3	32.42	sp|Q921I1|TRFE_MOUSE	Serotransferrin OS=Mus musculus GN=Tf PE=1 SV=1			0	75.23	WCAVSEHENTK	Carbamidomethyl@N-term; Carbamidomethyl(C)@2; Asn->Ala@9		-0.00126067	1373.6	458.875	1373.6	458.875	3	12	2.1.1.737.12	21.9	15925	21.7
Exp 1	5	16.74	16.74	49.21	37.3	32.42	sp|Q921I1|TRFE_MOUSE	Serotransferrin OS=Mus musculus GN=Tf PE=1 SV=1			0	71.41	WCAVSEHENTK	Carbamidomethyl(C)@2; Asn->Ala@9		-0.000715111	1316.58	439.868	1316.58	439.868	3	12	2.1.1.723.2	20.3924	48940	20.4848
Exp 1	5	16.74	16.74	49.21	37.3	32.42	sp|Q921I1|TRFE_MOUSE	Serotransferrin OS=Mus musculus GN=Tf PE=1 SV=1			0	69.89	WCAVSEHENTK	Carbamidomethyl(C)@2; Asn->Ala@9		-0.00188996	1316.58	439.867	1316.58	439.868	3	11	1.1.1.534.9	20.1936	17207	20.1769
Exp 1	5	16.74	16.74	49.21	37.3	32.42	sp|Q921I1|TRFE_MOUSE	Serotransferrin OS=Mus musculus GN=Tf PE=1 SV=1			0	50.08	WCAVSEHENTK	Carbamidomethyl(C)@2; Asn->Ala@9		-0.00124909	1316.58	439.868	1316.58	439.868	3	11	1.1.1.544.10	20.6896	462834	20.868
Exp 1	5	16.74	16.74	49.21	37.3	32.42	sp|Q921I1|TRFE_MOUSE	Serotransferrin OS=Mus musculus GN=Tf PE=1 SV=1			0	40.29	WCAVSEHENTK	Carbamidomethyl(C)@2; Asn->Ala@9		-0.00108132	1316.58	439.868	1316.58	439.868	3	11	2.1.1.743.3	21.3658	806373	20.8753
Exp 1	5	16.74	16.74	49.21	37.3	32.42	sp|Q921I1|TRFE_MOUSE	Serotransferrin OS=Mus musculus GN=Tf PE=1 SV=1			0	40.29	WCAVSEHENTK	Carbamidomethyl(C)@2; Asn->Ala@9		-0.00135598	1316.58	439.868	1316.58	439.868	3	11	2.1.1.748.3	21.6078	139657	21.1185
Exp 1	5	16.74	16.74	49.21	37.3	32.42	sp|Q921I1|TRFE_MOUSE	Serotransferrin OS=Mus musculus GN=Tf PE=1 SV=1			0	34.26	WCAVSEHENTK	Carbamidomethyl(C)@2; Asn->Ala@9		-0.000715111	1316.58	439.868	1316.58	439.868	3	9	2.1.1.763.3	22.3353	7374	22.3787
Exp 1	5	16.74	16.74	49.21	37.3	32.42	sp|Q921I1|TRFE_MOUSE	Serotransferrin OS=Mus musculus GN=Tf PE=1 SV=1			0	33.96	WCAVSEHENTK	Carbamidomethyl(C)@2; Asn->Ala@9		-0.00152375	1316.58	439.867	1316.58	439.868	3	9	1.1.1.559.5	21.411	12262	21.4512
Exp 1	5	16.74	16.74	49.21	37.3	32.42	sp|Q921I1|TRFE_MOUSE	Serotransferrin OS=Mus musculus GN=Tf PE=1 SV=1			0	27.69	WCAVSEHENTK	Carbamidomethyl(C)@2; Asn->Ala@9		-0.00163064	1316.58	439.867	1316.58	439.868	3	9	2.1.1.753.2	21.8486	15381	21.7966
Exp 1	5	16.74	16.74	49.21	37.3	32.42	sp|Q921I1|TRFE_MOUSE	Serotransferrin OS=Mus musculus GN=Tf PE=1 SV=1			0	25.47	WCAVSEHENTK	Carbamidomethyl(C)@2; Asn->Gln@9		-0.000711352	1373.6	458.875	1373.6	458.875	3	10	2.1.1.727.13	20.6068	41517	20.7296
Exp 1	5	16.74	16.74	49.21	37.3	32.42	sp|Q921I1|TRFE_MOUSE	Serotransferrin OS=Mus musculus GN=Tf PE=1 SV=1			0	15.64	WCAVSEHENTK	Carbamidomethyl(C)@2; Asn->Gln@9		-0.0018936	1373.6	458.875	1373.6	458.875	3	10	1.1.1.542.5	20.5891	14789	20.6719
Exp 1	5	16.74	16.74	49.21	37.3	32.42	sp|Q921I1|TRFE_MOUSE	Serotransferrin OS=Mus musculus GN=Tf PE=1 SV=1			0	12.72	WCAVSEHENTK	Carbamidomethyl(C)@2; Asn->Ala@9		-0.00124909	1316.58	439.868	1316.58	439.868	3	7	1.1.1.549.6	20.9271	462834	20.868
Exp 1	5	16.74	16.74	49.21	37.3	32.42	sp|Q921I1|TRFE_MOUSE	Serotransferrin OS=Mus musculus GN=Tf PE=1 SV=1			0	12.2	WCAVSEHENTK	Carbamidomethyl(C)@2; Asn->Ala@9		-0.00124909	1316.58	439.868	1316.58	439.868	3	10	1.1.1.554.4	21.1674	527719	20.868
Exp 1	5	16.74	16.74	49.21	37.3	32.42	sp|Q921I1|TRFE_MOUSE	Serotransferrin OS=Mus musculus GN=Tf PE=1 SV=1			0	0	WCAVSEHENTK	Carbamidomethyl(C)@2; Asn->Gln@9		-0.00335845	1373.6	458.874	1373.6	458.875	3	7	1.1.1.528.8	19.9058	996	19.9259
Exp 1	5	16.74	16.74	49.21	37.3	32.42	sp|Q921I1|TRFE_MOUSE	Serotransferrin OS=Mus musculus GN=Tf PE=1 SV=1			0	20.64	WCAVSEHENTKCISFR	Carbamidomethyl(C)@2; Deamidated(N)@9; Lys->Arg@11; Carbamidomethyl(C)@12	missed K-C@11	-0.0126248	2051.88	513.978	2051.89	513.981	4	10	1.1.1.660.6	26.3444	8699	26.2852
Exp 1	5	16.74	16.74	49.21	37.3	32.42	sp|Q921I1|TRFE_MOUSE	Serotransferrin OS=Mus musculus GN=Tf PE=1 SV=1			0	0	WCAVSEHENTKCISFR	Carbamidomethyl(C)@2; Deamidated(N)@9; Lys->Arg@11; Carbamidomethyl(C)@12	missed K-C@11	-0.000901577	2051.89	513.981	2051.89	513.981	4	9	2.1.1.853.13	26.7287	10198	26.61
Exp 1	5	16.74	16.74	49.21	37.3	32.42	sp|Q921I1|TRFE_MOUSE	Serotransferrin OS=Mus musculus GN=Tf PE=1 SV=1			0	98.89	YAVAVVK		cleaved Y-Y@N-term	0.00177604	748.45	375.232	748.448	375.231	2	10	2.1.1.813.4	24.772	24635	24.8621
Exp 1	5	16.74	16.74	49.21	37.3	32.42	sp|Q921I1|TRFE_MOUSE	Serotransferrin OS=Mus musculus GN=Tf PE=1 SV=1			0	86.94	YAVAVVK		cleaved Y-Y@N-term	7.47193e-05	748.448	375.231	748.448	375.231	2	7	1.1.1.637.2	25.2187	19888	25.0703
Exp 1	5	16.74	16.74	49.21	37.3	32.42	sp|Q921I1|TRFE_MOUSE	Serotransferrin OS=Mus musculus GN=Tf PE=1 SV=1			0	83.04	YAVAVVK	Tyr->Phe@1	cleaved Y-Y@N-term	0.000913831	732.454	367.234	732.453	367.234	2	7	2.1.1.949.4	31.382	3188	31.4736
Exp 1	5	16.74	16.74	49.21	37.3	32.42	sp|Q921I1|TRFE_MOUSE	Serotransferrin OS=Mus musculus GN=Tf PE=1 SV=1			0	0	YAVAVVK		cleaved Y-Y@N-term	0.000257825	748.449	375.232	748.448	375.231	2	4	1.1.1.642.2	25.4612	1821	25.5063
Exp 1	47	0.48	0.48	4.778	0.5973	0.5973	sp|Q99MV1|TDRD1_MOUSE	Tudor domain-containing protein 1 OS=Mus musculus GN=Tdrd1 PE=1 SV=2			0.476254	96.04	LCPIIPK	Carbamidomethyl(C)@2		0.000178378	839.494	420.754	839.494	420.754	2	6	2.1.1.1151.2	41.2446	7283	41.1921
Exp 1	47	0.48	0.48	4.778	0.5973	0.5973	sp|Q99MV1|TDRD1_MOUSE	Tudor domain-containing protein 1 OS=Mus musculus GN=Tdrd1 PE=1 SV=2			0	0	EILPSGNVK			-0.00144303	955.532	478.774	955.534	478.774	2	4	1.1.1.584.7	22.6315	11311	22.7176
Exp 1	47	0.48	0.48	4.778	0.5973	0.5973	sp|Q99MV1|TDRD1_MOUSE	Tudor domain-containing protein 1 OS=Mus musculus GN=Tdrd1 PE=1 SV=2			0	0	EITAGAERVMFSDLR		missed R-V@8	0.00639917	1693.85	424.47	1693.85	424.469	4	4	2.1.1.1022.6	34.9468	2822	34.9852
Exp 1	47	0.48	0.48	4.778	0.5973	0.5973	sp|Q99MV1|TDRD1_MOUSE	Tudor domain-containing protein 1 OS=Mus musculus GN=Tdrd1 PE=1 SV=2			0	0	MPRNNLEASTCK	Carbamidomethyl(C)@11	cleaved M-M@N-term; missed R-N@3	0.001594	1419.66	474.228	1419.66	474.227	3	3	1.1.1.1289.11	57.1767	1679	57.1095
Exp 1	47	0.48	0.48	4.778	0.5973	0.5973	sp|Q99MV1|TDRD1_MOUSE	Tudor domain-containing protein 1 OS=Mus musculus GN=Tdrd1 PE=1 SV=2			0	0	RKSASTKEIPHSR		missed R-K@1; missed K-S@2	0.00251095	1495.82	748.919	1495.82	748.918	2	3	1.1.1.886.18	37.395	4552	37.4135
Exp 1	47	0.48	0.48	4.778	0.5973	0.5973	sp|Q99MV1|TDRD1_MOUSE	Tudor domain-containing protein 1 OS=Mus musculus GN=Tdrd1 PE=1 SV=2			0	0	VMFSDLR	Oxidation(M)@2		-0.00228355	882.425	442.22	882.427	442.221	2	3	2.1.1.1144.8	40.9083	5065	40.9434
Exp 1	26	2.22	2.22	9.888	5.843	4.045	sp|Q9CWF2|TBB2B_MOUSE; sp|Q922F4|TBB6_MOUSE; sp|Q7TMM9|TBB2A_MOUSE	Tubulin beta-2B chain OS=Mus musculus GN=Tubb2b PE=1 SV=1; Tubulin beta-6 chain OS=Mus musculus GN=Tubb6 PE=1 SV=1; Tubulin beta-2A chain OS=Mus musculus GN=Tubb2a PE=1 SV=1			2	99	GHYTEGAELVDSVLDVVR			-7.49537e-05	1957.97	653.665	1957.97	653.665	3	13	2.1.1.1511.12	58.9342	1016	58.85
Exp 1	26	2.22	2.22	9.888	5.843	4.045	sp|Q9CWF2|TBB2B_MOUSE; sp|Q922F4|TBB6_MOUSE; sp|Q7TMM9|TBB2A_MOUSE	Tubulin beta-2B chain OS=Mus musculus GN=Tubb2b PE=1 SV=1; Tubulin beta-6 chain OS=Mus musculus GN=Tubb6 PE=1 SV=1; Tubulin beta-2A chain OS=Mus musculus GN=Tubb2a PE=1 SV=1			0.220404	87.96	IREEYPDR		missed R-E@2	0.00259174	1076.53	359.85	1076.53	359.849	3	6	2.1.1.632.5	15.9199	1097	15.9104
Exp 1	26	2.22	2.22	9.888	5.843	4.045	sp|Q9CWF2|TBB2B_MOUSE; sp|Q922F4|TBB6_MOUSE; sp|Q7TMM9|TBB2A_MOUSE	Tubulin beta-2B chain OS=Mus musculus GN=Tubb2b PE=1 SV=1; Tubulin beta-6 chain OS=Mus musculus GN=Tubb6 PE=1 SV=1; Tubulin beta-2A chain OS=Mus musculus GN=Tubb2a PE=1 SV=1			0	0	IMNTFSVMPSPK			0.0124287	1350.68	451.234	1350.67	451.23	3	3	2.1.1.647.15	16.6874	2824	16.8044
Exp 1	26	2.22	2.22	9.888	5.843	4.045	sp|Q9CWF2|TBB2B_MOUSE; sp|Q922F4|TBB6_MOUSE; sp|Q7TMM9|TBB2A_MOUSE	Tubulin beta-2B chain OS=Mus musculus GN=Tubb2b PE=1 SV=1; Tubulin beta-6 chain OS=Mus musculus GN=Tubb6 PE=1 SV=1; Tubulin beta-2A chain OS=Mus musculus GN=Tubb2a PE=1 SV=1			0	46.99	IQELFK	Deamidated(Q)@2	cleaved A-I@N-term	0.00378112	777.431	389.723	777.427	389.721	2	6	2.1.1.1012.3	34.4556	11412	34.5478
Exp 1	26	2.22	2.22	9.888	5.843	4.045	sp|Q9CWF2|TBB2B_MOUSE; sp|Q922F4|TBB6_MOUSE; sp|Q7TMM9|TBB2A_MOUSE	Tubulin beta-2B chain OS=Mus musculus GN=Tubb2b PE=1 SV=1; Tubulin beta-6 chain OS=Mus musculus GN=Tubb6 PE=1 SV=1; Tubulin beta-2A chain OS=Mus musculus GN=Tubb2a PE=1 SV=1			0	32.48	IQELFK	Deamidated(Q)@2	cleaved A-I@N-term	0.00197506	777.429	389.722	777.427	389.721	2	6	1.1.1.840.2	35.1347	6042	35.2283
Exp 1	44	0.54	0.54	3.568	0.7929	0.7929	sp|Q9QVP9|FAK2_MOUSE	Protein-tyrosine kinase 2-beta OS=Mus musculus GN=Ptk2b PE=1 SV=1			0.537602	96.72	SNFELLEK			-0.00112594	978.501	490.258	978.502	490.258	2	8	1.1.1.824.9	34.37	9197	34.3052
Exp 1	44	0.54	0.54	3.568	0.7929	0.7929	sp|Q9QVP9|FAK2_MOUSE	Protein-tyrosine kinase 2-beta OS=Mus musculus GN=Ptk2b PE=1 SV=1			0	0	DMPHNALDKK		missed K-K@9	0.00385569	1167.57	584.795	1167.57	584.793	2	4	1.1.1.1033.8	44.5892	8866	44.6621
Exp 1	44	0.54	0.54	3.568	0.7929	0.7929	sp|Q9QVP9|FAK2_MOUSE	Protein-tyrosine kinase 2-beta OS=Mus musculus GN=Ptk2b PE=1 SV=1			0	0	IQQTFQQYASLR		cleaved M-I@N-term	0.00502353	1481.77	741.891	1481.76	741.889	2	5	1.1.1.1258.7	55.6506	2563	55.6119
Exp 1	44	0.54	0.54	3.568	0.7929	0.7929	sp|Q9QVP9|FAK2_MOUSE	Protein-tyrosine kinase 2-beta OS=Mus musculus GN=Ptk2b PE=1 SV=1			0	0	IQQTFQQYASLR		cleaved M-I@N-term	0.00643912	1481.77	741.892	1481.76	741.889	2	5	2.1.1.1427.6	54.8112	4405	54.7836
Exp 1	44	0.54	0.54	3.568	0.7929	0.7929	sp|Q9QVP9|FAK2_MOUSE	Protein-tyrosine kinase 2-beta OS=Mus musculus GN=Ptk2b PE=1 SV=1			0	94.07	SNFELLEK			0.000498843	978.503	490.259	978.502	490.258	2	9	2.1.1.999.9	33.836	9850	33.7716
Exp 1	44	0.54	0.54	3.568	0.7929	0.7929	sp|Q9QVP9|FAK2_MOUSE	Protein-tyrosine kinase 2-beta OS=Mus musculus GN=Ptk2b PE=1 SV=1			0	0	SNFELLEK			-0.00112594	978.501	490.258	978.502	490.258	2	4	1.1.1.824.10	34.3717	9197	34.3052
Exp 1	44	0.54	0.54	3.568	0.7929	0.7929	sp|Q9QVP9|FAK2_MOUSE	Protein-tyrosine kinase 2-beta OS=Mus musculus GN=Ptk2b PE=1 SV=1			0	0	YGLRLK		cleaved C-Y@N-term; missed R-L@4	-0.00945736	748.45	375.232	748.46	375.237	2	4	2.1.1.813.4	24.772	24635	24.8621
Exp 1	44	0.54	0.54	3.568	0.7929	0.7929	sp|Q9QVP9|FAK2_MOUSE	Protein-tyrosine kinase 2-beta OS=Mus musculus GN=Ptk2b PE=1 SV=1			0	0	YGLRLK		cleaved C-Y@N-term; missed R-L@4	-0.00945736	748.45	375.232	748.46	375.237	2	3	2.1.1.818.3	25.0121	24635	24.8621
Exp 1	29	2	3.55	8.537	4.201	3.523	sp|Q9R0R1|TRFM_MOUSE	Melanotransferrin OS=Mus musculus GN=Mfi2 PE=2 SV=1			2	99	CLAEGAGDVAFVK	Carbamidomethyl(C)@1; Ala->Asn@3		-0.0280877	1378.63	690.321	1378.66	690.335	2	13	2.1.1.1434.5	55.1517	2083	55.1277
Exp 1	29	2	3.55	8.537	4.201	3.523	sp|Q9R0R1|TRFM_MOUSE	Melanotransferrin OS=Mus musculus GN=Mfi2 PE=2 SV=1			0.00392635	99	CLVEHAGDVAFVK	Carbamidomethyl(C)@1; His->Pro@5		-0.000476254	1403.71	702.863	1403.71	702.863	2	11	2.1.1.1226.13	44.9471	8548	45.0727
Exp 1	29	2	3.55	8.537	4.201	3.523	sp|Q9R0R1|TRFM_MOUSE	Melanotransferrin OS=Mus musculus GN=Mfi2 PE=2 SV=1			0	0	AFVK		cleaved V-A@N-term	0.000289592	463.28	464.287	463.279	464.287	1	4	2.1.1.820.5	25.1125	20788	25.1041
Exp 1	29	2	3.55	8.537	4.201	3.523	sp|Q9R0R1|TRFM_MOUSE	Melanotransferrin OS=Mus musculus GN=Mfi2 PE=2 SV=1			0	99	CLAEGAGDVAFVK	Carbamidomethyl(C)@1; Ala->Asn@3		-0.0280877	1378.63	690.321	1378.66	690.335	2	14	2.1.1.1433.6	55.1092	2075	55.1277
Exp 1	29	2	3.55	8.537	4.201	3.523	sp|Q9R0R1|TRFM_MOUSE	Melanotransferrin OS=Mus musculus GN=Mfi2 PE=2 SV=1			0	99	CLAEGAGDVAFVK	Carbamidomethyl(C)@1; Ala->Pro@3		-0.00123902	1361.66	681.839	1361.66	681.84	2	13	2.1.1.1181.11	42.717	2790	42.7455
Exp 1	29	2	3.55	8.537	4.201	3.523	sp|Q9R0R1|TRFM_MOUSE	Melanotransferrin OS=Mus musculus GN=Mfi2 PE=2 SV=1			0	99	CLAEGAGDVAFVK	Carbamidomethyl(C)@1; Ala->Pro@3		-0.00123902	1361.66	681.839	1361.66	681.84	2	13	2.1.1.1171.20	42.2444	12827	42.3077
Exp 1	29	2	3.55	8.537	4.201	3.523	sp|Q9R0R1|TRFM_MOUSE	Melanotransferrin OS=Mus musculus GN=Mfi2 PE=2 SV=1			0	99	CLAEGAGDVAFVK	Carbamidomethyl(C)@1; Ala->Pro@3		-0.00148316	1361.66	681.839	1361.66	681.84	2	16	2.1.1.1176.16	42.4799	18440	42.4049
Exp 1	29	2	3.55	8.537	4.201	3.523	sp|Q9R0R1|TRFM_MOUSE	Melanotransferrin OS=Mus musculus GN=Mfi2 PE=2 SV=1			0	99	CLAEGAGDVAFVK	Carbamidomethyl(C)@1; Ala->Asn@3		-0.0293991	1378.63	690.32	1378.66	690.335	2	15	1.1.1.1249.5	55.1953	1077	55.1657
Exp 1	29	2	3.55	8.537	4.201	3.523	sp|Q9R0R1|TRFM_MOUSE	Melanotransferrin OS=Mus musculus GN=Mfi2 PE=2 SV=1			0	99	CLAEGAGDVAFVK	Carbamidomethyl(C)@1; Ala->Pro@3		-0.00123675	1361.66	681.839	1361.66	681.84	2	15	1.1.1.988.15	42.3858	7427	42.3556
Exp 1	29	2	3.55	8.537	4.201	3.523	sp|Q9R0R1|TRFM_MOUSE	Melanotransferrin OS=Mus musculus GN=Mfi2 PE=2 SV=1			0	99	CLAEGAGDVAFVK	Carbamidomethyl(C)@1; Ala->Asn@3		-0.0280877	1378.63	690.321	1378.66	690.335	2	10	2.1.1.1435.13	55.2177	2083	55.1277
Exp 1	29	2	3.55	8.537	4.201	3.523	sp|Q9R0R1|TRFM_MOUSE	Melanotransferrin OS=Mus musculus GN=Mfi2 PE=2 SV=1			0	99	CLAEGAGDVAFVK	Carbamidomethyl(C)@1; Ala->Pro@3		-0.00123675	1361.66	681.839	1361.66	681.84	2	11	1.1.1.983.14	42.1363	6748	42.1614
Exp 1	29	2	3.55	8.537	4.201	3.523	sp|Q9R0R1|TRFM_MOUSE	Melanotransferrin OS=Mus musculus GN=Mfi2 PE=2 SV=1			0	88.94	CLAEGAGDVAFVK	Carbamidomethyl(C)@1; Ala->Met@3		-0.00160071	1395.65	698.833	1395.65	698.834	2	10	1.1.1.987.20	42.3404	4162	42.3556
Exp 1	29	2	3.55	8.537	4.201	3.523	sp|Q9R0R1|TRFM_MOUSE	Melanotransferrin OS=Mus musculus GN=Mfi2 PE=2 SV=1			0	71.31	CLAEGAGDVAFVK	Carbamidomethyl(C)@1; Ala->Met@3		-0.000422443	1395.65	466.225	1395.65	466.225	3	6	2.1.1.1173.5	42.3162	1593	42.3077
Exp 1	29	2	3.55	8.537	4.201	3.523	sp|Q9R0R1|TRFM_MOUSE	Melanotransferrin OS=Mus musculus GN=Mfi2 PE=2 SV=1			0	62.2	CLAEGAGDVAFVK	Carbamidomethyl(C)@1; Ala->Lys@3; Glu->Asp@4		0.00244869	1378.69	690.354	1378.69	690.353	2	14	1.1.1.756.15	31.0589	5754	30.9193
Exp 1	29	2	3.55	8.537	4.201	3.523	sp|Q9R0R1|TRFM_MOUSE	Melanotransferrin OS=Mus musculus GN=Mfi2 PE=2 SV=1			0	51.57	CLAEGAGDVAFVK	Carbamidomethyl(C)@1; Ala->Asn@3		-0.0296433	1378.63	690.32	1378.66	690.335	2	8	1.1.1.1254.7	55.4379	1236	55.3139
Exp 1	29	2	3.55	8.537	4.201	3.523	sp|Q9R0R1|TRFM_MOUSE	Melanotransferrin OS=Mus musculus GN=Mfi2 PE=2 SV=1			0	50.69	CLAEGAGDVAFVK	Carbamidomethyl(C)@1; Ala->Lys@3; Glu->Asp@4		0.00134656	1378.69	460.572	1378.69	460.571	3	21	2.1.1.939.7	30.8977	123053	31.0318
Exp 1	29	2	3.55	8.537	4.201	3.523	sp|Q9R0R1|TRFM_MOUSE	Melanotransferrin OS=Mus musculus GN=Mfi2 PE=2 SV=1			0	50.69	CLAEGAGDVAFVK	Carbamidomethyl(C)@1; Ala->Lys@3; Glu->Asp@4		0.00134656	1378.69	460.572	1378.69	460.571	3	20	2.1.1.944.9	31.1446	123053	31.0318
Exp 1	29	2	3.55	8.537	4.201	3.523	sp|Q9R0R1|TRFM_MOUSE	Melanotransferrin OS=Mus musculus GN=Mfi2 PE=2 SV=1			0	12.54	CLAEGAGDVAFVK	Carbamidomethyl(C)@1; Ala->Arg@6		0.0273689	1420.74	474.587	1420.71	474.578	3	7	1.1.1.808.9	33.5916	4635	33.5764
Exp 1	29	2	3.55	8.537	4.201	3.523	sp|Q9R0R1|TRFM_MOUSE	Melanotransferrin OS=Mus musculus GN=Mfi2 PE=2 SV=1			0	0	CLAEGAGDVAFVK	Carbamidomethyl(C)@1; Leu->Arg@2		0.0267733	1378.69	460.572	1378.67	460.563	3	8	2.1.1.949.9	31.3903	116481	31.0318
Exp 1	29	2	3.55	8.537	4.201	3.523	sp|Q9R0R1|TRFM_MOUSE	Melanotransferrin OS=Mus musculus GN=Mfi2 PE=2 SV=1			0	0	CLAEGAGDVAFVK	Carbamidomethyl(C)@1; Ala->Pro@3		-0.00123902	1361.66	681.839	1361.66	681.84	2	5	2.1.1.1186.12	42.963	2790	42.7455
Exp 1	29	2	3.55	8.537	4.201	3.523	sp|Q9R0R1|TRFM_MOUSE	Melanotransferrin OS=Mus musculus GN=Mfi2 PE=2 SV=1			0	99	CLVEHAGDVAFVK	Carbamidomethyl(C)@1; His->Asp@5		0.0124512	1421.7	474.907	1421.69	474.903	3	9	2.1.1.1067.7	37.132	2731	37.12
Exp 1	29	2	3.55	8.537	4.201	3.523	sp|Q9R0R1|TRFM_MOUSE	Melanotransferrin OS=Mus musculus GN=Mfi2 PE=2 SV=1			0	95.98	CLVEHAGDVAFVK	Carbamidomethyl(C)@1; His->Pro@5		-0.00152057	1403.71	702.862	1403.71	702.863	2	10	1.1.1.1048.11	45.3439	2871	45.4073
Exp 1	29	2	3.55	8.537	4.201	3.523	sp|Q9R0R1|TRFM_MOUSE	Melanotransferrin OS=Mus musculus GN=Mfi2 PE=2 SV=1			0	92.68	CLVEHAGDVAFVK	Carbamidomethyl(C)@1; His->Asp@5		0.0132643	1421.7	474.907	1421.69	474.903	3	8	1.1.1.888.4	37.4692	2442	37.4623
Exp 1	29	2	3.55	8.537	4.201	3.523	sp|Q9R0R1|TRFM_MOUSE	Melanotransferrin OS=Mus musculus GN=Mfi2 PE=2 SV=1			0	25.26	CLVEHAGDVAFVK	Carbamidomethyl(C)@1; His->Glu@5		0.0122385	1435.71	479.579	1435.7	479.575	3	10	1.1.1.754.7	30.9317	11815	30.8213
Exp 1	29	2	3.55	8.537	4.201	3.523	sp|Q9R0R1|TRFM_MOUSE	Melanotransferrin OS=Mus musculus GN=Mfi2 PE=2 SV=1			0	17.08	CLVEHAGDVAFVK	Carbamidomethyl(C)@1; His->Pro@5		-0.000476254	1403.71	702.863	1403.71	702.863	2	7	2.1.1.1231.12	45.1999	8548	45.0727
Exp 1	29	2	3.55	8.537	4.201	3.523	sp|Q9R0R1|TRFM_MOUSE	Melanotransferrin OS=Mus musculus GN=Mfi2 PE=2 SV=1			0	12.12	CLVEHAGDVAFVK	Carbamidomethyl(C)@1; His->Glu@5		0.0119638	1435.71	479.579	1435.7	479.575	3	6	1.1.1.759.9	31.1835	12658	30.8213
Exp 1	29	2	3.55	8.537	4.201	3.523	sp|Q9R0R1|TRFM_MOUSE	Melanotransferrin OS=Mus musculus GN=Mfi2 PE=2 SV=1			0	0	CLVEHAGDVAFVK	Carbamidomethyl(C)@1; His->Glu@5		0.0122385	1435.71	479.579	1435.7	479.575	3	11	1.1.1.784.7	32.4221	3601	32.3991
Exp 1	29	2	3.55	8.537	4.201	3.523	sp|Q9R0R1|TRFM_MOUSE	Melanotransferrin OS=Mus musculus GN=Mfi2 PE=2 SV=1			0	0	CLVEHAGDVAFVK	Carbamidomethyl(C)@1; His->Asn@5		0.0403418	1420.74	474.588	1420.7	474.575	3	7	1.1.1.803.8	33.3477	6202	33.3345
Exp 1	29	2	3.55	8.537	4.201	3.523	sp|Q9R0R1|TRFM_MOUSE	Melanotransferrin OS=Mus musculus GN=Mfi2 PE=2 SV=1			0	0	CLVEHAGDVAFVK	Carbamidomethyl(C)@1; His->Asn@5		0.0386023	1420.74	474.587	1420.7	474.575	3	6	1.1.1.808.9	33.5916	4635	33.5764
Exp 1	29	2	3.55	8.537	4.201	3.523	sp|Q9R0R1|TRFM_MOUSE	Melanotransferrin OS=Mus musculus GN=Mfi2 PE=2 SV=1			0	0	DCDVLTAVSQFFNASCVPVNNPK	Carbamidomethyl(C)@2; Carbamidomethyl(C)@16		0.00678006	2581.2	861.408	2581.19	861.405	3	3	2.1.1.1409.7	53.9246	2150	53.9939
Exp 1	29	2	3.55	8.537	4.201	3.523	sp|Q9R0R1|TRFM_MOUSE	Melanotransferrin OS=Mus musculus GN=Mfi2 PE=2 SV=1			0	0	DLLF		cleaved Q-D@N-term; cleaved F-K@C-term	0.000867806	506.275	507.282	506.274	507.281	1	4	2.1.1.1384.9	52.6889	8200	52.7223
Exp 1	29	2	3.55	8.537	4.201	3.523	sp|Q9R0R1|TRFM_MOUSE	Melanotransferrin OS=Mus musculus GN=Mfi2 PE=2 SV=1			0	79.19	DLLFK		cleaved Q-D@N-term	0.000635791	634.37	635.377	634.369	635.376	1	6	2.1.1.1090.18	38.2806	20665	38.1521
Exp 1	29	2	3.55	8.537	4.201	3.523	sp|Q9R0R1|TRFM_MOUSE	Melanotransferrin OS=Mus musculus GN=Mfi2 PE=2 SV=1			0	64.79	DLLFK		cleaved Q-D@N-term	0.000347295	634.369	635.377	634.369	635.376	1	6	1.1.1.912.14	38.6725	37115	38.297
Exp 1	29	2	3.55	8.537	4.201	3.523	sp|Q9R0R1|TRFM_MOUSE	Melanotransferrin OS=Mus musculus GN=Mfi2 PE=2 SV=1			0	56.84	DLLFK		cleaved Q-D@N-term	0.000957645	634.37	635.377	634.369	635.376	1	6	1.1.1.907.19	38.427	29406	38.297
Exp 1	29	2	3.55	8.537	4.201	3.523	sp|Q9R0R1|TRFM_MOUSE	Melanotransferrin OS=Mus musculus GN=Mfi2 PE=2 SV=1			0	49.33	DLLFK		cleaved Q-D@N-term	-0.0014394	634.368	635.375	634.369	635.376	1	6	2.1.1.1085.15	38.0314	17260	38.1521
Exp 1	29	2	3.55	8.537	4.201	3.523	sp|Q9R0R1|TRFM_MOUSE	Melanotransferrin OS=Mus musculus GN=Mfi2 PE=2 SV=1			0	27.96	DLLFK		cleaved Q-D@N-term	0.00364319	634.373	635.38	634.369	635.376	1	6	1.1.1.902.18	38.1845	29406	38.297
Exp 1	29	2	3.55	8.537	4.201	3.523	sp|Q9R0R1|TRFM_MOUSE	Melanotransferrin OS=Mus musculus GN=Mfi2 PE=2 SV=1			0	25.21	DLLFK		cleaved Q-D@N-term	0.000635791	634.37	635.377	634.369	635.376	1	5	2.1.1.1095.16	38.5213	12049	38.3972
Exp 1	29	2	3.55	8.537	4.201	3.523	sp|Q9R0R1|TRFM_MOUSE	Melanotransferrin OS=Mus musculus GN=Mfi2 PE=2 SV=1			0	99	EGAGDVAFVK	Carbamyl@N-term	cleaved A-E@N-term	0.000729389	1034.5	518.259	1034.5	518.259	2	15	2.1.1.950.7	31.4368	7874	31.5234
Exp 1	29	2	3.55	8.537	4.201	3.523	sp|Q9R0R1|TRFM_MOUSE	Melanotransferrin OS=Mus musculus GN=Mfi2 PE=2 SV=1			0	91.41	EGAGDVAFVK	Glu->Asp@1	cleaved A-E@N-term	0.00187769	977.484	489.749	977.482	489.748	2	16	1.1.1.740.5	30.2481	525201	30.4304
Exp 1	29	2	3.55	8.537	4.201	3.523	sp|Q9R0R1|TRFM_MOUSE	Melanotransferrin OS=Mus musculus GN=Mfi2 PE=2 SV=1			0	91.41	EGAGDVAFVK	Glu->Asp@1	cleaved A-E@N-term	0.00187769	977.484	489.749	977.482	489.748	2	16	1.1.1.745.5	30.4929	525201	30.4304
Exp 1	29	2	3.55	8.537	4.201	3.523	sp|Q9R0R1|TRFM_MOUSE	Melanotransferrin OS=Mus musculus GN=Mfi2 PE=2 SV=1			0	91.41	EGAGDVAFVK	Glu->Asp@1	cleaved A-E@N-term	0.00187769	977.484	489.749	977.482	489.748	2	16	1.1.1.750.7	30.7355	525201	30.4304
Exp 1	29	2	3.55	8.537	4.201	3.523	sp|Q9R0R1|TRFM_MOUSE	Melanotransferrin OS=Mus musculus GN=Mfi2 PE=2 SV=1			0	91.41	EGAGDVAFVK	Glu->Asp@1	cleaved A-E@N-term	0.00187769	977.484	489.749	977.482	489.748	2	16	1.1.1.755.7	30.9825	402681	30.4794
Exp 1	29	2	3.55	8.537	4.201	3.523	sp|Q9R0R1|TRFM_MOUSE	Melanotransferrin OS=Mus musculus GN=Mfi2 PE=2 SV=1			0	91.41	EGAGDVAFVK	Glu->Asp@1	cleaved A-E@N-term	0.00169458	977.483	489.749	977.482	489.748	2	15	1.1.1.760.6	31.2285	9766	31.267
Exp 1	29	2	3.55	8.537	4.201	3.523	sp|Q9R0R1|TRFM_MOUSE	Melanotransferrin OS=Mus musculus GN=Mfi2 PE=2 SV=1			0	91.41	EGAGDVAFVK	Glu->Asp@1	cleaved A-E@N-term	0.00169458	977.483	489.749	977.482	489.748	2	13	1.1.1.765.6	31.4727	9766	31.267
Exp 1	29	2	3.55	8.537	4.201	3.523	sp|Q9R0R1|TRFM_MOUSE	Melanotransferrin OS=Mus musculus GN=Mfi2 PE=2 SV=1			0	91.41	EGAGDVAFVK	Glu->Asp@1	cleaved A-E@N-term	0.00187769	977.484	489.749	977.482	489.748	2	14	1.1.1.770.6	31.7172	8437	31.9511
Exp 1	29	2	3.55	8.537	4.201	3.523	sp|Q9R0R1|TRFM_MOUSE	Melanotransferrin OS=Mus musculus GN=Mfi2 PE=2 SV=1			0	91.41	EGAGDVAFVK	Glu->Asp@1	cleaved A-E@N-term	0.00187769	977.484	489.749	977.482	489.748	2	16	1.1.1.775.6	31.9653	8437	31.9511
Exp 1	29	2	3.55	8.537	4.201	3.523	sp|Q9R0R1|TRFM_MOUSE	Melanotransferrin OS=Mus musculus GN=Mfi2 PE=2 SV=1			0	91.41	EGAGDVAFVK	Glu->Asp@1	cleaved A-E@N-term	0.00187769	977.484	489.749	977.482	489.748	2	15	1.1.1.780.7	32.2125	8524	31.9511
Exp 1	29	2	3.55	8.537	4.201	3.523	sp|Q9R0R1|TRFM_MOUSE	Melanotransferrin OS=Mus musculus GN=Mfi2 PE=2 SV=1			0	91.41	EGAGDVAFVK	Glu->Asp@1	cleaved A-E@N-term	0.00285425	977.485	489.75	977.482	489.748	2	14	1.1.1.785.5	32.4655	2850	32.4989
Exp 1	29	2	3.55	8.537	4.201	3.523	sp|Q9R0R1|TRFM_MOUSE	Melanotransferrin OS=Mus musculus GN=Mfi2 PE=2 SV=1			0	89.59	EGAGDVAFVK	Glu->Asp@1	cleaved A-E@N-term	0.00389185	977.486	489.75	977.482	489.748	2	9	1.1.1.789.7	32.6636	3228	32.7004
Exp 1	29	2	3.55	8.537	4.201	3.523	sp|Q9R0R1|TRFM_MOUSE	Melanotransferrin OS=Mus musculus GN=Mfi2 PE=2 SV=1			0	84.91	EGAGDVAFVK	Glu->Asp@1	cleaved A-E@N-term	0.00191888	977.484	489.749	977.482	489.748	2	16	2.1.1.949.11	31.3936	683161	30.8858
Exp 1	29	2	3.55	8.537	4.201	3.523	sp|Q9R0R1|TRFM_MOUSE	Melanotransferrin OS=Mus musculus GN=Mfi2 PE=2 SV=1			0	84.91	EGAGDVAFVK	Glu->Asp@1	cleaved A-E@N-term	0.00191888	977.484	489.749	977.482	489.748	2	16	2.1.1.954.9	31.6399	215813	31.1293
Exp 1	29	2	3.55	8.537	4.201	3.523	sp|Q9R0R1|TRFM_MOUSE	Melanotransferrin OS=Mus musculus GN=Mfi2 PE=2 SV=1			0	84.91	EGAGDVAFVK	Glu->Asp@1	cleaved A-E@N-term	0.00191888	977.484	489.749	977.482	489.748	2	15	2.1.1.959.6	31.8811	11682	31.8219
Exp 1	29	2	3.55	8.537	4.201	3.523	sp|Q9R0R1|TRFM_MOUSE	Melanotransferrin OS=Mus musculus GN=Mfi2 PE=2 SV=1			0	84.91	EGAGDVAFVK	Glu->Asp@1	cleaved A-E@N-term	0.00106439	977.483	489.749	977.482	489.748	2	15	2.1.1.964.7	32.1284	15742	32.2142
Exp 1	29	2	3.55	8.537	4.201	3.523	sp|Q9R0R1|TRFM_MOUSE	Melanotransferrin OS=Mus musculus GN=Mfi2 PE=2 SV=1			0	84.3	EGAGDVAFVK	Glu->Asp@1	cleaved A-E@N-term	0.00191888	977.484	489.749	977.482	489.748	2	16	2.1.1.939.10	30.9027	683161	30.8858
Exp 1	29	2	3.55	8.537	4.201	3.523	sp|Q9R0R1|TRFM_MOUSE	Melanotransferrin OS=Mus musculus GN=Mfi2 PE=2 SV=1			0	84.3	EGAGDVAFVK	Glu->Asp@1	cleaved A-E@N-term	0.00191888	977.484	489.749	977.482	489.748	2	16	2.1.1.944.11	31.148	683161	30.8858
Exp 1	29	2	3.55	8.537	4.201	3.523	sp|Q9R0R1|TRFM_MOUSE	Melanotransferrin OS=Mus musculus GN=Mfi2 PE=2 SV=1			0	66.91	EGAGDVAFVK	Carbamyl@N-term	cleaved A-E@N-term	0.000729389	1034.5	518.259	1034.5	518.259	2	9	2.1.1.955.9	31.6899	7874	31.5234
Exp 1	29	2	3.55	8.537	4.201	3.523	sp|Q9R0R1|TRFM_MOUSE	Melanotransferrin OS=Mus musculus GN=Mfi2 PE=2 SV=1			0	42.07	EGAGDVAFVK	Carbamyl@N-term	cleaved A-E@N-term	0.00148854	1034.5	518.26	1034.5	518.259	2	8	1.1.1.761.12	31.2872	5192	31.167
Exp 1	29	2	3.55	8.537	4.201	3.523	sp|Q9R0R1|TRFM_MOUSE	Melanotransferrin OS=Mus musculus GN=Mfi2 PE=2 SV=1			0	99	GDVAFVK		cleaved A-G@N-term	0.00139274	734.398	368.206	734.396	368.205	2	9	2.1.1.842.3	26.1796	10269	26.1262
Exp 1	29	2	3.55	8.537	4.201	3.523	sp|Q9R0R1|TRFM_MOUSE	Melanotransferrin OS=Mus musculus GN=Mfi2 PE=2 SV=1			0	99	GDVAFVK		cleaved A-G@N-term	0.00120963	734.397	368.206	734.396	368.205	2	10	2.1.1.837.5	25.9397	93182	25.4439
Exp 1	29	2	3.55	8.537	4.201	3.523	sp|Q9R0R1|TRFM_MOUSE	Melanotransferrin OS=Mus musculus GN=Mfi2 PE=2 SV=1			0	99	GDVAFVK		cleaved A-G@N-term	0.000264765	734.397	368.206	734.396	368.205	2	10	1.1.1.656.3	26.1441	62749	25.6524
Exp 1	29	2	3.55	8.537	4.201	3.523	sp|Q9R0R1|TRFM_MOUSE	Melanotransferrin OS=Mus musculus GN=Mfi2 PE=2 SV=1			0	98.8	GDVAFVK		cleaved A-G@N-term	0.000782389	734.397	368.206	734.396	368.205	2	10	2.1.1.832.4	25.6944	352354	25.2011
Exp 1	29	2	3.55	8.537	4.201	3.523	sp|Q9R0R1|TRFM_MOUSE	Melanotransferrin OS=Mus musculus GN=Mfi2 PE=2 SV=1			0	98.64	GDVAFVK		cleaved A-G@N-term	0.000782389	734.397	368.206	734.396	368.205	2	10	2.1.1.832.3	25.6928	352354	25.2011
Exp 1	29	2	3.55	8.537	4.201	3.523	sp|Q9R0R1|TRFM_MOUSE	Melanotransferrin OS=Mus musculus GN=Mfi2 PE=2 SV=1			0	98.52	GDVAFVK		cleaved A-G@N-term	0.00314383	734.399	735.407	734.396	735.404	1	9	2.1.1.824.23	25.3381	13198	25.2011
Exp 1	29	2	3.55	8.537	4.201	3.523	sp|Q9R0R1|TRFM_MOUSE	Melanotransferrin OS=Mus musculus GN=Mfi2 PE=2 SV=1			0	97.45	GDVAFVK		cleaved A-G@N-term	0.00105822	734.397	368.206	734.396	368.205	2	8	1.1.1.661.4	26.3899	7008	26.3341
Exp 1	29	2	3.55	8.537	4.201	3.523	sp|Q9R0R1|TRFM_MOUSE	Melanotransferrin OS=Mus musculus GN=Mfi2 PE=2 SV=1			0	96.78	GDVAFVK		cleaved A-G@N-term	0.00192313	734.398	735.405	734.396	735.404	1	8	2.1.1.814.16	24.8503	14229	25.1041
Exp 1	29	2	3.55	8.537	4.201	3.523	sp|Q9R0R1|TRFM_MOUSE	Melanotransferrin OS=Mus musculus GN=Mfi2 PE=2 SV=1			0	96.14	GDVAFVK		cleaved A-G@N-term	-0.00078775	734.396	735.403	734.396	735.404	1	8	1.1.1.649.10	25.832	15881	25.4088
Exp 1	29	2	3.55	8.537	4.201	3.523	sp|Q9R0R1|TRFM_MOUSE	Melanotransferrin OS=Mus musculus GN=Mfi2 PE=2 SV=1			0	95.27	GDVAFVK		cleaved A-G@N-term	0.00110435	734.397	735.405	734.396	735.404	1	9	1.1.1.639.13	25.3487	15659	25.3121
Exp 1	29	2	3.55	8.537	4.201	3.523	sp|Q9R0R1|TRFM_MOUSE	Melanotransferrin OS=Mus musculus GN=Mfi2 PE=2 SV=1			0	95.13	GDVAFVK		cleaved A-G@N-term	-0.00078775	734.396	735.403	734.396	735.404	1	8	1.1.1.743.23	30.4202	1713	30.4304
Exp 1	29	2	3.55	8.537	4.201	3.523	sp|Q9R0R1|TRFM_MOUSE	Melanotransferrin OS=Mus musculus GN=Mfi2 PE=2 SV=1			0	86.63	GDVAFVK		cleaved A-G@N-term	0.00253348	734.399	735.406	734.396	735.404	1	9	2.1.1.819.17	25.0956	14229	25.1041
Exp 1	29	2	3.55	8.537	4.201	3.523	sp|Q9R0R1|TRFM_MOUSE	Melanotransferrin OS=Mus musculus GN=Mfi2 PE=2 SV=1			0	83.76	GDVAFVK		cleaved A-G@N-term	-0.00597575	734.39	735.398	734.396	735.404	1	7	1.1.1.749.15	30.7015	542	30.6749
Exp 1	29	2	3.55	8.537	4.201	3.523	sp|Q9R0R1|TRFM_MOUSE	Melanotransferrin OS=Mus musculus GN=Mfi2 PE=2 SV=1			0	70.5	GDVAFVK		cleaved A-G@N-term	0.000493992	734.397	735.404	734.396	735.404	1	8	1.1.1.644.12	25.5885	15881	25.4088
Exp 1	29	2	3.55	8.537	4.201	3.523	sp|Q9R0R1|TRFM_MOUSE	Melanotransferrin OS=Mus musculus GN=Mfi2 PE=2 SV=1			0	25.47	GDVAFVK	Carbamidomethyl@N-term	cleaved A-G@N-term	0.00112647	791.419	396.717	791.418	396.716	2	7	2.1.1.832.10	25.7044	11617	25.6387
Exp 1	29	2	3.55	8.537	4.201	3.523	sp|Q9R0R1|TRFM_MOUSE	Melanotransferrin OS=Mus musculus GN=Mfi2 PE=2 SV=1			0	17.76	GDVAFVK		cleaved A-G@N-term	-0.00571669	734.391	368.203	734.396	368.205	2	4	1.1.1.717.3	29.1091	0	29.1041
Exp 1	29	2	3.55	8.537	4.201	3.523	sp|Q9R0R1|TRFM_MOUSE	Melanotransferrin OS=Mus musculus GN=Mfi2 PE=2 SV=1			0	14.21	GDVAFVK		cleaved A-G@N-term	0.000264765	734.397	368.206	734.396	368.205	2	4	1.1.1.722.3	29.3521	1018	29.2983
Exp 1	29	2	3.55	8.537	4.201	3.523	sp|Q9R0R1|TRFM_MOUSE	Melanotransferrin OS=Mus musculus GN=Mfi2 PE=2 SV=1			0	12.48	GDVAFVK		cleaved A-G@N-term	-0.000711799	734.396	368.205	734.396	368.205	2	4	1.1.1.732.3	29.8423	733	29.8361
Exp 1	29	2	3.55	8.537	4.201	3.523	sp|Q9R0R1|TRFM_MOUSE	Melanotransferrin OS=Mus musculus GN=Mfi2 PE=2 SV=1			0	0	GDVAFVK		cleaved A-G@N-term	0.000875118	734.397	368.206	734.396	368.205	2	3	1.1.1.727.4	29.5974	722	29.5902
Exp 1	29	2	3.55	8.537	4.201	3.523	sp|Q9R0R1|TRFM_MOUSE	Melanotransferrin OS=Mus musculus GN=Mfi2 PE=2 SV=1			0	0	GDVAFVK		cleaved A-G@N-term	-0.000711799	734.396	368.205	734.396	368.205	2	3	1.1.1.743.2	30.3852	785	30.3817
Exp 1	29	2	3.55	8.537	4.201	3.523	sp|Q9R0R1|TRFM_MOUSE	Melanotransferrin OS=Mus musculus GN=Mfi2 PE=2 SV=1			0	77	VAFVK		cleaved D-V@N-term	7.26766e-05	562.348	563.355	562.348	563.355	1	6	1.1.1.641.17	25.4375	12127	25.4088
Exp 1	29	2	3.55	8.537	4.201	3.523	sp|Q9R0R1|TRFM_MOUSE	Melanotransferrin OS=Mus musculus GN=Mfi2 PE=2 SV=1			0	72.87	VAFVK		cleaved D-V@N-term	-0.00426083	562.344	563.351	562.348	563.355	1	6	1.1.1.636.15	25.1918	420	25.1668
Exp 1	29	2	3.55	8.537	4.201	3.523	sp|Q9R0R1|TRFM_MOUSE	Melanotransferrin OS=Mus musculus GN=Mfi2 PE=2 SV=1			0	68.76	VAFVK		cleaved D-V@N-term	0.000695894	562.349	563.356	562.348	563.355	1	6	2.1.1.819.9	25.0706	17907	25.0556
Exp 1	29	2	3.55	8.537	4.201	3.523	sp|Q9R0R1|TRFM_MOUSE	Melanotransferrin OS=Mus musculus GN=Mfi2 PE=2 SV=1			0	30.51	YYGYSGAFR	Ser->Thr@5		-0.00158782	1096.5	549.255	1096.5	549.256	2	9	2.1.1.1029.11	35.2941	24391	35.2272
Exp 2	18	4.67	4.67	47.27	37.27	36.36	sp|P01326|INS2_MOUSE	Insulin-2 OS=Mus musculus GN=Ins2 PE=1 SV=1			1.95861	99	QHLCGSHLVEALYLVCGER	Gln->pyro-Glu@N-term; Carbamidomethyl(C)@4; Carbamidomethyl(C)@16		-0.016929	2223.04	742.02	2223.06	742.026	3	16	1.1.1.1320.15	52.7874	273	52.8092
Exp 2	18	4.67	4.67	47.27	37.27	36.36	sp|P01326|INS2_MOUSE	Insulin-2 OS=Mus musculus GN=Ins2 PE=1 SV=1			1.16749	99	LVEALYLVCGER	Carbamidomethyl(C)@9	cleaved H-L@N-term	-0.000112699	1420.74	711.376	1420.74	711.376	2	20	1.1.1.1227.14	48.205	31135	48.1815
Exp 2	18	4.67	4.67	47.27	37.27	36.36	sp|P01326|INS2_MOUSE	Insulin-2 OS=Mus musculus GN=Ins2 PE=1 SV=1			0.554396	99	CGSHLVEALYLVCGER	Carbamidomethyl(C)@1; Carbamidomethyl(C)@13	cleaved L-C@N-term	0.00286516	1861.88	621.635	1861.88	621.634	3	13	1.1.1.1216.11	47.6632	2135	47.6933
Exp 2	18	4.67	4.67	47.27	37.27	36.36	sp|P01326|INS2_MOUSE	Insulin-2 OS=Mus musculus GN=Ins2 PE=1 SV=1			0.542118	99	HLVEALYLVCGER	Carbamidomethyl(C)@10	cleaved S-H@N-term	0.000603252	1557.8	520.273	1557.8	520.273	3	20	1.1.1.1146.10	44.2325	55823	44.2643
Exp 2	18	4.67	4.67	47.27	37.27	36.36	sp|P01326|INS2_MOUSE	Insulin-2 OS=Mus musculus GN=Ins2 PE=1 SV=1			0.169411	99	GSHLVEALYLVCGER	Carbamidomethyl(C)@12	cleaved C-G@N-term	0.00280696	1701.85	568.292	1701.85	568.291	3	13	1.1.1.1209.16	47.3244	7433	47.0515
Exp 2	18	4.67	4.67	47.27	37.27	36.36	sp|P01326|INS2_MOUSE	Insulin-2 OS=Mus musculus GN=Ins2 PE=1 SV=1			0.0925886	98.66	SLYQLENYCN	Carbamidomethyl(C)@9	cleaved C-S@N-term	-0.000123118	1302.55	652.285	1302.56	652.285	2	14	1.1.1.1069.21	40.4774	27437	40.5397
Exp 2	18	4.67	4.67	47.27	37.27	36.36	sp|P01326|INS2_MOUSE	Insulin-2 OS=Mus musculus GN=Ins2 PE=1 SV=1			0.0840728	99	CTSICSLYQLENYCN	Carbamidomethyl(C)@1; Carbamidomethyl(C)@5; Carbamidomethyl(C)@14	cleaved C-C@N-term	-0.00153146	1923.78	642.267	1923.78	642.267	3	18	2.1.1.1295.11	49.5605	5803	49.6353
Exp 2	18	4.67	4.67	47.27	37.27	36.36	sp|P01326|INS2_MOUSE	Insulin-2 OS=Mus musculus GN=Ins2 PE=1 SV=1			0.0629839	99	ALYLVCGER	Carbamidomethyl(C)@6	cleaved E-A@N-term	-0.000751422	1079.54	540.779	1079.54	540.779	2	14	1.1.1.939.13	34.1127	24789	34.1395
Exp 2	18	4.67	4.67	47.27	37.27	36.36	sp|P01326|INS2_MOUSE	Insulin-2 OS=Mus musculus GN=Ins2 PE=1 SV=1			0.0190881	99	GIVDQCCTSICSLYQLENYCN	Carbamidomethyl@N-term; Asp->Glu@4; Carbamidomethyl(C)@6; Carbamidomethyl(C)@7; Carbamidomethyl(C)@11; Carbamidomethyl(C)@20		0.000252925	2667.11	890.043	2667.11	890.043	3	22	2.1.1.1369.21	53.2291	9228	53.2868
Exp 2	18	4.67	4.67	47.27	37.27	36.36	sp|P01326|INS2_MOUSE	Insulin-2 OS=Mus musculus GN=Ins2 PE=1 SV=1			0.00744648	79.67	LYLVCGER	Carbamidomethyl(C)@5	cleaved A-L@N-term	0.0031433	1008.51	505.262	1008.51	505.26	2	9	1.1.1.898.8	32.1108	26403	32.146
Exp 2	18	4.67	4.67	47.27	37.27	36.36	sp|P01326|INS2_MOUSE	Insulin-2 OS=Mus musculus GN=Ins2 PE=1 SV=1			0.00480371	68.56	YLVCGER	Carbamidomethyl(C)@4	cleaved L-Y@N-term	-0.00152856	895.421	448.718	895.422	448.718	2	7	1.1.1.675.4	21.2287	22007	20.8819
Exp 2	18	4.67	4.67	47.27	37.27	36.36	sp|P01326|INS2_MOUSE	Insulin-2 OS=Mus musculus GN=Ins2 PE=1 SV=1			0.00217692	98.43	LCGSHLVEALYLVCGER	Carbamidomethyl(C)@2; Carbamidomethyl(C)@14	cleaved H-L@N-term	-0.0173069	1974.95	988.481	1974.97	988.49	2	12	2.1.1.1300.23	49.8231	7701	49.8821
Exp 2	18	4.67	4.67	47.27	37.27	36.36	sp|P01326|INS2_MOUSE	Insulin-2 OS=Mus musculus GN=Ins2 PE=1 SV=1			0.000434512	83.4	RGIVDQCCTSICSLYQLENYCN	Arg->Ala@1; Carbamidomethyl(C)@7; Carbamidomethyl(C)@8; Carbamidomethyl(C)@12; Carbamidomethyl(C)@21	missed R-G@1	-0.00165882	2667.11	890.043	2667.11	890.043	3	11	1.1.1.1339.17	53.7191	6036	53.6415
Exp 2	18	4.67	4.67	47.27	37.27	36.36	sp|P01326|INS2_MOUSE	Insulin-2 OS=Mus musculus GN=Ins2 PE=1 SV=1			0.000434512	17.45	YQLENYCN	Carbamidomethyl(C)@7	cleaved L-Y@N-term	0.00980003	1102.45	552.232	1102.44	552.227	2	8	2.1.1.902.13	30.3165	3115	30.4406
Exp 2	18	4.67	4.67	47.27	37.27	36.36	sp|P01326|INS2_MOUSE	Insulin-2 OS=Mus musculus GN=Ins2 PE=1 SV=1			0	0	AFVK		cleaved Q-A@N-term	-0.000573077	463.279	464.286	463.279	464.287	1	4	2.1.1.785.14	24.6258	34902	24.6994
Exp 2	18	4.67	4.67	47.27	37.27	36.36	sp|P01326|INS2_MOUSE	Insulin-2 OS=Mus musculus GN=Ins2 PE=1 SV=1			0	98.99	CGSHLVEALYLVCGER	Carbamidomethyl(C)@1; Carbamidomethyl(C)@13	cleaved L-C@N-term	1.01027	1862.89	621.971	1861.88	621.634	3	13	2.1.1.1257.3	47.6776	636	47.7194
Exp 2	18	4.67	4.67	47.27	37.27	36.36	sp|P01326|INS2_MOUSE	Insulin-2 OS=Mus musculus GN=Ins2 PE=1 SV=1			0	99	CTSICSLYQLENYCN	Carbamidomethyl(C)@1; Carbamidomethyl(C)@5; Carbamidomethyl(C)@14	cleaved C-C@N-term	-0.000771057	1923.78	962.897	1923.78	962.897	2	19	1.1.1.1249.24	49.2989	16389	49.3573
Exp 2	18	4.67	4.67	47.27	37.27	36.36	sp|P01326|INS2_MOUSE	Insulin-2 OS=Mus musculus GN=Ins2 PE=1 SV=1			0	99	CTSICSLYQLENYCN	Carbamidomethyl(C)@1; Carbamidomethyl(C)@5; Carbamidomethyl(C)@14	cleaved C-C@N-term	-0.000771057	1923.78	962.897	1923.78	962.897	2	17	1.1.1.1250.22	49.3454	16389	49.3573
Exp 2	18	4.67	4.67	47.27	37.27	36.36	sp|P01326|INS2_MOUSE	Insulin-2 OS=Mus musculus GN=Ins2 PE=1 SV=1			0	99	CTSICSLYQLENYCN	Carbamidomethyl(C)@1; Carbamidomethyl(C)@5; Carbamidomethyl(C)@14	cleaved C-C@N-term	-0.000771057	1923.78	962.897	1923.78	962.897	2	17	1.1.1.1253.24	49.4973	16389	49.3573
Exp 2	18	4.67	4.67	47.27	37.27	36.36	sp|P01326|INS2_MOUSE	Insulin-2 OS=Mus musculus GN=Ins2 PE=1 SV=1			0	99	CTSICSLYQLENYCN	Carbamidomethyl(C)@1; Carbamidomethyl(C)@5; Carbamidomethyl(C)@14	cleaved C-C@N-term	-0.000583742	1923.78	642.267	1923.78	642.267	3	16	1.1.1.1248.12	49.2293	14621	49.3573
Exp 2	18	4.67	4.67	47.27	37.27	36.36	sp|P01326|INS2_MOUSE	Insulin-2 OS=Mus musculus GN=Ins2 PE=1 SV=1			0	98.55	CTSICSLYQLENYCN	Carbamidomethyl(C)@1; Carbamidomethyl(C)@5; Carbamidomethyl(C)@14	cleaved C-C@N-term	-0.000771057	1923.78	962.897	1923.78	962.897	2	16	1.1.1.1251.22	49.3949	16389	49.3573
Exp 2	18	4.67	4.67	47.27	37.27	36.36	sp|P01326|INS2_MOUSE	Insulin-2 OS=Mus musculus GN=Ins2 PE=1 SV=1			0	98.55	CTSICSLYQLENYCN	Carbamidomethyl(C)@1; Carbamidomethyl(C)@5; Carbamidomethyl(C)@14	cleaved C-C@N-term	-0.000583742	1923.78	642.267	1923.78	642.267	3	16	1.1.1.1254.11	49.5249	15205	49.3573
Exp 2	18	4.67	4.67	47.27	37.27	36.36	sp|P01326|INS2_MOUSE	Insulin-2 OS=Mus musculus GN=Ins2 PE=1 SV=1			0	98.19	CTSICSLYQLENYCN	Carbamidomethyl(C)@1; Carbamidomethyl(C)@5; Carbamidomethyl(C)@14	cleaved C-C@N-term	-0.000583742	1923.78	642.267	1923.78	642.267	3	14	1.1.1.1255.10	49.5724	17400	49.3573
Exp 2	18	4.67	4.67	47.27	37.27	36.36	sp|P01326|INS2_MOUSE	Insulin-2 OS=Mus musculus GN=Ins2 PE=1 SV=1			0	97.59	CTSICSLYQLENYCN	Carbamidomethyl(C)@1; Carbamidomethyl(C)@5; Carbamidomethyl(C)@14	cleaved C-C@N-term	-0.000771057	1923.78	962.897	1923.78	962.897	2	15	1.1.1.1252.23	49.4461	16389	49.3573
Exp 2	18	4.67	4.67	47.27	37.27	36.36	sp|P01326|INS2_MOUSE	Insulin-2 OS=Mus musculus GN=Ins2 PE=1 SV=1			0	0	EALYLVCGER	Carbamidomethyl(C)@7	cleaved V-E@N-term	0.00421494	1208.59	605.302	1208.59	605.3	2	5	2.1.1.1029.12	36.5093	1872	36.5378
Exp 2	18	4.67	4.67	47.27	37.27	36.36	sp|P01326|INS2_MOUSE	Insulin-2 OS=Mus musculus GN=Ins2 PE=1 SV=1			0	32.31	GFFYTPM	Met->Lys@7	cleaved M-S@C-term	0.00117797	858.429	430.222	858.428	430.221	2	8	1.1.1.1046.3	39.3211	6198	39.3148
Exp 2	18	4.67	4.67	47.27	37.27	36.36	sp|P01326|INS2_MOUSE	Insulin-2 OS=Mus musculus GN=Ins2 PE=1 SV=1			0	30.37	GFFYTPM	Met->Lys@7	cleaved M-S@C-term	-0.000653076	858.427	430.221	858.428	430.221	2	9	1.1.1.1021.3	38.0959	150542	37.6024
Exp 2	18	4.67	4.67	47.27	37.27	36.36	sp|P01326|INS2_MOUSE	Insulin-2 OS=Mus musculus GN=Ins2 PE=1 SV=1			0	29.07	GFFYTPM	Met->Lys@7	cleaved M-S@C-term	-4.27259e-05	858.427	430.221	858.428	430.221	2	8	1.1.1.1031.4	38.585	14361	38.4805
Exp 2	18	4.67	4.67	47.27	37.27	36.36	sp|P01326|INS2_MOUSE	Insulin-2 OS=Mus musculus GN=Ins2 PE=1 SV=1			0	28.39	GFFYTPM	Met->Lys@7	cleaved M-S@C-term	0.00117797	858.429	430.222	858.428	430.221	2	10	1.1.1.1001.3	37.1191	728379	37.2115
Exp 2	18	4.67	4.67	47.27	37.27	36.36	sp|P01326|INS2_MOUSE	Insulin-2 OS=Mus musculus GN=Ins2 PE=1 SV=1			0	26.56	GFFYTPM	Met->Lys@7	cleaved M-S@C-term	5.04243e-05	858.428	430.221	858.428	430.221	2	9	2.1.1.1080.7	39.0012	9962	39.038
Exp 2	18	4.67	4.67	47.27	37.27	36.36	sp|P01326|INS2_MOUSE	Insulin-2 OS=Mus musculus GN=Ins2 PE=1 SV=1			0	24.32	GFFYTPM	Met->Lys@7	cleaved M-S@C-term	0.00117797	858.429	430.222	858.428	430.221	2	10	1.1.1.1006.3	37.3636	798859	37.2115
Exp 2	18	4.67	4.67	47.27	37.27	36.36	sp|P01326|INS2_MOUSE	Insulin-2 OS=Mus musculus GN=Ins2 PE=1 SV=1			0	24.32	GFFYTPM	Met->Lys@7	cleaved M-S@C-term	0.00117797	858.429	430.222	858.428	430.221	2	10	1.1.1.1011.4	37.6094	798859	37.2115
Exp 2	18	4.67	4.67	47.27	37.27	36.36	sp|P01326|INS2_MOUSE	Insulin-2 OS=Mus musculus GN=Ins2 PE=1 SV=1			0	23.73	GFFYTPM	Met->Lys@7	cleaved M-S@C-term	-4.27259e-05	858.427	430.221	858.428	430.221	2	8	1.1.1.1026.4	38.3415	17061	38.3345
Exp 2	18	4.67	4.67	47.27	37.27	36.36	sp|P01326|INS2_MOUSE	Insulin-2 OS=Mus musculus GN=Ins2 PE=1 SV=1			0	22.93	GFFYTPM	Met->Lys@7	cleaved M-S@C-term	0.000384519	858.428	430.221	858.428	430.221	2	7	1.1.1.1041.3	39.073	7704	38.8708
Exp 2	18	4.67	4.67	47.27	37.27	36.36	sp|P01326|INS2_MOUSE	Insulin-2 OS=Mus musculus GN=Ins2 PE=1 SV=1			0	19.53	GFFYTPM	Met->Lys@7	cleaved M-S@C-term	0.000384519	858.428	430.221	858.428	430.221	2	7	1.1.1.1036.3	38.8273	8773	38.8708
Exp 2	18	4.67	4.67	47.27	37.27	36.36	sp|P01326|INS2_MOUSE	Insulin-2 OS=Mus musculus GN=Ins2 PE=1 SV=1			0	18.69	GFFYTPM	Met->Lys@7	cleaved M-S@C-term	0.000843871	858.428	430.221	858.428	430.221	2	9	2.1.1.1075.6	38.7554	21538	38.7938
Exp 2	18	4.67	4.67	47.27	37.27	36.36	sp|P01326|INS2_MOUSE	Insulin-2 OS=Mus musculus GN=Ins2 PE=1 SV=1			0	16.13	GFFYTPM	Met->Lys@7	cleaved M-S@C-term	0.00127111	858.429	430.222	858.428	430.221	2	10	2.1.1.1060.5	38.0196	311096	38.1089
Exp 2	18	4.67	4.67	47.27	37.27	36.36	sp|P01326|INS2_MOUSE	Insulin-2 OS=Mus musculus GN=Ins2 PE=1 SV=1			0	15.95	GFFYTPM	Met->Lys@7	cleaved M-S@C-term	0.00127111	858.429	430.222	858.428	430.221	2	10	2.1.1.1065.5	38.2649	311096	38.1089
Exp 2	18	4.67	4.67	47.27	37.27	36.36	sp|P01326|INS2_MOUSE	Insulin-2 OS=Mus musculus GN=Ins2 PE=1 SV=1			0	14.6	GFFYTPM	Met->Lys@7	cleaved M-S@C-term	0.000477665	858.428	430.221	858.428	430.221	2	6	2.1.1.1105.3	40.2223	1713	40.2624
Exp 2	18	4.67	4.67	47.27	37.27	36.36	sp|P01326|INS2_MOUSE	Insulin-2 OS=Mus musculus GN=Ins2 PE=1 SV=1			0	14.06	GFFYTPM	Met->Lys@7	cleaved M-S@C-term	0.00127111	858.429	430.222	858.428	430.221	2	9	2.1.1.1070.6	38.5107	311096	38.1089
Exp 2	18	4.67	4.67	47.27	37.27	36.36	sp|P01326|INS2_MOUSE	Insulin-2 OS=Mus musculus GN=Ins2 PE=1 SV=1			0	14.06	GFFYTPM	Met->Lys@7	cleaved M-S@C-term	5.04243e-05	858.428	430.221	858.428	430.221	2	6	2.1.1.1085.5	39.2418	9962	39.038
Exp 2	18	4.67	4.67	47.27	37.27	36.36	sp|P01326|INS2_MOUSE	Insulin-2 OS=Mus musculus GN=Ins2 PE=1 SV=1			0	13.49	GFFYTPM	Met->Lys@7	cleaved M-S@C-term	0.00117797	858.429	430.222	858.428	430.221	2	9	1.1.1.996.3	36.8749	728379	37.2115
Exp 2	18	4.67	4.67	47.27	37.27	36.36	sp|P01326|INS2_MOUSE	Insulin-2 OS=Mus musculus GN=Ins2 PE=1 SV=1			0	99	GIVDQCCTSICSLYQLENYCN	Asp->Glu@4; Carbamidomethyl(C)@6; Carbamidomethyl(C)@7; Carbamidomethyl(C)@11; Carbamidomethyl(C)@20		-0.00221649	2610.08	871.035	2610.09	871.036	3	20	1.1.1.1326.20	53.0863	69490	53.1014
Exp 2	18	4.67	4.67	47.27	37.27	36.36	sp|P01326|INS2_MOUSE	Insulin-2 OS=Mus musculus GN=Ins2 PE=1 SV=1			0	99	GIVDQCCTSICSLYQLENYCN	Asp->Glu@4; Carbamidomethyl(C)@6; Carbamidomethyl(C)@7; Carbamidomethyl(C)@11; Carbamidomethyl(C)@20		-0.00221649	2610.08	871.035	2610.09	871.036	3	20	1.1.1.1331.14	53.3276	69490	53.1014
Exp 2	18	4.67	4.67	47.27	37.27	36.36	sp|P01326|INS2_MOUSE	Insulin-2 OS=Mus musculus GN=Ins2 PE=1 SV=1			0	99	GIVDQCCTSICSLYQLENYCN	Carbamidomethyl@N-term; Asp->Glu@4; Carbamidomethyl(C)@6; Carbamidomethyl(C)@7; Carbamidomethyl(C)@11; Carbamidomethyl(C)@20		0.000252925	2667.11	890.043	2667.11	890.043	3	20	2.1.1.1374.10	53.4681	11881	53.3846
Exp 2	18	4.67	4.67	47.27	37.27	36.36	sp|P01326|INS2_MOUSE	Insulin-2 OS=Mus musculus GN=Ins2 PE=1 SV=1			0	99	GIVDQCCTSICSLYQLENYCN	Asp->Glu@4; Carbamidomethyl(C)@6; Carbamidomethyl(C)@7; Carbamidomethyl(C)@11; Carbamidomethyl(C)@20		-0.00048354	2610.09	871.036	2610.09	871.036	3	19	2.1.1.1370.15	53.2683	30608	53.2376
Exp 2	18	4.67	4.67	47.27	37.27	36.36	sp|P01326|INS2_MOUSE	Insulin-2 OS=Mus musculus GN=Ins2 PE=1 SV=1			0	99	GIVDQCCTSICSLYQLENYCN	Carbamidomethyl@N-term; Asp->Glu@4; Carbamidomethyl(C)@6; Carbamidomethyl(C)@7; Carbamidomethyl(C)@11; Carbamidomethyl(C)@20		-0.00110951	2667.11	890.043	2667.11	890.043	3	20	1.1.1.1334.13	53.4782	22363	53.2969
Exp 2	18	4.67	4.67	47.27	37.27	36.36	sp|P01326|INS2_MOUSE	Insulin-2 OS=Mus musculus GN=Ins2 PE=1 SV=1			0	98.47	GIVDQCCTSICSLYQLENYCN	Asp->Glu@4; Carbamidomethyl(C)@6; Carbamidomethyl(C)@7; Carbamidomethyl(C)@11; Carbamidomethyl(C)@20		-0.00203338	2610.08	871.035	2610.09	871.036	3	16	1.1.1.1336.14	53.5671	69490	53.1014
Exp 2	18	4.67	4.67	47.27	37.27	36.36	sp|P01326|INS2_MOUSE	Insulin-2 OS=Mus musculus GN=Ins2 PE=1 SV=1			0	97.15	GIVDQCCTSICSLYQLENYCN	Asp->Glu@4; Carbamidomethyl(C)@6; Carbamidomethyl(C)@7; Carbamidomethyl(C)@11; Carbamidomethyl(C)@20		-0.00130096	2610.08	871.035	2610.09	871.036	3	15	1.1.1.1341.12	53.8215	9796	53.6415
Exp 2	18	4.67	4.67	47.27	37.27	36.36	sp|P01326|INS2_MOUSE	Insulin-2 OS=Mus musculus GN=Ins2 PE=1 SV=1			0	94.77	GIVDQCCTSICSLYQLENYCN	Asp->Glu@4; Carbamidomethyl(C)@6; Carbamidomethyl(C)@7; Carbamidomethyl(C)@11; Carbamidomethyl(C)@20		-0.00130096	2610.08	871.035	2610.09	871.036	3	14	1.1.1.1346.9	54.0782	9796	53.6415
Exp 2	18	4.67	4.67	47.27	37.27	36.36	sp|P01326|INS2_MOUSE	Insulin-2 OS=Mus musculus GN=Ins2 PE=1 SV=1			0	88.68	GIVDQCCTSICSLYQLENYCN	Asp->Glu@4; Carbamidomethyl(C)@6; Carbamidomethyl(C)@7; Carbamidomethyl(C)@11; Carbamidomethyl(C)@20		-0.00048354	2610.09	871.036	2610.09	871.036	3	13	2.1.1.1375.11	53.5174	18479	53.3846
Exp 2	18	4.67	4.67	47.27	37.27	36.36	sp|P01326|INS2_MOUSE	Insulin-2 OS=Mus musculus GN=Ins2 PE=1 SV=1			0	46.01	GIVDQCCTSICSLYQLENYCN	Carbamidomethyl@N-term; Asp->Glu@4; Carbamidomethyl(C)@6; Carbamidomethyl(C)@7; Carbamidomethyl(C)@11; Carbamidomethyl(C)@20		6.98228e-05	2667.11	890.043	2667.11	890.043	3	12	2.1.1.1379.16	53.7109	2625	53.7294
Exp 2	18	4.67	4.67	47.27	37.27	36.36	sp|P01326|INS2_MOUSE	Insulin-2 OS=Mus musculus GN=Ins2 PE=1 SV=1			0	99	GSHLVEALYLVCGER	Carbamidomethyl(C)@12	cleaved C-G@N-term	0.00280696	1701.85	568.292	1701.85	568.291	3	15	1.1.1.1204.13	47.0736	6839	47.0515
Exp 2	18	4.67	4.67	47.27	37.27	36.36	sp|P01326|INS2_MOUSE	Insulin-2 OS=Mus musculus GN=Ins2 PE=1 SV=1			0	99	GSHLVEALYLVCGER	Carbamidomethyl(C)@12	cleaved C-G@N-term	-0.000654677	1701.85	568.291	1701.85	568.291	3	15	2.1.1.1247.4	47.1854	4474	47.2272
Exp 2	18	4.67	4.67	47.27	37.27	36.36	sp|P01326|INS2_MOUSE	Insulin-2 OS=Mus musculus GN=Ins2 PE=1 SV=1			0	99	GSHLVEALYLVCGER	Carbamidomethyl(C)@12	cleaved C-G@N-term	-0.000471574	1701.85	568.291	1701.85	568.291	3	14	2.1.1.1242.5	46.9441	9729	47.0327
Exp 2	18	4.67	4.67	47.27	37.27	36.36	sp|P01326|INS2_MOUSE	Insulin-2 OS=Mus musculus GN=Ins2 PE=1 SV=1			0	99	HLVEALYLVCGER	Carbamidomethyl(C)@10	cleaved S-H@N-term	0.000774666	1557.8	779.906	1557.8	779.906	2	21	2.1.1.1190.17	44.4212	19052	44.337
Exp 2	18	4.67	4.67	47.27	37.27	36.36	sp|P01326|INS2_MOUSE	Insulin-2 OS=Mus musculus GN=Ins2 PE=1 SV=1			0	99	HLVEALYLVCGER	Carbamidomethyl(C)@10	cleaved S-H@N-term	0.000286392	1557.8	779.906	1557.8	779.906	2	17	2.1.1.1195.14	44.6627	3266	44.6845
Exp 2	18	4.67	4.67	47.27	37.27	36.36	sp|P01326|INS2_MOUSE	Insulin-2 OS=Mus musculus GN=Ins2 PE=1 SV=1			0	99	HLVEALYLVCGER	Carbamidomethyl(C)@10	cleaved S-H@N-term	-0.000127691	1557.8	520.273	1557.8	520.273	3	14	2.1.1.1197.4	44.7419	10892	44.6845
Exp 2	18	4.67	4.67	47.27	37.27	36.36	sp|P01326|INS2_MOUSE	Insulin-2 OS=Mus musculus GN=Ins2 PE=1 SV=1			0	99	HLVEALYLVCGER	Carbamidomethyl(C)@10	cleaved S-H@N-term	0.000238515	1557.8	520.273	1557.8	520.273	3	17	2.1.1.1187.6	44.2489	51865	44.3867
Exp 2	18	4.67	4.67	47.27	37.27	36.36	sp|P01326|INS2_MOUSE	Insulin-2 OS=Mus musculus GN=Ins2 PE=1 SV=1			0	99	HLVEALYLVCGER	Carbamidomethyl(C)@10	cleaved S-H@N-term	0.000238515	1557.8	520.273	1557.8	520.273	3	17	2.1.1.1192.6	44.4972	51865	44.3867
Exp 2	18	4.67	4.67	47.27	37.27	36.36	sp|P01326|INS2_MOUSE	Insulin-2 OS=Mus musculus GN=Ins2 PE=1 SV=1			0	99	HLVEALYLVCGER	Carbamidomethyl(C)@10	cleaved S-H@N-term	0.000603252	1557.8	520.273	1557.8	520.273	3	16	1.1.1.1151.6	44.4739	55823	44.2643
Exp 2	18	4.67	4.67	47.27	37.27	36.36	sp|P01326|INS2_MOUSE	Insulin-2 OS=Mus musculus GN=Ins2 PE=1 SV=1			0	99	HLVEALYLVCGER	Carbamidomethyl(C)@10	cleaved S-H@N-term	0.00499919	1557.8	520.275	1557.8	520.273	3	11	2.1.1.1207.8	45.2459	3101	45.33
Exp 2	18	4.67	4.67	47.27	37.27	36.36	sp|P01326|INS2_MOUSE	Insulin-2 OS=Mus musculus GN=Ins2 PE=1 SV=1			0	99	HLVEALYLVCGER	Carbamidomethyl(C)@10	cleaved S-H@N-term	0.00261741	1557.8	520.274	1557.8	520.273	3	12	1.1.1.1161.7	44.9725	3534	45.058
Exp 2	18	4.67	4.67	47.27	37.27	36.36	sp|P01326|INS2_MOUSE	Insulin-2 OS=Mus musculus GN=Ins2 PE=1 SV=1			0	99	HLVEALYLVCGER	Carbamidomethyl(C)@10	cleaved S-H@N-term	-0.00104321	1557.8	520.273	1557.8	520.273	3	12	2.1.1.1202.5	44.9917	3403	44.9324
Exp 2	18	4.67	4.67	47.27	37.27	36.36	sp|P01326|INS2_MOUSE	Insulin-2 OS=Mus musculus GN=Ins2 PE=1 SV=1			0	99	HLVEALYLVCGER	Carbamidomethyl(C)@10	cleaved S-H@N-term	0.000603252	1557.8	520.273	1557.8	520.273	3	12	1.1.1.1156.9	44.7275	55823	44.2643
Exp 2	18	4.67	4.67	47.27	37.27	36.36	sp|P01326|INS2_MOUSE	Insulin-2 OS=Mus musculus GN=Ins2 PE=1 SV=1			0	94.8	HLVEALYLVCGER	Carbamidomethyl(C)@10	cleaved S-H@N-term	0.000603252	1557.8	520.273	1557.8	520.273	3	9	1.1.1.1166.5	45.2117	2189	45.2035
Exp 2	18	4.67	4.67	47.27	37.27	36.36	sp|P01326|INS2_MOUSE	Insulin-2 OS=Mus musculus GN=Ins2 PE=1 SV=1			0	76.55	HLVEALYLVCGER	Carbamidomethyl(C)@10	cleaved S-H@N-term	0.000286392	1557.8	779.906	1557.8	779.906	2	9	2.1.1.1200.15	44.9239	4226	44.6845
Exp 2	18	4.67	4.67	47.27	37.27	36.36	sp|P01326|INS2_MOUSE	Insulin-2 OS=Mus musculus GN=Ins2 PE=1 SV=1			0	99	LVEALYLVCGER	Carbamidomethyl(C)@9	cleaved H-L@N-term	0.000497651	1420.74	711.377	1420.74	711.376	2	19	1.1.1.1232.18	48.4547	17989	48.3761
Exp 2	18	4.67	4.67	47.27	37.27	36.36	sp|P01326|INS2_MOUSE	Insulin-2 OS=Mus musculus GN=Ins2 PE=1 SV=1			0	99	LVEALYLVCGER	Carbamidomethyl(C)@9	cleaved H-L@N-term	-0.000791285	1420.74	711.376	1420.74	711.376	2	19	2.1.1.1269.17	48.2867	13910	48.3068
Exp 2	18	4.67	4.67	47.27	37.27	36.36	sp|P01326|INS2_MOUSE	Insulin-2 OS=Mus musculus GN=Ins2 PE=1 SV=1			0	99	LVEALYLVCGER	Carbamidomethyl(C)@9	cleaved H-L@N-term	-0.000303011	1420.74	711.376	1420.74	711.376	2	13	2.1.1.1274.17	48.5305	8944	48.4532
Exp 2	18	4.67	4.67	47.27	37.27	36.36	sp|P01326|INS2_MOUSE	Insulin-2 OS=Mus musculus GN=Ins2 PE=1 SV=1			0	98.62	LVEALYLVCGER	Carbamidomethyl(C)@9	cleaved H-L@N-term	-0.00253345	1420.74	474.586	1420.74	474.587	3	10	2.1.1.1271.3	48.3609	4857	48.3068
Exp 2	18	4.67	4.67	47.27	37.27	36.36	sp|P01326|INS2_MOUSE	Insulin-2 OS=Mus musculus GN=Ins2 PE=1 SV=1			0	97.85	LVEALYLVCGER	Carbamidomethyl(C)@9	cleaved H-L@N-term	-0.000112699	1420.74	711.376	1420.74	711.376	2	12	1.1.1.1222.12	47.9587	31135	48.1815
Exp 2	18	4.67	4.67	47.27	37.27	36.36	sp|P01326|INS2_MOUSE	Insulin-2 OS=Mus musculus GN=Ins2 PE=1 SV=1			0	97.59	LVEALYLVCGER	Carbamidomethyl(C)@9	cleaved H-L@N-term	0.000438359	1420.74	474.587	1420.74	474.587	3	12	1.1.1.1226.3	48.138	12078	48.1326
Exp 2	18	4.67	4.67	47.27	37.27	36.36	sp|P01326|INS2_MOUSE	Insulin-2 OS=Mus musculus GN=Ins2 PE=1 SV=1			0	97.59	LVEALYLVCGER	Carbamidomethyl(C)@9	cleaved H-L@N-term	0.000438359	1420.74	474.587	1420.74	474.587	3	12	1.1.1.1231.3	48.3812	12078	48.1326
Exp 2	18	4.67	4.67	47.27	37.27	36.36	sp|P01326|INS2_MOUSE	Insulin-2 OS=Mus musculus GN=Ins2 PE=1 SV=1			0	96.99	LVEALYLVCGER	Carbamidomethyl(C)@9	cleaved H-L@N-term	-0.00597206	1420.73	711.374	1420.74	711.376	2	11	1.1.1.1237.17	48.696	10295	48.3761
Exp 2	18	4.67	4.67	47.27	37.27	36.36	sp|P01326|INS2_MOUSE	Insulin-2 OS=Mus musculus GN=Ins2 PE=1 SV=1			0	96.49	LVEALYLVCGER	Carbamidomethyl(C)@9	cleaved H-L@N-term	6.3195e-05	1420.74	711.376	1420.74	711.376	2	10	2.1.1.1280.16	48.8218	1372	48.7945
Exp 2	18	4.67	4.67	47.27	37.27	36.36	sp|P01326|INS2_MOUSE	Insulin-2 OS=Mus musculus GN=Ins2 PE=1 SV=1			0	52.91	LVEALYLVCGER	Carbamidomethyl(C)@9	cleaved H-L@N-term	-0.00267617	1420.74	711.375	1420.74	711.376	2	7	1.1.1.1242.16	48.939	1186	48.9608
Exp 2	18	4.67	4.67	47.27	37.27	36.36	sp|P01326|INS2_MOUSE	Insulin-2 OS=Mus musculus GN=Ins2 PE=1 SV=1			0	30.85	LYLVCGER	Carbamidomethyl@N-term; Carbamidomethyl(C)@5	cleaved A-L@N-term	0.00292884	1065.53	533.773	1065.53	533.771	2	7	2.1.1.951.10	32.7152	2638	32.747
Exp 2	18	4.67	4.67	47.27	37.27	36.36	sp|P01326|INS2_MOUSE	Insulin-2 OS=Mus musculus GN=Ins2 PE=1 SV=1			0	98.68	QHLCGSHLVEALYLVCGER	Gln->pyro-Glu@N-term; Carbamidomethyl(C)@4; Carbamidomethyl(C)@16		0.00137732	2223.06	742.027	2223.06	742.026	3	11	2.1.1.1363.16	52.9223	1978	52.8953
Exp 2	18	4.67	4.67	47.27	37.27	36.36	sp|P01326|INS2_MOUSE	Insulin-2 OS=Mus musculus GN=Ins2 PE=1 SV=1			0	72.55	RGIVDQCCTSICSLYQLENYCN	Arg->Gln@1; Carbamidomethyl(C)@7; Carbamidomethyl(C)@8; Carbamidomethyl(C)@12; Carbamidomethyl(C)@21	missed R-G@1	-0.00110006	2724.13	909.05	2724.13	909.05	3	10	1.1.1.1407.11	57.0835	5833	56.9424
Exp 2	18	4.67	4.67	47.27	37.27	36.36	sp|P01326|INS2_MOUSE	Insulin-2 OS=Mus musculus GN=Ins2 PE=1 SV=1			0	0	RGIVDQCCTSICSLYQLENYCN	Arg->Ala@1; Carbamidomethyl(C)@7; Carbamidomethyl(C)@8; Carbamidomethyl(C)@12; Carbamidomethyl(C)@21	missed R-G@1	6.98228e-05	2667.11	890.043	2667.11	890.043	3	10	2.1.1.1379.16	53.7109	2625	53.7294
Exp 2	18	4.67	4.67	47.27	37.27	36.36	sp|P01326|INS2_MOUSE	Insulin-2 OS=Mus musculus GN=Ins2 PE=1 SV=1			0	97.26	SLYQLENYCN	Carbamidomethyl(C)@9	cleaved C-S@N-term	0.000707753	1302.56	652.285	1302.56	652.285	2	11	2.1.1.1123.6	41.1104	11713	41.247
Exp 2	18	4.67	4.67	47.27	37.27	36.36	sp|P01326|INS2_MOUSE	Insulin-2 OS=Mus musculus GN=Ins2 PE=1 SV=1			0	7.16	SLYQLENYCN	Carbamidomethyl(C)@9	cleaved C-S@N-term	-1.04795e-06	1302.56	652.285	1302.56	652.285	2	6	1.1.1.1074.20	40.7197	27584	40.4909
Exp 2	18	4.67	4.67	47.27	37.27	36.36	sp|P01326|INS2_MOUSE	Insulin-2 OS=Mus musculus GN=Ins2 PE=1 SV=1			0	73.1	VEALYLVCGER	Carbamidomethyl(C)@8	cleaved L-V@N-term	-7.02059	1300.63	651.324	1307.65	654.834	2	10	1.1.1.1282.9	50.9095	2442	50.9413
Exp 2	18	4.67	4.67	47.27	37.27	36.36	sp|P01326|INS2_MOUSE	Insulin-2 OS=Mus musculus GN=Ins2 PE=1 SV=1			0	43.02	VKQHLCGSHLVEALYLVCGER	Lys->Asn@2; Carbamidomethyl(C)@6; Carbamidomethyl(C)@18	cleaved F-V@N-term; missed K-Q@2	-0.00624282	2453.19	614.304	2453.19	614.306	4	8	2.1.1.1253.8	47.4981	153	47.4232
Exp 2	18	4.67	4.67	47.27	37.27	36.36	sp|P01326|INS2_MOUSE	Insulin-2 OS=Mus musculus GN=Ins2 PE=1 SV=1			0	60.87	YLVCGER	Carbamidomethyl(C)@4	cleaved L-Y@N-term	0.00316166	895.425	448.72	895.422	448.718	2	8	2.1.1.736.5	22.2249	4187	22.2115
Exp 2	18	4.67	4.67	47.27	37.27	36.36	sp|P01326|INS2_MOUSE	Insulin-2 OS=Mus musculus GN=Ins2 PE=1 SV=1			0	15.18	YQLENYCN	Carbamidomethyl(C)@7	cleaved L-Y@N-term	0.0102182	1102.45	552.232	1102.44	552.227	2	7	1.1.1.877.14	31.0912	7376	31.1164
Exp 2	18	4.67	4.67	47.27	37.27	36.36	sp|P01326|INS2_MOUSE	Insulin-2 OS=Mus musculus GN=Ins2 PE=1 SV=1			0	9.731	YQLENYCN	Carbamidomethyl(C)@7; Deamidated(N)@8	cleaved L-Y@N-term	0.027847	1103.45	552.733	1103.42	552.719	2	6	2.1.1.907.12	30.5611	1763	30.6394
Exp 2	40	2.4	2.4	10.93	5.298	5.298	sp|P07214|SPRC_MOUSE	SPARC OS=Mus musculus GN=Sparc PE=1 SV=1			2	99	YIAPCLDSELTEFPLR	Carbamidomethyl(C)@5		-0.000772533	1922.94	641.989	1922.94	641.989	3	17	1.1.1.1388.8	56.1518	1457	56.1636
Exp 2	40	2.4	2.4	10.93	5.298	5.298	sp|P07214|SPRC_MOUSE	SPARC OS=Mus musculus GN=Sparc PE=1 SV=1			0.0362122	44.43	LHLDYIGPCK	Carbamidomethyl(C)@9		0.00369656	1214.62	405.879	1214.61	405.878	3	8	1.1.1.933.5	33.8074	5936	33.7992
Exp 2	40	2.4	2.4	10.93	5.298	5.298	sp|P07214|SPRC_MOUSE	SPARC OS=Mus musculus GN=Sparc PE=1 SV=1			0	0	KIHENEK	Deamidated(N)@5	missed K-I@1	0.0183937	897.474	449.744	897.456	449.735	2	6	1.1.1.618.21	18.4879	421135	18.5502
Exp 2	40	2.4	2.4	10.93	5.298	5.298	sp|P07214|SPRC_MOUSE	SPARC OS=Mus musculus GN=Sparc PE=1 SV=1			0	0	KIHENEK	Deamidated(N)@5	missed K-I@1	0.0183937	897.474	449.744	897.456	449.735	2	6	1.1.1.618.22	18.4895	421135	18.5502
Exp 2	40	2.4	2.4	10.93	5.298	5.298	sp|P07214|SPRC_MOUSE	SPARC OS=Mus musculus GN=Sparc PE=1 SV=1			0	0	KIHENEK	Deamidated(N)@5	missed K-I@1	0.0183937	897.474	449.744	897.456	449.735	2	6	1.1.1.623.22	18.7337	381530	18.5502
Exp 2	40	2.4	2.4	10.93	5.298	5.298	sp|P07214|SPRC_MOUSE	SPARC OS=Mus musculus GN=Sparc PE=1 SV=1			0	0	KIHENEK	Deamidated(N)@5	missed K-I@1	0.0182106	897.474	449.744	897.456	449.735	2	6	1.1.1.628.15	18.9662	381530	18.5502
Exp 2	40	2.4	2.4	10.93	5.298	5.298	sp|P07214|SPRC_MOUSE	SPARC OS=Mus musculus GN=Sparc PE=1 SV=1			0	0	KIHENEK	Deamidated(N)@5	missed K-I@1	0.018496	897.474	449.744	897.456	449.735	2	6	2.1.1.670.13	19.0254	115417	19.0522
Exp 2	40	2.4	2.4	10.93	5.298	5.298	sp|P07214|SPRC_MOUSE	SPARC OS=Mus musculus GN=Sparc PE=1 SV=1			0	0	KIHENEK	Deamidated(N)@5	missed K-I@1	0.018496	897.474	449.744	897.456	449.735	2	6	2.1.1.670.14	19.0271	115417	19.0522
Exp 2	40	2.4	2.4	10.93	5.298	5.298	sp|P07214|SPRC_MOUSE	SPARC OS=Mus musculus GN=Sparc PE=1 SV=1			0	0	KIHENEK	Deamidated(N)@5	missed K-I@1	0.0187402	897.474	449.744	897.456	449.735	2	6	2.1.1.675.13	19.2695	118522	19.1495
Exp 2	40	2.4	2.4	10.93	5.298	5.298	sp|P07214|SPRC_MOUSE	SPARC OS=Mus musculus GN=Sparc PE=1 SV=1			0	0	KIHENEK	Deamidated(N)@5	missed K-I@1	0.0187402	897.474	449.744	897.456	449.735	2	6	2.1.1.680.12	19.5137	118522	19.1495
Exp 2	40	2.4	2.4	10.93	5.298	5.298	sp|P07214|SPRC_MOUSE	SPARC OS=Mus musculus GN=Sparc PE=1 SV=1			0	16.58	LHLDYIGPCK	Carbamidomethyl(C)@9		0.00191443	1214.61	405.878	1214.61	405.878	3	5	2.1.1.979.6	34.0698	2437	34.1566
Exp 2	40	2.4	2.4	10.93	5.298	5.298	sp|P07214|SPRC_MOUSE	SPARC OS=Mus musculus GN=Sparc PE=1 SV=1			0	0	YIAPCLDSELTEFPLR	Carbamidomethyl(C)@5		-0.00311287	1922.94	962.478	1922.94	962.48	2	3	2.1.1.1426.12	56.024	2925	55.9858
Exp 2	16	6.4	6.4	33.76	27.01	19.94	sp|P08226|APOE_MOUSE	Apolipoprotein E OS=Mus musculus GN=Apoe PE=1 SV=2			2	99	NEVHTMLGQSTEEIR			0.00177561	1742.83	581.95	1742.83	581.949	3	12	2.1.1.947.14	32.5269	3532	32.4547
Exp 2	16	6.4	6.4	33.76	27.01	19.94	sp|P08226|APOE_MOUSE	Apolipoprotein E OS=Mus musculus GN=Apoe PE=1 SV=2			1.79588	99	TANLGAGAAQPLR			0.000871506	1238.67	620.344	1238.67	620.344	2	12	1.1.1.783.10	26.5116	7512	26.3846
Exp 2	16	6.4	6.4	33.76	27.01	19.94	sp|P08226|APOE_MOUSE	Apolipoprotein E OS=Mus musculus GN=Apoe PE=1 SV=2			0.910095	98.07	LGPLVEQGR			0.0014175	967.546	484.781	967.545	484.78	2	9	2.1.1.845.12	27.5384	4800	27.5183
Exp 2	16	6.4	6.4	33.76	27.01	19.94	sp|P08226|APOE_MOUSE	Apolipoprotein E OS=Mus musculus GN=Apoe PE=1 SV=2			0.580044	95.25	SKMEEQTQQIR		missed K-M@2	0.00130564	1376.67	459.898	1376.67	459.898	3	7	2.1.1.594.4	15.2871	1036	15.2746
Exp 2	16	6.4	6.4	33.76	27.01	19.94	sp|P08226|APOE_MOUSE	Apolipoprotein E OS=Mus musculus GN=Apoe PE=1 SV=2			0.401209	91.54	GRLEEVGNQAR		missed R-L@2	0.00168527	1227.63	614.824	1227.63	614.823	2	7	1.1.1.583.13	16.7783	1452	16.6886
Exp 2	16	6.4	6.4	33.76	27.01	19.94	sp|P08226|APOE_MOUSE	Apolipoprotein E OS=Mus musculus GN=Apoe PE=1 SV=2			0.286509	86.98	LQAEIFQAR			0.000837055	1074.58	538.299	1074.58	538.298	2	10	1.1.1.950.9	34.6417	9950	34.6752
Exp 2	16	6.4	6.4	33.76	27.01	19.94	sp|P08226|APOE_MOUSE	Apolipoprotein E OS=Mus musculus GN=Apoe PE=1 SV=2			0.0376307	99	ELEEQLGPVAEETR			1.00944	1599.79	800.901	1598.78	800.397	2	16	2.1.1.990.19	34.6282	3833	34.6939
Exp 2	16	6.4	6.4	33.76	27.01	19.94	sp|P08226|APOE_MOUSE	Apolipoprotein E OS=Mus musculus GN=Apoe PE=1 SV=2			0.0296531	33.62	MEEQTQQIR			0.00255821	1161.55	581.781	1161.54	581.78	2	5	1.1.1.569.14	16.0862	996	16.0515
Exp 2	16	6.4	6.4	33.76	27.01	19.94	sp|P08226|APOE_MOUSE	Apolipoprotein E OS=Mus musculus GN=Apoe PE=1 SV=2			0	0	EGAERGV		cleaved V-S@C-term; missed R-G@5	0.0400629	716.385	359.2	716.345	359.18	2	5	2.1.1.789.2	24.8001	19941	24.7481
Exp 2	16	6.4	6.4	33.76	27.01	19.94	sp|P08226|APOE_MOUSE	Apolipoprotein E OS=Mus musculus GN=Apoe PE=1 SV=2			0	82.36	ERLGPLVEQGR	Glu->Ser@1; Gln->Ala@9	missed R-L@2	0.00205578	1153.66	385.56	1153.66	385.56	3	10	1.1.1.820.4	28.2904	25921	28.0855
Exp 2	16	6.4	6.4	33.76	27.01	19.94	sp|P08226|APOE_MOUSE	Apolipoprotein E OS=Mus musculus GN=Apoe PE=1 SV=2			0	0	FWDYLR			0.00059227	898.434	450.224	898.434	450.224	2	3	2.1.1.1200.6	44.8939	1514	44.982
Exp 2	16	6.4	6.4	33.76	27.01	19.94	sp|P08226|APOE_MOUSE	Apolipoprotein E OS=Mus musculus GN=Apoe PE=1 SV=2			0	0	GRLEEVGNQAR		missed R-L@2	-0.0105217	1227.62	614.818	1227.63	614.823	2	3	1.1.1.704.24	22.6727	3156	22.6318
Exp 2	16	6.4	6.4	33.76	27.01	19.94	sp|P08226|APOE_MOUSE	Apolipoprotein E OS=Mus musculus GN=Apoe PE=1 SV=2			0	94.15	LGPLVEQGR	Glu->Ala@6; Deamidated(Q)@7		0.000736864	910.524	456.269	910.524	456.269	2	10	2.1.1.893.6	29.8675	3762	29.8056
Exp 2	16	6.4	6.4	33.76	27.01	19.94	sp|P08226|APOE_MOUSE	Apolipoprotein E OS=Mus musculus GN=Apoe PE=1 SV=2			0	99	NEVHTMLGQSTEEIR			-0.00088036	1742.82	581.949	1742.83	581.949	3	16	1.1.1.905.10	32.455	9938	32.3893
Exp 2	16	6.4	6.4	33.76	27.01	19.94	sp|P08226|APOE_MOUSE	Apolipoprotein E OS=Mus musculus GN=Apoe PE=1 SV=2			0	0	RLAVYK		missed R-L@1	-0.0109641	748.449	375.232	748.46	375.237	2	4	1.1.1.737.2	24.2518	79604	24.0546
Exp 2	16	6.4	6.4	33.76	27.01	19.94	sp|P08226|APOE_MOUSE	Apolipoprotein E OS=Mus musculus GN=Apoe PE=1 SV=2			0	0	RLAVYK		missed R-L@1	-0.010781	748.449	375.232	748.46	375.237	2	3	1.1.1.742.2	24.4946	79604	24.0546
Exp 2	16	6.4	6.4	33.76	27.01	19.94	sp|P08226|APOE_MOUSE	Apolipoprotein E OS=Mus musculus GN=Apoe PE=1 SV=2			0	55.82	SKMEEQTQQIR		missed K-M@2	0.000115993	1376.67	459.898	1376.67	459.898	3	5	1.1.1.552.3	15.2197	781	15.2599
Exp 2	16	6.4	6.4	33.76	27.01	19.94	sp|P08226|APOE_MOUSE	Apolipoprotein E OS=Mus musculus GN=Apoe PE=1 SV=2			0	0	TANLGAGAAQPLRDR	Arg->Ala@13	missed R-D@13	0.00843539	1424.75	475.923	1424.74	475.92	3	9	2.1.1.1396.4	54.5422	3775	54.564
Exp 2	34	2.55	2.55	14.87	11.03	6.954	sp|P09411|PGK1_MOUSE	Phosphoglycerate kinase 1 OS=Mus musculus GN=Pgk1 PE=1 SV=4			1.60206	99	VLPGVDALSNV			-0.000252072	1082.6	542.306	1082.6	542.306	2	11	2.1.1.1290.5	49.304	1801	49.1888
Exp 2	34	2.55	2.55	14.87	11.03	6.954	sp|P09411|PGK1_MOUSE	Phosphoglycerate kinase 1 OS=Mus musculus GN=Pgk1 PE=1 SV=4			0.886057	98.29	ITLPVDFVTADKFDENAK		missed K-F@12	0.00143847	2022.03	675.018	2022.03	675.018	3	12	2.1.1.1327.9	51.1556	2087	51.1657
Exp 2	34	2.55	2.55	14.87	11.03	6.954	sp|P09411|PGK1_MOUSE	Phosphoglycerate kinase 1 OS=Mus musculus GN=Pgk1 PE=1 SV=4			0.0599818	56.11	ALESPERPFLAILGGAK			-0.00145259	1767.99	590.336	1767.99	590.337	3	6	1.1.1.1328.6	53.1606	1328	53.2481
Exp 2	34	2.55	2.55	14.87	11.03	6.954	sp|P09411|PGK1_MOUSE	Phosphoglycerate kinase 1 OS=Mus musculus GN=Pgk1 PE=1 SV=4			0	10.18	AFAR		cleaved E-A@N-term	0.0265626	463.281	464.288	463.254	464.262	1	4	2.1.1.790.13	24.8669	34902	24.6994
Exp 2	34	2.55	2.55	14.87	11.03	6.954	sp|P09411|PGK1_MOUSE	Phosphoglycerate kinase 1 OS=Mus musculus GN=Pgk1 PE=1 SV=4			0	97.53	ITLPVDFVTADKFDENAK		missed K-F@12	0.00196567	2022.03	675.018	2022.03	675.018	3	12	1.1.1.1279.9	50.7714	2310	50.7915
Exp 2	34	2.55	2.55	14.87	11.03	6.954	sp|P09411|PGK1_MOUSE	Phosphoglycerate kinase 1 OS=Mus musculus GN=Pgk1 PE=1 SV=4			0	0	PFLAILGGAK		cleaved R-P@N-term	0.00800127	985.604	493.809	985.596	493.805	2	4	1.1.1.1117.11	42.799	3278	42.7804
Exp 2	34	2.55	2.55	14.87	11.03	6.954	sp|P09411|PGK1_MOUSE	Phosphoglycerate kinase 1 OS=Mus musculus GN=Pgk1 PE=1 SV=4			0	0	SLMDEVVKATSR	Oxidation(M)@3	missed K-A@8	0.000340303	1350.68	676.348	1350.68	676.348	2	6	1.1.1.1023.17	38.2185	47114	37.993
Exp 2	34	2.55	2.55	14.87	11.03	6.954	sp|P09411|PGK1_MOUSE	Phosphoglycerate kinase 1 OS=Mus musculus GN=Pgk1 PE=1 SV=4			0	57.4	VLPGVDALSNV			9.32353e-05	1082.6	542.306	1082.6	542.306	2	6	1.1.1.1244.8	49.0243	2229	49.0099
Exp 2	34	2.55	2.55	14.87	11.03	6.954	sp|P09411|PGK1_MOUSE	Phosphoglycerate kinase 1 OS=Mus musculus GN=Pgk1 PE=1 SV=4			0	0	VLPGVDALSNV			9.32353e-05	1082.6	542.306	1082.6	542.306	2	4	1.1.1.1249.9	49.274	1998	49.1089
Exp 2	34	2.55	2.55	14.87	11.03	6.954	sp|P09411|PGK1_MOUSE	Phosphoglycerate kinase 1 OS=Mus musculus GN=Pgk1 PE=1 SV=4			0	0	VLPGVDALSNV			-0.000252072	1082.6	542.306	1082.6	542.306	2	3	2.1.1.1285.5	49.05	1801	49.1888
Exp 2	12	9.34	9.34	28.72	21.59	19.71	sp|P11859|ANGT_MOUSE	Angiotensinogen OS=Mus musculus GN=Agt PE=2 SV=1			2	99	TLHDQLVLAAEKLEDEDR		missed K-L@12	0.00190539	2094.06	699.028	2094.06	699.027	3	19	2.1.1.1319.11	50.7506	2363	50.6696
Exp 2	12	9.34	9.34	28.72	21.59	19.71	sp|P11859|ANGT_MOUSE	Angiotensinogen OS=Mus musculus GN=Agt PE=2 SV=1			1.95861	99	VGEVLNSILLELK			-0.000435578	1425.84	713.929	1425.84	713.929	2	14	2.1.1.1534.13	61.3164	1383	61.3777
Exp 2	12	9.34	9.34	28.72	21.59	19.71	sp|P11859|ANGT_MOUSE	Angiotensinogen OS=Mus musculus GN=Agt PE=2 SV=1			1.67778	99	SLDLSTDPVLATEK			-0.00399211	1487.77	744.891	1487.77	744.893	2	13	1.1.1.1073.13	40.6679	5616	40.6377
Exp 2	12	9.34	9.34	28.72	21.59	19.71	sp|P11859|ANGT_MOUSE	Angiotensinogen OS=Mus musculus GN=Agt PE=2 SV=1			1.60206	99	STCAQLENPSVETLPESTFEPVPIQAK	Carbamidomethyl(C)@3		-0.00498198	2971.44	991.489	2971.45	991.49	3	16	1.1.1.1233.24	48.5132	3547	48.5216
Exp 2	12	9.34	9.34	28.72	21.59	19.71	sp|P11859|ANGT_MOUSE	Angiotensinogen OS=Mus musculus GN=Agt PE=2 SV=1			1.14874	98.87	LTLPQLEIR			-0.0010954	1081.65	541.832	1081.65	541.832	2	9	2.1.1.1255.7	47.5886	7239	47.8687
Exp 2	12	9.34	9.34	28.72	21.59	19.71	sp|P11859|ANGT_MOUSE	Angiotensinogen OS=Mus musculus GN=Agt PE=2 SV=1			0.879426	97.78	NDLLTWIENPPPR			-0.0005662	1563.8	522.275	1563.8	522.275	3	10	2.1.1.1418.6	55.6228	872	55.5955
Exp 2	12	9.34	9.34	28.72	21.59	19.71	sp|P11859|ANGT_MOUSE	Angiotensinogen OS=Mus musculus GN=Agt PE=2 SV=1			0.0589858	82.77	ATLLLIQPH		cleaved H-C@C-term	0.00470563	1004.61	503.311	1004.6	503.308	2	9	1.1.1.1111.8	42.5011	4325	42.6348
Exp 2	12	9.34	9.34	28.72	21.59	19.71	sp|P11859|ANGT_MOUSE	Angiotensinogen OS=Mus musculus GN=Agt PE=2 SV=1			0.0118872	15.39	VNNPQSVV			0.00244513	855.447	428.731	855.445	428.73	2	6	1.1.1.743.9	24.5567	5710	24.5397
Exp 2	12	9.34	9.34	28.72	21.59	19.71	sp|P11859|ANGT_MOUSE	Angiotensinogen OS=Mus musculus GN=Agt PE=2 SV=1			0	68.59	EVLNSILLELK	Leu->Val@7	cleaved G-E@N-term	0.0109905	1255.75	419.591	1255.74	419.587	3	8	2.1.1.1082.3	39.0922	3374	39.0867
Exp 2	12	9.34	9.34	28.72	21.59	19.71	sp|P11859|ANGT_MOUSE	Angiotensinogen OS=Mus musculus GN=Agt PE=2 SV=1			0	27.36	EVLNSILLELK	Leu->Val@7	cleaved G-E@N-term	0.0126336	1255.75	419.591	1255.74	419.587	3	8	1.1.1.1041.2	39.0713	19015	39.2653
Exp 2	12	9.34	9.34	28.72	21.59	19.71	sp|P11859|ANGT_MOUSE	Angiotensinogen OS=Mus musculus GN=Agt PE=2 SV=1			0	17.68	EVLNSILLELK	Leu->Val@7	cleaved G-E@N-term	0.0121807	1255.75	419.591	1255.74	419.587	3	8	2.1.1.1099.6	39.9263	9012	40.0636
Exp 2	12	9.34	9.34	28.72	21.59	19.71	sp|P11859|ANGT_MOUSE	Angiotensinogen OS=Mus musculus GN=Agt PE=2 SV=1			0	0	EVLNSILLELK	Ile->Val@6	cleaved G-E@N-term	0.0126336	1255.75	419.591	1255.74	419.587	3	10	1.1.1.1047.6	39.3758	20021	39.2653
Exp 2	12	9.34	9.34	28.72	21.59	19.71	sp|P11859|ANGT_MOUSE	Angiotensinogen OS=Mus musculus GN=Agt PE=2 SV=1			0	97.5	LTLPQLEIR			-0.000851258	1081.65	541.832	1081.65	541.832	2	10	2.1.1.1260.7	47.8419	7239	47.8687
Exp 2	12	9.34	9.34	28.72	21.59	19.71	sp|P11859|ANGT_MOUSE	Angiotensinogen OS=Mus musculus GN=Agt PE=2 SV=1			0	88.77	LTLPQLEIR			9.41756e-05	1081.65	541.832	1081.65	541.832	2	9	1.1.1.1218.14	47.7679	8509	47.793
Exp 2	12	9.34	9.34	28.72	21.59	19.71	sp|P11859|ANGT_MOUSE	Angiotensinogen OS=Mus musculus GN=Agt PE=2 SV=1			0	60.09	LTLPQLEIR			0.000622392	1081.65	361.557	1081.65	361.557	3	5	2.1.1.1259.3	47.7752	844	47.8687
Exp 2	12	9.34	9.34	28.72	21.59	19.71	sp|P11859|ANGT_MOUSE	Angiotensinogen OS=Mus musculus GN=Agt PE=2 SV=1			0	0	LTLPQLEIR			-0.000851258	1081.65	541.832	1081.65	541.832	2	4	2.1.1.1265.4	48.0736	3785	47.9659
Exp 2	12	9.34	9.34	28.72	21.59	19.71	sp|P11859|ANGT_MOUSE	Angiotensinogen OS=Mus musculus GN=Agt PE=2 SV=1			0	0	MTPTGAGLKATIFCILTWVSLTAGDR	Carbamidomethyl(C)@14	missed K-A@9	0.0197213	2779.46	927.494	2779.44	927.487	3	4	2.1.1.984.21	34.3429	1754	34.4987
Exp 2	12	9.34	9.34	28.72	21.59	19.71	sp|P11859|ANGT_MOUSE	Angiotensinogen OS=Mus musculus GN=Agt PE=2 SV=1			0	96.73	NDLLTWIENPPPR			-0.000569009	1563.8	522.275	1563.8	522.275	3	11	1.1.1.1383.7	55.8896	928	55.9644
Exp 2	12	9.34	9.34	28.72	21.59	19.71	sp|P11859|ANGT_MOUSE	Angiotensinogen OS=Mus musculus GN=Agt PE=2 SV=1			0	99	TLHDQLVLAAEKLEDEDR		missed K-L@12	0.00228082	2094.06	524.523	2094.06	524.522	4	18	2.1.1.1317.8	50.6411	2705	50.7192
Exp 2	12	9.34	9.34	28.72	21.59	19.71	sp|P11859|ANGT_MOUSE	Angiotensinogen OS=Mus musculus GN=Agt PE=2 SV=1			0	99	TLHDQLVLAAEKLEDEDR		missed K-L@12	0.00190539	2094.06	699.028	2094.06	699.027	3	22	2.1.1.1318.7	50.6991	2363	50.6696
Exp 2	12	9.34	9.34	28.72	21.59	19.71	sp|P11859|ANGT_MOUSE	Angiotensinogen OS=Mus musculus GN=Agt PE=2 SV=1			0	99	TLHDQLVLAAEKLEDEDR		missed K-L@12	0.00252496	2094.06	524.523	2094.06	524.522	4	15	2.1.1.1322.5	50.8909	1065	50.8682
Exp 2	12	9.34	9.34	28.72	21.59	19.71	sp|P11859|ANGT_MOUSE	Angiotensinogen OS=Mus musculus GN=Agt PE=2 SV=1			0	99	TLHDQLVLAAEKLEDEDR		missed K-L@12	0.00273547	2094.06	699.028	2094.06	699.027	3	22	1.1.1.1270.9	50.3117	2152	50.3435
Exp 2	12	9.34	9.34	28.72	21.59	19.71	sp|P11859|ANGT_MOUSE	Angiotensinogen OS=Mus musculus GN=Agt PE=2 SV=1			0	99	TLHDQLVLAAEKLEDEDR		missed K-L@12	0.00188294	2094.06	524.523	2094.06	524.522	4	14	1.1.1.1273.9	50.4592	2542	50.2939
Exp 2	12	9.34	9.34	28.72	21.59	19.71	sp|P11859|ANGT_MOUSE	Angiotensinogen OS=Mus musculus GN=Agt PE=2 SV=1			0	99	VGEVLNSILLELK			0.000596352	1425.84	713.93	1425.84	713.929	2	13	1.1.1.1494.7	61.359	1281	61.3641
Exp 2	38	2.7	2.7	26.22	17.68	13.41	sp|P17742|PPIA_MOUSE	Peptidyl-prolyl cis-trans isomerase A OS=Mus musculus GN=Ppia PE=1 SV=2			1.3279	99	VSFELFADKVPK		missed K-V@9	-0.000292947	1378.75	460.59	1378.75	460.59	3	10	2.1.1.1224.8	46.0732	3216	46.0593
Exp 2	38	2.7	2.7	26.22	17.68	13.41	sp|P17742|PPIA_MOUSE	Peptidyl-prolyl cis-trans isomerase A OS=Mus musculus GN=Ppia PE=1 SV=2			0.642065	96.87	KITISDCGQL	Carbamidomethyl(C)@7	missed K-I@1	-0.000229038	1133.57	567.795	1133.58	567.795	2	8	2.1.1.950.11	32.6682	4035	32.6008
Exp 2	38	2.7	2.7	26.22	17.68	13.41	sp|P17742|PPIA_MOUSE	Peptidyl-prolyl cis-trans isomerase A OS=Mus musculus GN=Ppia PE=1 SV=2			0.0996329	70.2	TEWLDGK			0.00717056	847.415	424.715	847.408	424.711	2	6	1.1.1.852.10	29.8591	6075	30.0391
Exp 2	38	2.7	2.7	26.22	17.68	13.41	sp|P17742|PPIA_MOUSE	Peptidyl-prolyl cis-trans isomerase A OS=Mus musculus GN=Ppia PE=1 SV=2			0	0	IIPGFMCQGGDFTR	Carbamidomethyl(C)@7		0.00435365	1597.74	799.879	1597.74	799.876	2	3	2.1.1.1224.20	46.0931	779	46.0593
Exp 2	38	2.7	2.7	26.22	17.68	13.41	sp|P17742|PPIA_MOUSE	Peptidyl-prolyl cis-trans isomerase A OS=Mus musculus GN=Ppia PE=1 SV=2			0	97.2	VSFELFADKVPK		missed K-V@9	0.00234271	1378.75	460.591	1378.75	460.59	3	10	1.1.1.1181.6	45.9421	8796	45.9318
Exp 2	38	2.7	2.7	26.22	17.68	13.41	sp|P17742|PPIA_MOUSE	Peptidyl-prolyl cis-trans isomerase A OS=Mus musculus GN=Ppia PE=1 SV=2			0	0	VSFELFADKVPK		missed K-V@9	0.00170184	1378.75	460.591	1378.75	460.59	3	4	1.1.1.1176.5	45.697	8243	45.7856
Exp 2	36	2.16	2.16	19.88	15.06	8.434	sp|P18760|COF1_MOUSE	Cofilin-1 OS=Mus musculus GN=Cfl1 PE=1 SV=3			1.82391	99	HELQANCYEEVKDR	Carbamidomethyl(C)@7		-0.00309818	1789.8	448.458	1789.81	448.459	4	10	2.1.1.746.4	22.7039	2917	22.8425
Exp 2	36	2.16	2.16	19.88	15.06	8.434	sp|P18760|COF1_MOUSE	Cofilin-1 OS=Mus musculus GN=Cfl1 PE=1 SV=3			0.334419	91.33	YALYDATYETK			-0.00708058	1336.61	669.313	1336.62	669.317	2	9	1.1.1.941.14	34.2119	11093	34.1395
Exp 2	36	2.16	2.16	19.88	15.06	8.434	sp|P18760|COF1_MOUSE	Cofilin-1 OS=Mus musculus GN=Cfl1 PE=1 SV=3			0	0	NIILEEGK			0.00118406	914.508	458.262	914.507	458.261	2	4	1.1.1.828.4	28.68	9566	28.7218
Exp 2	27	3.1	3.29	27.47	12.45	8.369	sp|P20152|VIME_MOUSE	Vimentin OS=Mus musculus GN=Vim PE=1 SV=3			1.45593	99	ILLAELEQLKGQGK		missed K-G@10	0.00274074	1538.91	513.976	1538.9	513.975	3	14	2.1.1.1185.5	44.1493	4436	44.1381
Exp 2	27	3.1	3.29	27.47	12.45	8.369	sp|P20152|VIME_MOUSE	Vimentin OS=Mus musculus GN=Vim PE=1 SV=3			1.31876	99	ILLAELEQLK			4.19415e-05	1168.71	585.361	1168.71	585.361	2	13	1.1.1.1300.7	51.793	3396	51.7311
Exp 2	27	3.1	3.29	27.47	12.45	8.369	sp|P20152|VIME_MOUSE	Vimentin OS=Mus musculus GN=Vim PE=1 SV=3			0.106793	99	FSLADAINTEFK		cleaved D-F@N-term	0.00204219	1354.68	678.347	1354.68	678.346	2	11	1.1.1.1365.8	54.9933	1124	55.0711
Exp 2	27	3.1	3.29	27.47	12.45	8.369	sp|P20152|VIME_MOUSE	Vimentin OS=Mus musculus GN=Vim PE=1 SV=3			0.0680339	99	TNEKVELQELNDR		missed K-V@4	1.01249	1587.8	530.275	1586.79	529.937	3	13	2.1.1.860.11	28.2646	5335	28.3432
Exp 2	27	3.1	3.29	27.47	12.45	8.369	sp|P20152|VIME_MOUSE	Vimentin OS=Mus musculus GN=Vim PE=1 SV=3			0.0282604	74.05	EEAESTLQSFR			-0.0196352	1295.58	648.797	1295.6	648.807	2	9	1.1.1.902.17	32.3205	5446	32.2921
Exp 2	27	3.1	3.29	27.47	12.45	8.369	sp|P20152|VIME_MOUSE	Vimentin OS=Mus musculus GN=Vim PE=1 SV=3			0.0259491	33.68	EYQDLLNVK			0.00233436	1120.58	561.297	1120.58	561.295	2	8	1.1.1.1007.13	37.4291	9807	37.4559
Exp 2	27	3.1	3.29	27.47	12.45	8.369	sp|P20152|VIME_MOUSE	Vimentin OS=Mus musculus GN=Vim PE=1 SV=3			0.00966115	15.37	VELQELNDR			-0.00314266	1114.56	558.287	1114.56	558.288	2	5	1.1.1.861.12	30.3019	4535	30.2817
Exp 2	27	3.1	3.29	27.47	12.45	8.369	sp|P20152|VIME_MOUSE	Vimentin OS=Mus musculus GN=Vim PE=1 SV=3			0	93.83	FSLADAINTEFK		cleaved D-F@N-term	0.00100208	1354.68	678.346	1354.68	678.346	2	8	2.1.1.1401.10	54.7845	920	54.7607
Exp 2	27	3.1	3.29	27.47	12.45	8.369	sp|P20152|VIME_MOUSE	Vimentin OS=Mus musculus GN=Vim PE=1 SV=3			0	98.89	ILLAELEQLK			0.00112682	1168.71	585.361	1168.71	585.361	2	10	2.1.1.1342.7	51.881	3397	52.0578
Exp 2	27	3.1	3.29	27.47	12.45	8.369	sp|P20152|VIME_MOUSE	Vimentin OS=Mus musculus GN=Vim PE=1 SV=3			0	96.73	ILLAELEQLK			0.000150269	1168.71	585.361	1168.71	585.361	2	9	2.1.1.1347.5	52.1297	1280	52.0578
Exp 2	27	3.1	3.29	27.47	12.45	8.369	sp|P20152|VIME_MOUSE	Vimentin OS=Mus musculus GN=Vim PE=1 SV=3			0	0	ILLAELEQLK			0.000408151	1168.71	585.361	1168.71	585.361	2	3	1.1.1.1305.7	52.0396	685	52.0764
Exp 2	27	3.1	3.29	27.47	12.45	8.369	sp|P20152|VIME_MOUSE	Vimentin OS=Mus musculus GN=Vim PE=1 SV=3			0	40.1	KLLEGEESR	Lys->Thr@1	missed K-L@1	0.000739208	1032.51	517.262	1032.51	517.262	2	10	1.1.1.727.9	23.7801	49291	23.3723
Exp 2	27	3.1	3.29	27.47	12.45	8.369	sp|P20152|VIME_MOUSE	Vimentin OS=Mus musculus GN=Vim PE=1 SV=3			0	37.1	KLLEGEESR	Ser->Cys@8; Carbamidomethyl(C)@8	missed K-L@1	-0.00438029	1132.55	378.524	1132.55	378.525	3	10	2.1.1.626.3	16.8613	874	16.9015
Exp 2	27	3.1	3.29	27.47	12.45	8.369	sp|P20152|VIME_MOUSE	Vimentin OS=Mus musculus GN=Vim PE=1 SV=3			0	36.73	KLLEGEESR	Lys->Thr@1	missed K-L@1	-3.84661e-05	1032.51	517.262	1032.51	517.262	2	11	2.1.1.773.18	24.0496	28089	23.9683
Exp 2	27	3.1	3.29	27.47	12.45	8.369	sp|P20152|VIME_MOUSE	Vimentin OS=Mus musculus GN=Vim PE=1 SV=3			0	19.68	KLLEGEESR	Ser->Cys@8; Carbamidomethyl(C)@8	missed K-L@1	-0.00255535	1132.55	378.525	1132.55	378.525	3	8	1.1.1.586.2	16.8916	1278	16.8858
Exp 2	27	3.1	3.29	27.47	12.45	8.369	sp|P20152|VIME_MOUSE	Vimentin OS=Mus musculus GN=Vim PE=1 SV=3			0	85.94	LLEGEESR			-0.00129358	931.46	466.737	931.461	466.738	2	6	1.1.1.587.8	16.953	1239	16.9848
Exp 2	27	3.1	3.29	27.47	12.45	8.369	sp|P20152|VIME_MOUSE	Vimentin OS=Mus musculus GN=Vim PE=1 SV=3			0	0	QVDQLTNDK			-0.00175125	1059.52	530.766	1059.52	530.767	2	3	2.1.1.608.6	15.9985	692	15.868
Exp 2	27	3.1	3.29	27.47	12.45	8.369	sp|P20152|VIME_MOUSE	Vimentin OS=Mus musculus GN=Vim PE=1 SV=3			0	0	RMFGGSGTSSRPSSNR	Deamidated(N)@15	missed R-M@1	-0.0123604	1683.76	562.261	1683.77	562.266	3	4	1.1.1.621.7	18.611	2273	18.7942
Exp 2	27	3.1	3.29	27.47	12.45	8.369	sp|P20152|VIME_MOUSE	Vimentin OS=Mus musculus GN=Vim PE=1 SV=3			0	0	SKFADLSEAANR	Deamidated(N)@11	missed K-F@2	-0.00741326	1308.62	655.319	1308.63	655.323	2	4	2.1.1.742.14	22.5264	1903	22.5027
Exp 2	27	3.1	3.29	27.47	12.45	8.369	sp|P20152|VIME_MOUSE	Vimentin OS=Mus musculus GN=Vim PE=1 SV=3			0	0	SRLGDLYEEEMRELR		missed R-L@2; missed R-E@12	-0.0177534	1894.9	632.642	1894.92	632.648	3	5	1.1.1.1097.11	41.8193	3464	41.8495
Exp 2	27	3.1	3.29	27.47	12.45	8.369	sp|P20152|VIME_MOUSE	Vimentin OS=Mus musculus GN=Vim PE=1 SV=3			0	0	SVSSSSYRR		missed R-R@8	0.0145047	1027.52	514.767	1027.5	514.76	2	3	1.1.1.920.6	33.1781	9736	33.1189
Exp 2	28	2.92	2.92	21.62	21.62	21.62	sp|P26350|PTMA_MOUSE	Prothymosin alpha OS=Mus musculus GN=Ptma PE=1 SV=2			2	99	SDAAVDTSSEITTK	Protein Terminal Acetyl@N-term	cleaved M-S@N-term	0.00178692	1465.68	733.847	1465.68	733.846	2	16	2.1.1.887.13	29.584	8470	29.4648
Exp 2	28	2.92	2.92	21.62	21.62	21.62	sp|P26350|PTMA_MOUSE	Prothymosin alpha OS=Mus musculus GN=Ptma PE=1 SV=2			0.924453	98.4	EVVEEAENGR			-0.000850323	1130.52	566.267	1130.52	566.267	2	8	1.1.1.578.16	16.5268	1809	16.5906
Exp 2	28	2.92	2.92	21.62	21.62	21.62	sp|P26350|PTMA_MOUSE	Prothymosin alpha OS=Mus musculus GN=Ptma PE=1 SV=2			0	76.06	EVVEEAENGR			-0.000850323	1130.52	566.267	1130.52	566.267	2	6	1.1.1.584.14	16.8211	2805	16.5906
Exp 2	28	2.92	2.92	21.62	21.62	21.62	sp|P26350|PTMA_MOUSE	Prothymosin alpha OS=Mus musculus GN=Ptma PE=1 SV=2			0	99	SDAAVDTSSEITTK	Protein Terminal Acetyl@N-term	cleaved M-S@N-term	-0.00210289	1465.68	733.845	1465.68	733.846	2	18	1.1.1.858.15	30.1613	14676	30.1363
Exp 2	28	2.92	2.92	21.62	21.62	21.62	sp|P26350|PTMA_MOUSE	Prothymosin alpha OS=Mus musculus GN=Ptma PE=1 SV=2			0	99	SDAAVDTSSEITTK	Protein Terminal Acetyl@N-term	cleaved M-S@N-term	-0.00210289	1465.68	733.845	1465.68	733.846	2	15	1.1.1.853.20	29.9254	14676	30.1363
Exp 2	28	2.92	2.92	21.62	21.62	21.62	sp|P26350|PTMA_MOUSE	Prothymosin alpha OS=Mus musculus GN=Ptma PE=1 SV=2			0	27.22	SDAAVDTSSEITTK	Protein Terminal Acetyl@N-term	cleaved M-S@N-term	0.00203105	1465.68	733.847	1465.68	733.846	2	7	2.1.1.892.12	29.8288	2468	29.757
Exp 2	28	2.92	2.92	21.62	21.62	21.62	sp|P26350|PTMA_MOUSE	Prothymosin alpha OS=Mus musculus GN=Ptma PE=1 SV=2			0	0	SDAAVDTSSEITTK	Protein Terminal Acetyl@N-term	cleaved M-S@N-term	0.00178692	1465.68	733.847	1465.68	733.846	2	5	2.1.1.882.15	29.3444	7396	29.4648
Exp 2	24	3.19	3.19	25.81	21.51	15.7	sp|P32261|ANT3_MOUSE	Antithrombin-III OS=Mus musculus GN=Serpinc1 PE=1 SV=1			1.4318	99	LGACNDTLK	Carbamidomethyl(C)@4		-0.000801247	990.48	496.247	990.48	496.247	2	12	2.1.1.669.5	18.9697	10598	19.1009
Exp 2	24	3.19	3.19	25.81	21.51	15.7	sp|P32261|ANT3_MOUSE	Antithrombin-III OS=Mus musculus GN=Serpinc1 PE=1 SV=1			0.636388	96.37	TSDQIHFFFAK			0.00326243	1339.66	447.56	1339.66	447.559	3	11	1.1.1.1158.7	44.824	17579	44.8108
Exp 2	24	3.19	3.19	25.81	21.51	15.7	sp|P32261|ANT3_MOUSE	Antithrombin-III OS=Mus musculus GN=Serpinc1 PE=1 SV=1			0.505845	98.68	VANPCVN	Carbamidomethyl(C)@5; Deamidated(N)@7		-0.000984721	773.337	387.676	773.338	387.676	2	8	1.1.1.578.7	16.5052	3545	16.542
Exp 2	24	3.19	3.19	25.81	21.51	15.7	sp|P32261|ANT3_MOUSE	Antithrombin-III OS=Mus musculus GN=Serpinc1 PE=1 SV=1			0.187755	99	SSDLVSANR	Asp->Glu@3		-0.000511869	961.482	481.748	961.483	481.749	2	12	2.1.1.616.6	16.38	6381	16.2147
Exp 2	24	3.19	3.19	25.81	21.51	15.7	sp|P32261|ANT3_MOUSE	Antithrombin-III OS=Mus musculus GN=Serpinc1 PE=1 SV=1			0.075204	60.08	VWELSK			0.00274458	760.415	381.215	760.412	381.213	2	5	2.1.1.923.2	31.3351	3896	31.1796
Exp 2	24	3.19	3.19	25.81	21.51	15.7	sp|P32261|ANT3_MOUSE	Antithrombin-III OS=Mus musculus GN=Serpinc1 PE=1 SV=1			0.0685421	57.57	LQPLDFK			-0.000380031	859.48	430.747	859.48	430.747	2	7	1.1.1.986.4	36.386	40136	36.3781
Exp 2	24	3.19	3.19	25.81	21.51	15.7	sp|P32261|ANT3_MOUSE	Antithrombin-III OS=Mus musculus GN=Serpinc1 PE=1 SV=1			0.0624821	55.23	FSPENTR			-0.00091862	849.397	425.706	849.398	425.706	2	6	1.1.1.554.4	15.3224	6158	15.4585
Exp 2	24	3.19	3.19	25.81	21.51	15.7	sp|P32261|ANT3_MOUSE	Antithrombin-III OS=Mus musculus GN=Serpinc1 PE=1 SV=1			0.0565055	52.53	FDTISEK			0.00197897	838.409	420.212	838.407	420.211	2	6	2.1.1.700.8	20.4785	9828	20.5136
Exp 2	24	3.19	3.19	25.81	21.51	15.7	sp|P32261|ANT3_MOUSE	Antithrombin-III OS=Mus musculus GN=Serpinc1 PE=1 SV=1			0.0510982	49.76	QLMEVFK			-0.000820058	893.467	447.741	893.468	447.741	2	6	1.1.1.1020.8	38.0554	8412	38.0417
Exp 2	24	3.19	3.19	25.81	21.51	15.7	sp|P32261|ANT3_MOUSE	Antithrombin-III OS=Mus musculus GN=Serpinc1 PE=1 SV=1			0.0385789	98.94	ANRPFLVLIR			1.98088	1199.72	400.912	1197.73	400.252	3	10	1.1.1.1131.2	43.4731	10949	43.4191
Exp 2	24	3.19	3.19	25.81	21.51	15.7	sp|P32261|ANT3_MOUSE	Antithrombin-III OS=Mus musculus GN=Serpinc1 PE=1 SV=1			0.0376307	99	DDLYVSDAFHK	Asp->Ser@1		-0.00165614	1280.6	427.875	1280.6	427.875	3	13	2.1.1.960.6	33.1467	8610	33.1365
Exp 2	24	3.19	3.19	25.81	21.51	15.7	sp|P32261|ANT3_MOUSE	Antithrombin-III OS=Mus musculus GN=Serpinc1 PE=1 SV=1			0.0357404	99	EQLQDMGLIDLFSPEK	Ile->Glu@9		0.00159183	1877.87	626.965	1877.87	626.964	3	21	1.1.1.1407.9	57.0735	3517	57.0887
Exp 2	24	3.19	3.19	25.81	21.51	15.7	sp|P32261|ANT3_MOUSE	Antithrombin-III OS=Mus musculus GN=Serpinc1 PE=1 SV=1			0	98.38	ANRPFLVLIR			1.97979	1199.71	400.912	1197.73	400.252	3	9	2.1.1.1180.2	43.8949	3139	43.8404
Exp 2	24	3.19	3.19	25.81	21.51	15.7	sp|P32261|ANT3_MOUSE	Antithrombin-III OS=Mus musculus GN=Serpinc1 PE=1 SV=1			0	94.8	ANRPFLVLIR			0.989914	1198.72	400.582	1197.73	400.252	3	10	1.1.1.1136.2	43.7221	8462	43.4191
Exp 2	24	3.19	3.19	25.81	21.51	15.7	sp|P32261|ANT3_MOUSE	Antithrombin-III OS=Mus musculus GN=Serpinc1 PE=1 SV=1			0	98.91	DDLYVSDAFHK	Asp->Ser@1		-0.000677308	1280.6	427.875	1280.6	427.875	3	14	1.1.1.917.6	33.0318	24746	33.0214
Exp 2	24	3.19	3.19	25.81	21.51	15.7	sp|P32261|ANT3_MOUSE	Antithrombin-III OS=Mus musculus GN=Serpinc1 PE=1 SV=1			0	96.82	EQLQDMGLIDLFSPEK	Ile->Glu@9		0.000898208	1877.87	939.943	1877.87	939.943	2	12	1.1.1.1408.15	57.1292	3010	57.0887
Exp 2	24	3.19	3.19	25.81	21.51	15.7	sp|P32261|ANT3_MOUSE	Antithrombin-III OS=Mus musculus GN=Serpinc1 PE=1 SV=1			0	96.63	EQLQDMGLIDLFSPEK	Ile->Glu@9		0.000898208	1877.87	939.943	1877.87	939.943	2	13	1.1.1.1409.12	57.1764	3010	57.0887
Exp 2	24	3.19	3.19	25.81	21.51	15.7	sp|P32261|ANT3_MOUSE	Antithrombin-III OS=Mus musculus GN=Serpinc1 PE=1 SV=1			0	93.3	EQLQDMGLIDLFSPEK	Ile->Glu@9		0.000902277	1877.87	626.965	1877.87	626.964	3	10	2.1.1.1445.15	56.9339	1283	56.8599
Exp 2	24	3.19	3.19	25.81	21.51	15.7	sp|P32261|ANT3_MOUSE	Antithrombin-III OS=Mus musculus GN=Serpinc1 PE=1 SV=1			0	29.44	EQLQDMGLIDLFSPEK	Ile->Met@9		0.0193398	1879.89	627.637	1879.87	627.63	3	7	2.1.1.1438.13	56.5971	564	56.5667
Exp 2	24	3.19	3.19	25.81	21.51	15.7	sp|P32261|ANT3_MOUSE	Antithrombin-III OS=Mus musculus GN=Serpinc1 PE=1 SV=1			0	0	EVALNTIIFMGR			-0.0135405	1362.72	455.247	1362.73	455.252	3	3	2.1.1.1089.8	39.4423	490	39.4775
Exp 2	24	3.19	3.19	25.81	21.51	15.7	sp|P32261|ANT3_MOUSE	Antithrombin-III OS=Mus musculus GN=Serpinc1 PE=1 SV=1			0	15.18	FDTISEK			0.000179048	838.407	420.211	838.407	420.211	2	6	1.1.1.644.4	19.7238	23199	19.6203
Exp 2	24	3.19	3.19	25.81	21.51	15.7	sp|P32261|ANT3_MOUSE	Antithrombin-III OS=Mus musculus GN=Serpinc1 PE=1 SV=1			0	30.43	FSPENTR			-0.00091862	849.397	425.706	849.398	425.706	2	6	1.1.1.554.3	15.319	6158	15.4585
Exp 2	24	3.19	3.19	25.81	21.51	15.7	sp|P32261|ANT3_MOUSE	Antithrombin-III OS=Mus musculus GN=Serpinc1 PE=1 SV=1			0	22.04	FSPENTR			0.000216849	849.398	425.706	849.398	425.706	2	6	2.1.1.603.2	15.7324	5025	15.5722
Exp 2	24	3.19	3.19	25.81	21.51	15.7	sp|P32261|ANT3_MOUSE	Antithrombin-III OS=Mus musculus GN=Serpinc1 PE=1 SV=1			0	15.19	FSPENTR			-0.00091862	849.397	425.706	849.398	425.706	2	4	1.1.1.559.5	15.5672	6158	15.4585
Exp 2	24	3.19	3.19	25.81	21.51	15.7	sp|P32261|ANT3_MOUSE	Antithrombin-III OS=Mus musculus GN=Serpinc1 PE=1 SV=1			0	15.19	FSPENTR			-0.00091862	849.397	425.706	849.398	425.706	2	4	1.1.1.559.6	15.5689	6158	15.4585
Exp 2	24	3.19	3.19	25.81	21.51	15.7	sp|P32261|ANT3_MOUSE	Antithrombin-III OS=Mus musculus GN=Serpinc1 PE=1 SV=1			0	98.43	LGACNDTLK	Carbamidomethyl(C)@4		-0.000618143	990.48	496.247	990.48	496.247	2	9	2.1.1.679.6	19.4679	10229	19.1009
Exp 2	24	3.19	3.19	25.81	21.51	15.7	sp|P32261|ANT3_MOUSE	Antithrombin-III OS=Mus musculus GN=Serpinc1 PE=1 SV=1			0	97.73	LGACNDTLK	Carbamidomethyl(C)@4		-0.000854282	990.48	496.247	990.48	496.247	2	11	1.1.1.618.23	18.4912	37620	18.4035
Exp 2	24	3.19	3.19	25.81	21.51	15.7	sp|P32261|ANT3_MOUSE	Antithrombin-III OS=Mus musculus GN=Serpinc1 PE=1 SV=1			0	79.26	LGACNDTLK	Carbamidomethyl(C)@4		-0.000854282	990.48	496.247	990.48	496.247	2	6	1.1.1.623.24	18.737	32908	18.4035
Exp 2	24	3.19	3.19	25.81	21.51	15.7	sp|P32261|ANT3_MOUSE	Antithrombin-III OS=Mus musculus GN=Serpinc1 PE=1 SV=1			0	37.1	LGACNDTLK	Carbamidomethyl(C)@4		-0.000801247	990.48	496.247	990.48	496.247	2	7	2.1.1.674.6	19.2172	10506	19.1009
Exp 2	24	3.19	3.19	25.81	21.51	15.7	sp|P32261|ANT3_MOUSE	Antithrombin-III OS=Mus musculus GN=Serpinc1 PE=1 SV=1			0	53.07	LQPLDFK			0.000251706	859.481	430.748	859.48	430.747	2	6	2.1.1.1045.3	37.2746	14004	37.2689
Exp 2	24	3.19	3.19	25.81	21.51	15.7	sp|P32261|ANT3_MOUSE	Antithrombin-III OS=Mus musculus GN=Serpinc1 PE=1 SV=1			0	32.31	LQPLDFK			-0.000380031	859.48	430.747	859.48	430.747	2	5	1.1.1.981.3	36.1385	40136	36.3781
Exp 2	24	3.19	3.19	25.81	21.51	15.7	sp|P32261|ANT3_MOUSE	Antithrombin-III OS=Mus musculus GN=Serpinc1 PE=1 SV=1			0	0	LQPLDFK			0.000251706	859.481	430.748	859.48	430.747	2	3	2.1.1.1040.3	37.0296	14004	37.2689
Exp 2	24	3.19	3.19	25.81	21.51	15.7	sp|P32261|ANT3_MOUSE	Antithrombin-III OS=Mus musculus GN=Serpinc1 PE=1 SV=1			0	0	RVWELSK		missed R-V@1	0.00103157	916.514	459.264	916.513	459.264	2	4	1.1.1.772.5	25.9558	5774	25.9475
Exp 2	24	3.19	3.19	25.81	21.51	15.7	sp|P32261|ANT3_MOUSE	Antithrombin-III OS=Mus musculus GN=Serpinc1 PE=1 SV=1			0	0	RVWELSK		missed R-V@1	0.00103157	916.514	459.264	916.513	459.264	2	4	1.1.1.777.4	26.1968	5774	25.9475
Exp 2	24	3.19	3.19	25.81	21.51	15.7	sp|P32261|ANT3_MOUSE	Antithrombin-III OS=Mus musculus GN=Serpinc1 PE=1 SV=1			0	99	SSDLVSANR	Asp->Glu@3		-0.000511869	961.482	481.748	961.483	481.749	2	12	2.1.1.611.7	16.149	6381	16.2147
Exp 2	24	3.19	3.19	25.81	21.51	15.7	sp|P32261|ANT3_MOUSE	Antithrombin-III OS=Mus musculus GN=Serpinc1 PE=1 SV=1			0	99	SSDLVSANR	Asp->Glu@3		0.00129898	961.484	481.749	961.483	481.749	2	11	1.1.1.570.4	16.119	10544	16.2495
Exp 2	24	3.19	3.19	25.81	21.51	15.7	sp|P32261|ANT3_MOUSE	Antithrombin-III OS=Mus musculus GN=Serpinc1 PE=1 SV=1			0	96.36	SSDLVSANR	Asp->Glu@3		0.00129898	961.484	481.749	961.483	481.749	2	11	1.1.1.575.4	16.3645	10544	16.2495
Exp 2	24	3.19	3.19	25.81	21.51	15.7	sp|P32261|ANT3_MOUSE	Antithrombin-III OS=Mus musculus GN=Serpinc1 PE=1 SV=1			0	11.71	TSDQIHFFFAK			0.00326243	1339.66	447.56	1339.66	447.559	3	5	1.1.1.1153.6	44.5729	17579	44.8108
Exp 2	24	3.19	3.19	25.81	21.51	15.7	sp|P32261|ANT3_MOUSE	Antithrombin-III OS=Mus musculus GN=Serpinc1 PE=1 SV=1			0	90.28	VANPCVN	Carbamidomethyl(C)@5; Deamidated(N)@7		-2.97401e-05	773.338	387.676	773.338	387.676	2	6	2.1.1.620.7	16.5692	1835	16.6553
Exp 2	24	3.19	3.19	25.81	21.51	15.7	sp|P32261|ANT3_MOUSE	Antithrombin-III OS=Mus musculus GN=Serpinc1 PE=1 SV=1			0	0	VANPCVN	Carbamidomethyl(C)@5; Deamidated(N)@7		-0.000984721	773.337	387.676	773.338	387.676	2	4	1.1.1.583.5	16.7516	3545	16.542
Exp 2	24	3.19	3.19	25.81	21.51	15.7	sp|P32261|ANT3_MOUSE	Antithrombin-III OS=Mus musculus GN=Serpinc1 PE=1 SV=1			0	0	VANPCVN	Carbamidomethyl(C)@5; Deamidated(N)@7		-2.97401e-05	773.338	387.676	773.338	387.676	2	4	2.1.1.625.7	16.8253	1835	16.6553
Exp 2	24	3.19	3.19	25.81	21.51	15.7	sp|P32261|ANT3_MOUSE	Antithrombin-III OS=Mus musculus GN=Serpinc1 PE=1 SV=1			0	38.28	VWELSK			0.00054734	760.412	381.214	760.412	381.213	2	5	2.1.1.918.2	31.0848	4645	31.1796
Exp 2	24	3.19	3.19	25.81	21.51	15.7	sp|P32261|ANT3_MOUSE	Antithrombin-III OS=Mus musculus GN=Serpinc1 PE=1 SV=1			0	34.64	VWELSK			0.000568652	760.412	381.214	760.412	381.213	2	6	1.1.1.887.3	31.5655	15960	31.609
Exp 2	25	3.1	3.1	24.16	17.45	17.45	sp|P62204|CALM_MOUSE	Calmodulin OS=Mus musculus GN=Calm1 PE=1 SV=2			2	99	EAFSLFDKDGDGTITTK			5.33652e-05	1843.88	615.635	1843.88	615.635	3	16	1.1.1.1109.18	42.4185	6418	42.3378
Exp 2	25	3.1	3.1	24.16	17.45	17.45	sp|P62204|CALM_MOUSE	Calmodulin OS=Mus musculus GN=Calm1 PE=1 SV=2			1.09152	98.94	DTDSEEEIR			0.00214767	1092.46	547.237	1092.46	547.236	2	10	1.1.1.570.6	16.129	822	16.1013
Exp 2	25	3.1	3.1	24.16	17.45	17.45	sp|P62204|CALM_MOUSE	Calmodulin OS=Mus musculus GN=Calm1 PE=1 SV=2			0.00921731	15.18	ELGTVMR			0.00305572	804.419	403.217	804.416	403.215	2	5	1.1.1.722.6	23.531	7636	23.4713
Exp 2	25	3.1	3.1	24.16	17.45	17.45	sp|P62204|CALM_MOUSE	Calmodulin OS=Mus musculus GN=Calm1 PE=1 SV=2			0	77.08	DTDSEEEIR			0.0076425	1092.46	547.24	1092.46	547.236	2	7	2.1.1.611.8	16.154	629	16.1658
Exp 2	25	3.1	3.1	24.16	17.45	17.45	sp|P62204|CALM_MOUSE	Calmodulin OS=Mus musculus GN=Calm1 PE=1 SV=2			0	17.61	EAFSLFDKDGDGTITTK			5.59548e-05	1843.88	615.635	1843.88	615.635	3	7	2.1.1.1154.10	42.6262	3512	42.5595
Exp 2	25	3.1	3.1	24.16	17.45	17.45	sp|P62204|CALM_MOUSE	Calmodulin OS=Mus musculus GN=Calm1 PE=1 SV=2			0	0	KMKDTDSEEEIR		missed K-M@1	-0.0061415	1479.68	740.848	1479.69	740.851	2	3	1.1.1.979.19	36.0678	30901	36.4773
Exp 2	15	7.13	7.13	43.53	28.24	23.53	sp|P62259|1433E_MOUSE	14-3-3 protein epsilon OS=Mus musculus GN=Ywhae PE=1 SV=1			1.82391	99	AAFDDAIAELDTLSEESYK			-0.00198172	2086.96	696.659	2086.96	696.66	3	16	2.1.1.1548.8	62.0168	1836	62.022
Exp 2	15	7.13	7.13	43.53	28.24	23.53	sp|P62259|1433E_MOUSE	14-3-3 protein epsilon OS=Mus musculus GN=Ywhae PE=1 SV=1			1.79588	99	HLIPAANTGESK			0.00106502	1236.65	413.223	1236.65	413.223	3	9	2.1.1.657.4	18.3788	5058	18.3722
Exp 2	15	7.13	7.13	43.53	28.24	23.53	sp|P62259|1433E_MOUSE	14-3-3 protein epsilon OS=Mus musculus GN=Ywhae PE=1 SV=1			1.20761	99	DSTLIMQLLR			-0.000633562	1188.65	595.334	1188.65	595.334	2	12	2.1.1.1489.16	59.0991	3992	59.065
Exp 2	15	7.13	7.13	43.53	28.24	23.53	sp|P62259|1433E_MOUSE	14-3-3 protein epsilon OS=Mus musculus GN=Ywhae PE=1 SV=1			1.11351	98.83	NLLSVAYK			0.000376386	906.518	454.266	906.517	454.266	2	9	2.1.1.1049.7	37.4793	5756	37.4664
Exp 2	15	7.13	7.13	43.53	28.24	23.53	sp|P62259|1433E_MOUSE	14-3-3 protein epsilon OS=Mus musculus GN=Ywhae PE=1 SV=1			0.651695	96.07	EAAENSLVAYK			0.00382594	1193.6	597.806	1193.59	597.804	2	9	2.1.1.857.10	28.1241	3948	28.1977
Exp 2	15	7.13	7.13	43.53	28.24	23.53	sp|P62259|1433E_MOUSE	14-3-3 protein epsilon OS=Mus musculus GN=Ywhae PE=1 SV=1			0.493495	93.68	LICCDILDVLDK	Carbamidomethyl(C)@3; Carbamidomethyl(C)@4		0.00094191	1475.74	738.876	1475.74	738.875	2	10	1.1.1.1418.6	57.6027	3579	57.4313
Exp 2	15	7.13	7.13	43.53	28.24	23.53	sp|P62259|1433E_MOUSE	14-3-3 protein epsilon OS=Mus musculus GN=Ywhae PE=1 SV=1			0.0414361	41.34	IISSIEQK			0.00651635	916.529	459.272	916.523	459.269	2	7	1.1.1.665.5	20.7499	5355	20.8336
Exp 2	15	7.13	7.13	43.53	28.24	23.53	sp|P62259|1433E_MOUSE	14-3-3 protein epsilon OS=Mus musculus GN=Ywhae PE=1 SV=1			0	99	AAFDDAIAELDTLSEESYK			-0.000503797	2086.96	696.66	2086.96	696.66	3	17	1.1.1.1501.8	61.6898	1706	61.7099
Exp 2	15	7.13	7.13	43.53	28.24	23.53	sp|P62259|1433E_MOUSE	14-3-3 protein epsilon OS=Mus musculus GN=Ywhae PE=1 SV=1			0	99	DSTLIMQLLR			-0.000633562	1188.65	595.334	1188.65	595.334	2	12	2.1.1.1484.10	58.8538	2277	58.967
Exp 2	15	7.13	7.13	43.53	28.24	23.53	sp|P62259|1433E_MOUSE	14-3-3 protein epsilon OS=Mus musculus GN=Ywhae PE=1 SV=1			0	99	DSTLIMQLLR			-0.00027641	1188.65	595.334	1188.65	595.334	2	14	1.1.1.1451.8	59.2389	6158	58.9573
Exp 2	15	7.13	7.13	43.53	28.24	23.53	sp|P62259|1433E_MOUSE	14-3-3 protein epsilon OS=Mus musculus GN=Ywhae PE=1 SV=1			0	98.55	DSTLIMQLLR			-0.00027641	1188.65	595.334	1188.65	595.334	2	14	1.1.1.1446.9	58.9908	6158	58.9573
Exp 2	15	7.13	7.13	43.53	28.24	23.53	sp|P62259|1433E_MOUSE	14-3-3 protein epsilon OS=Mus musculus GN=Ywhae PE=1 SV=1			0	97.15	DSTLIMQLLR			-0.00027641	1188.65	595.334	1188.65	595.334	2	9	1.1.1.1441.8	58.7391	6158	58.9573
Exp 2	15	7.13	7.13	43.53	28.24	23.53	sp|P62259|1433E_MOUSE	14-3-3 protein epsilon OS=Mus musculus GN=Ywhae PE=1 SV=1			0	93.02	DSTLIMQLLR			-0.000633562	1188.65	595.334	1188.65	595.334	2	9	2.1.1.1494.16	59.3453	1239	59.3111
Exp 2	15	7.13	7.13	43.53	28.24	23.53	sp|P62259|1433E_MOUSE	14-3-3 protein epsilon OS=Mus musculus GN=Ywhae PE=1 SV=1			0	0	DSTLIMQLLR	Carbamidomethyl@N-term		0.00231466	1245.68	416.233	1245.68	416.232	3	4	2.1.1.1184.7	44.1013	860	44.0886
Exp 2	15	7.13	7.13	43.53	28.24	23.53	sp|P62259|1433E_MOUSE	14-3-3 protein epsilon OS=Mus musculus GN=Ywhae PE=1 SV=1			0	88.36	EAAENSLVAYK			-0.00233917	1193.59	597.803	1193.59	597.804	2	10	1.1.1.830.11	28.7942	8800	28.7218
Exp 2	15	7.13	7.13	43.53	28.24	23.53	sp|P62259|1433E_MOUSE	14-3-3 protein epsilon OS=Mus musculus GN=Ywhae PE=1 SV=1			0	0	EALQDVEDENQ			-0.00255163	1288.54	645.277	1288.54	645.278	2	5	1.1.1.802.15	27.4286	844	27.4504
Exp 2	15	7.13	7.13	43.53	28.24	23.53	sp|P62259|1433E_MOUSE	14-3-3 protein epsilon OS=Mus musculus GN=Ywhae PE=1 SV=1			0	99	HLIPAANTGESK			0.00100905	1236.65	413.223	1236.65	413.223	3	11	1.1.1.608.11	17.9842	7218	18.0144
Exp 2	15	7.13	7.13	43.53	28.24	23.53	sp|P62259|1433E_MOUSE	14-3-3 protein epsilon OS=Mus musculus GN=Ywhae PE=1 SV=1			0	8.912	IISSIEQK	Ile->Val@1		-0.00201455	902.505	452.26	902.507	452.261	2	5	2.1.1.649.4	17.9949	2867	18.1302
Exp 2	15	7.13	7.13	43.53	28.24	23.53	sp|P62259|1433E_MOUSE	14-3-3 protein epsilon OS=Mus musculus GN=Ywhae PE=1 SV=1			0	0	IISSIEQK			0.014756	916.538	459.276	916.523	459.269	2	5	1.1.1.670.4	20.9889	4292	20.9789
Exp 2	15	7.13	7.13	43.53	28.24	23.53	sp|P62259|1433E_MOUSE	14-3-3 protein epsilon OS=Mus musculus GN=Ywhae PE=1 SV=1			0	0	LAEQAER			-0.000598671	815.413	408.714	815.414	408.714	2	4	1.1.1.588.9	17.0125	30556	16.4933
Exp 2	15	7.13	7.13	43.53	28.24	23.53	sp|P62259|1433E_MOUSE	14-3-3 protein epsilon OS=Mus musculus GN=Ywhae PE=1 SV=1			0	0	LAEQAER			-0.000598671	815.413	408.714	815.414	408.714	2	3	1.1.1.593.14	17.2613	9810	16.7376
Exp 2	15	7.13	7.13	43.53	28.24	23.53	sp|P62259|1433E_MOUSE	14-3-3 protein epsilon OS=Mus musculus GN=Ywhae PE=1 SV=1			0	0	LAEQAER			1.16793e-05	815.414	408.714	815.414	408.714	2	3	1.1.1.613.12	18.2282	2570	18.208
Exp 2	15	7.13	7.13	43.53	28.24	23.53	sp|P62259|1433E_MOUSE	14-3-3 protein epsilon OS=Mus musculus GN=Ywhae PE=1 SV=1			0	0	LAEQAER			0.000764282	815.414	408.714	815.414	408.714	2	3	2.1.1.666.3	18.8166	930	18.808
Exp 2	15	7.13	7.13	43.53	28.24	23.53	sp|P62259|1433E_MOUSE	14-3-3 protein epsilon OS=Mus musculus GN=Ywhae PE=1 SV=1			0	91.44	LICCDILDVLDK	Carbamidomethyl(C)@3; Carbamidomethyl(C)@4		-0.00166965	1475.73	738.875	1475.74	738.875	2	7	2.1.1.1456.9	57.4754	1168	57.4464
Exp 2	15	7.13	7.13	43.53	28.24	23.53	sp|P62259|1433E_MOUSE	14-3-3 protein epsilon OS=Mus musculus GN=Ywhae PE=1 SV=1			0	88.68	LICCDILDVLDK	Carbamidomethyl(C)@3; Carbamidomethyl(C)@4		-0.0010593	1475.74	738.875	1475.74	738.875	2	8	2.1.1.1450.11	57.1872	2585	57.2497
Exp 2	15	7.13	7.13	43.53	28.24	23.53	sp|P62259|1433E_MOUSE	14-3-3 protein epsilon OS=Mus musculus GN=Ywhae PE=1 SV=1			0	86.63	LICCDILDVLDK	Carbamidomethyl(C)@3; Carbamidomethyl(C)@4		0.00308567	1475.74	492.92	1475.74	492.919	3	6	1.1.1.1414.7	57.3945	1035	57.4313
Exp 2	15	7.13	7.13	43.53	28.24	23.53	sp|P62259|1433E_MOUSE	14-3-3 protein epsilon OS=Mus musculus GN=Ywhae PE=1 SV=1			0	85.93	NLLSVAYK			0.000132248	906.518	454.266	906.517	454.266	2	6	2.1.1.1054.12	37.7368	5269	37.4664
Exp 2	15	7.13	7.13	43.53	28.24	23.53	sp|P62259|1433E_MOUSE	14-3-3 protein epsilon OS=Mus musculus GN=Ywhae PE=1 SV=1			0	65.46	NLLSVAYK			-0.000867969	906.517	454.266	906.517	454.266	2	8	1.1.1.990.10	36.5924	20545	36.5751
Exp 2	15	7.13	7.13	43.53	28.24	23.53	sp|P62259|1433E_MOUSE	14-3-3 protein epsilon OS=Mus musculus GN=Ywhae PE=1 SV=1			0	0	QMVETELK			-0.000249055	976.49	489.252	976.49	489.252	2	3	1.1.1.750.7	24.8924	8394	24.7834
Exp 2	15	7.13	7.13	43.53	28.24	23.53	sp|P62259|1433E_MOUSE	14-3-3 protein epsilon OS=Mus musculus GN=Ywhae PE=1 SV=1			0	0	VFYYK			-0.00049973	718.368	360.192	718.369	360.192	2	3	2.1.1.819.2	26.2574	4638	26.2538
Exp 2	14	8.27	8.27	60.19	51.46	51.46	sp|P62806|H4_MOUSE	Histone H4 OS=Mus musculus GN=Hist1h4a PE=1 SV=2			2	99	TVTAMDVVYALK			0.000164299	1309.7	437.572	1309.7	437.572	3	15	2.1.1.1355.3	52.5148	1374	52.4038
Exp 2	14	8.27	8.27	60.19	51.46	51.46	sp|P62806|H4_MOUSE	Histone H4 OS=Mus musculus GN=Hist1h4a PE=1 SV=2			1.48149	99	VFLENVIR			0.000157058	988.571	495.293	988.571	495.293	2	11	2.1.1.1176.8	43.7059	9038	43.6911
Exp 2	14	8.27	8.27	60.19	51.46	51.46	sp|P62806|H4_MOUSE	Histone H4 OS=Mus musculus GN=Hist1h4a PE=1 SV=2			1.42022	99	DAVTYTEHAK			-0.00173194	1133.53	567.774	1133.54	567.775	2	9	2.1.1.602.7	15.7032	1752	15.7692
Exp 2	14	8.27	8.27	60.19	51.46	51.46	sp|P62806|H4_MOUSE	Histone H4 OS=Mus musculus GN=Hist1h4a PE=1 SV=2			1.36653	99	ISGLIYEETR			-0.00122244	1179.61	590.813	1179.61	590.814	2	13	1.1.1.950.16	34.6534	47898	34.529
Exp 2	14	8.27	8.27	60.19	51.46	51.46	sp|P62806|H4_MOUSE	Histone H4 OS=Mus musculus GN=Hist1h4a PE=1 SV=2			1.25181	99	DNIQGITKPAIR			0.00128526	1324.75	442.59	1324.75	442.589	3	13	2.1.1.849.3	27.7194	20998	27.7127
Exp 2	14	8.27	8.27	60.19	51.46	51.46	sp|P62806|H4_MOUSE	Histone H4 OS=Mus musculus GN=Hist1h4a PE=1 SV=2			0.747147	96.93	KTVTAMDVVYALK		missed K-T@1	-0.0110931	1437.78	480.267	1437.79	480.271	3	7	2.1.1.1236.3	46.6496	1743	46.6446
Exp 2	14	8.27	8.27	60.19	51.46	51.46	sp|P62806|H4_MOUSE	Histone H4 OS=Mus musculus GN=Hist1h4a PE=1 SV=2			0	93.27	DAVTYTEHAK			0.00190609	1133.54	567.776	1133.54	567.775	2	8	1.1.1.562.9	15.7402	3863	15.8535
Exp 2	14	8.27	8.27	60.19	51.46	51.46	sp|P62806|H4_MOUSE	Histone H4 OS=Mus musculus GN=Hist1h4a PE=1 SV=2			0	81.77	DAVTYTEHAK			0.00190609	1133.54	567.776	1133.54	567.775	2	9	1.1.1.567.4	15.9967	3178	15.8535
Exp 2	14	8.27	8.27	60.19	51.46	51.46	sp|P62806|H4_MOUSE	Histone H4 OS=Mus musculus GN=Hist1h4a PE=1 SV=2			0	38.65	DAVTYTEHAK			-0.00102855	1133.53	378.852	1133.54	378.852	3	9	1.1.1.566.3	15.9122	13908	15.8535
Exp 2	14	8.27	8.27	60.19	51.46	51.46	sp|P62806|H4_MOUSE	Histone H4 OS=Mus musculus GN=Hist1h4a PE=1 SV=2			0	22.09	DAVTYTEHAK			0.000163091	1133.54	378.852	1133.54	378.852	3	8	2.1.1.605.7	15.8412	9975	15.7692
Exp 2	14	8.27	8.27	60.19	51.46	51.46	sp|P62806|H4_MOUSE	Histone H4 OS=Mus musculus GN=Hist1h4a PE=1 SV=2			0	84.58	DNIQGITKPAIR			-0.00044081	1324.75	442.589	1324.75	442.589	3	10	1.1.1.821.6	28.3424	41790	28.2333
Exp 2	14	8.27	8.27	60.19	51.46	51.46	sp|P62806|H4_MOUSE	Histone H4 OS=Mus musculus GN=Hist1h4a PE=1 SV=2			0	66.61	DNIQGITKPAIR			-0.00031171	1324.75	663.38	1324.75	663.38	2	9	1.1.1.819.22	28.271	3702	28.2333
Exp 2	14	8.27	8.27	60.19	51.46	51.46	sp|P62806|H4_MOUSE	Histone H4 OS=Mus musculus GN=Hist1h4a PE=1 SV=2			0	99	ISGLIYEETR			-0.00136783	1179.61	590.813	1179.61	590.814	2	11	2.1.1.998.10	35.0011	13965	35.0329
Exp 2	14	8.27	8.27	60.19	51.46	51.46	sp|P62806|H4_MOUSE	Histone H4 OS=Mus musculus GN=Hist1h4a PE=1 SV=2			0	0	ISGLIYEETRGV		cleaved V-L@C-term; missed R-G@10	-0.0187426	1335.68	446.236	1335.7	446.242	3	7	1.1.1.886.6	31.5207	1690	31.5592
Exp 2	14	8.27	8.27	60.19	51.46	51.46	sp|P62806|H4_MOUSE	Histone H4 OS=Mus musculus GN=Hist1h4a PE=1 SV=2			0	0	TLYGFGG			0.00126802	713.34	714.347	713.338	714.346	1	6	1.1.1.1082.12	41.1007	11493	41.0259
Exp 2	14	8.27	8.27	60.19	51.46	51.46	sp|P62806|H4_MOUSE	Histone H4 OS=Mus musculus GN=Hist1h4a PE=1 SV=2			0	99	TVTAMDVVYALK			0.000164299	1309.7	437.572	1309.7	437.572	3	11	2.1.1.1354.9	52.4773	1374	52.4038
Exp 2	14	8.27	8.27	60.19	51.46	51.46	sp|P62806|H4_MOUSE	Histone H4 OS=Mus musculus GN=Hist1h4a PE=1 SV=2			0	98.94	TVTAMDVVYALK			7.72862e-05	1309.7	655.855	1309.7	655.855	2	12	2.1.1.1351.6	52.3292	4342	52.4038
Exp 2	14	8.27	8.27	60.19	51.46	51.46	sp|P62806|H4_MOUSE	Histone H4 OS=Mus musculus GN=Hist1h4a PE=1 SV=2			0	98.94	TVTAMDVVYALK			0.000321423	1309.7	655.855	1309.7	655.855	2	14	2.1.1.1356.6	52.5761	2985	52.6013
Exp 2	14	8.27	8.27	60.19	51.46	51.46	sp|P62806|H4_MOUSE	Histone H4 OS=Mus musculus GN=Hist1h4a PE=1 SV=2			0	98.62	TVTAMDVVYALK			0.000164299	1309.7	437.572	1309.7	437.572	3	10	2.1.1.1353.3	52.4098	1374	52.4038
Exp 2	14	8.27	8.27	60.19	51.46	51.46	sp|P62806|H4_MOUSE	Histone H4 OS=Mus musculus GN=Hist1h4a PE=1 SV=2			0	98.13	TVTAMDVVYALK			0.00107968	1309.7	655.855	1309.7	655.855	2	11	1.1.1.1308.17	52.2038	9655	52.2239
Exp 2	14	8.27	8.27	60.19	51.46	51.46	sp|P62806|H4_MOUSE	Histone H4 OS=Mus musculus GN=Hist1h4a PE=1 SV=2			0	96.73	TVTAMDVVYALK			0.000164299	1309.7	437.572	1309.7	437.572	3	8	2.1.1.1352.3	52.3637	1374	52.4038
Exp 2	14	8.27	8.27	60.19	51.46	51.46	sp|P62806|H4_MOUSE	Histone H4 OS=Mus musculus GN=Hist1h4a PE=1 SV=2			0	92.39	TVTAMDVVYALK			-0.000141021	1309.7	655.855	1309.7	655.855	2	8	1.1.1.1313.11	52.4396	5449	52.4214
Exp 2	14	8.27	8.27	60.19	51.46	51.46	sp|P62806|H4_MOUSE	Histone H4 OS=Mus musculus GN=Hist1h4a PE=1 SV=2			0	83	TVTAMDVVYALK			0.000186807	1309.7	437.572	1309.7	437.572	3	6	1.1.1.1307.5	52.1346	2089	52.2239
Exp 2	14	8.27	8.27	60.19	51.46	51.46	sp|P62806|H4_MOUSE	Histone H4 OS=Mus musculus GN=Hist1h4a PE=1 SV=2			0	19.62	TVTAMDVVYALK			-8.78508e-05	1309.7	437.572	1309.7	437.572	3	5	1.1.1.1312.6	52.383	1212	52.4214
Exp 2	14	8.27	8.27	60.19	51.46	51.46	sp|P62806|H4_MOUSE	Histone H4 OS=Mus musculus GN=Hist1h4a PE=1 SV=2			0	0	TVTAMDVVYALK			0.000164299	1309.7	437.572	1309.7	437.572	3	3	2.1.1.1357.6	52.612	1374	52.4038
Exp 2	14	8.27	8.27	60.19	51.46	51.46	sp|P62806|H4_MOUSE	Histone H4 OS=Mus musculus GN=Hist1h4a PE=1 SV=2			0	99	VFLENVIR			0.000401196	988.571	495.293	988.571	495.293	2	9	2.1.1.1181.5	43.9494	7941	43.8404
Exp 2	14	8.27	8.27	60.19	51.46	51.46	sp|P62806|H4_MOUSE	Histone H4 OS=Mus musculus GN=Hist1h4a PE=1 SV=2			0	97.9	VFLENVIR			0.00125406	988.572	495.293	988.571	495.293	2	10	1.1.1.1137.7	43.7804	31628	43.5681
Exp 2	14	8.27	8.27	60.19	51.46	51.46	sp|P62806|H4_MOUSE	Histone H4 OS=Mus musculus GN=Hist1h4a PE=1 SV=2			0	71.39	VFLENVIR			0.00107095	988.572	495.293	988.571	495.293	2	6	1.1.1.1147.4	44.272	2560	44.3138
Exp 2	14	8.27	8.27	60.19	51.46	51.46	sp|P62806|H4_MOUSE	Histone H4 OS=Mus musculus GN=Hist1h4a PE=1 SV=2			0	24.32	VFLENVIR			0.00186441	988.572	495.293	988.571	495.293	2	5	1.1.1.1142.4	44.0246	2685	44.0664
Exp 2	22	3.55	3.55	52.63	52.63	32.89	sp|P62991|UBIQ_MOUSE	Ubiquitin OS=Mus musculus GN=Rps27a PE=1 SV=1			2	99	TITLEVEPSDTIENVK			-0.000742424	1786.92	894.467	1786.92	894.467	2	14	1.1.1.1117.23	42.8189	12110	42.6348
Exp 2	22	3.55	3.55	52.63	52.63	32.89	sp|P62991|UBIQ_MOUSE	Ubiquitin OS=Mus musculus GN=Rps27a PE=1 SV=1			0.782516	97.54	TLSDYNIQK			0.00197482	1080.55	541.281	1080.55	541.28	2	9	1.1.1.774.14	26.0678	10522	26.093
Exp 2	22	3.55	3.55	52.63	52.63	32.89	sp|P62991|UBIQ_MOUSE	Ubiquitin OS=Mus musculus GN=Rps27a PE=1 SV=1			0.412289	92.55	MQIFVK			-0.000683355	764.425	383.22	764.425	383.22	2	8	1.1.1.922.3	33.2706	23381	33.2653
Exp 2	22	3.55	3.55	52.63	52.63	32.89	sp|P62991|UBIQ_MOUSE	Ubiquitin OS=Mus musculus GN=Rps27a PE=1 SV=1			0.357535	90.93	ESTLHLVLR			0.004809	1066.62	356.547	1066.61	356.545	3	8	2.1.1.987.2	34.4536	10333	34.4987
Exp 2	22	3.55	3.55	52.63	52.63	32.89	sp|P62991|UBIQ_MOUSE	Ubiquitin OS=Mus musculus GN=Rps27a PE=1 SV=1			0	90.76	ESTLHLVLR			-0.000850359	1066.61	534.314	1066.61	534.314	2	8	2.1.1.988.6	34.5091	10904	34.5476
Exp 2	22	3.55	3.55	52.63	52.63	32.89	sp|P62991|UBIQ_MOUSE	Ubiquitin OS=Mus musculus GN=Rps27a PE=1 SV=1			0	15.04	ESTLHLVLR			0.00153642	1066.61	1067.62	1066.61	1067.62	1	7	2.1.1.989.20	34.5879	0	34.5476
Exp 2	22	3.55	3.55	52.63	52.63	32.89	sp|P62991|UBIQ_MOUSE	Ubiquitin OS=Mus musculus GN=Rps27a PE=1 SV=1			0	15.83	MQIFVK			0.00131619	764.427	383.221	764.425	383.22	2	5	2.1.1.963.3	33.2882	6606	33.3806
Exp 2	22	3.55	3.55	52.63	52.63	32.89	sp|P62991|UBIQ_MOUSE	Ubiquitin OS=Mus musculus GN=Rps27a PE=1 SV=1			0	99	TITLEVEPSDTIENVK			-0.000742424	1786.92	894.467	1786.92	894.467	2	17	1.1.1.1116.17	42.7719	12110	42.6348
Exp 2	22	3.55	3.55	52.63	52.63	32.89	sp|P62991|UBIQ_MOUSE	Ubiquitin OS=Mus musculus GN=Rps27a PE=1 SV=1			0	99	TITLEVEPSDTIENVK			0.00256383	1786.92	894.469	1786.92	894.467	2	13	2.1.1.1159.21	42.8896	6351	42.9031
Exp 2	22	3.55	3.55	52.63	52.63	32.89	sp|P62991|UBIQ_MOUSE	Ubiquitin OS=Mus musculus GN=Rps27a PE=1 SV=1			0	97.44	TITLEVEPSDTIENVK			0.999589	1787.92	596.981	1786.92	596.647	3	14	1.1.1.1115.9	42.6985	5365	42.7319
Exp 2	22	3.55	3.55	52.63	52.63	32.89	sp|P62991|UBIQ_MOUSE	Ubiquitin OS=Mus musculus GN=Rps27a PE=1 SV=1			0	97.35	TITLEVEPSDTIENVK			-0.000742424	1786.92	894.467	1786.92	894.467	2	10	1.1.1.1118.20	42.8628	12110	42.6348
Exp 2	22	3.55	3.55	52.63	52.63	32.89	sp|P62991|UBIQ_MOUSE	Ubiquitin OS=Mus musculus GN=Rps27a PE=1 SV=1			0	71.96	TLSDYNIQK			0.0009418	1080.55	541.28	1080.55	541.28	2	7	2.1.1.815.15	26.0847	5512	25.9627
Exp 2	22	3.55	3.55	52.63	52.63	32.89	sp|P62991|UBIQ_MOUSE	Ubiquitin OS=Mus musculus GN=Rps27a PE=1 SV=1			0	15.53	TLSDYNIQK			0.00136447	1080.55	541.28	1080.55	541.28	2	6	1.1.1.779.14	26.3106	11609	26.1901
Exp 2	23	3.49	3.49	19.66	7.585	5.728	sp|P63017|HSP7C_MOUSE	Heat shock cognate 71 kDa protein OS=Mus musculus GN=Hspa8 PE=1 SV=1			1.61979	99	VEIIANDQGNR			0.000711729	1227.62	614.818	1227.62	614.818	2	11	1.1.1.704.24	22.6727	3156	22.6318
Exp 2	23	3.49	3.49	19.66	7.585	5.728	sp|P63017|HSP7C_MOUSE	Heat shock cognate 71 kDa protein OS=Mus musculus GN=Hspa8 PE=1 SV=1			1.45593	99	DAGTIAGLNVLR			-0.00013526	1198.67	600.341	1198.67	600.341	2	13	2.1.1.1192.13	44.5089	3013	44.4859
Exp 2	23	3.49	3.49	19.66	7.585	5.728	sp|P63017|HSP7C_MOUSE	Heat shock cognate 71 kDa protein OS=Mus musculus GN=Hspa8 PE=1 SV=1			0.364516	91.25	ARFEELNADLFR		missed R-F@2	-0.000398013	1479.75	494.256	1479.75	494.256	3	7	2.1.1.1192.4	44.4939	855	44.4859
Exp 2	23	3.49	3.49	19.66	7.585	5.728	sp|P63017|HSP7C_MOUSE	Heat shock cognate 71 kDa protein OS=Mus musculus GN=Hspa8 PE=1 SV=1			0.0443122	46.09	TVTNAVVTVPAYFNDSQR			-0.00106614	1980.99	661.337	1980.99	661.337	3	8	1.1.1.1148.15	44.3399	2033	44.3138
Exp 2	23	3.49	3.49	19.66	7.585	5.728	sp|P63017|HSP7C_MOUSE	Heat shock cognate 71 kDa protein OS=Mus musculus GN=Hspa8 PE=1 SV=1			0.00261362	97.77	SQIHDIVLVGGSTR			1.00344	1481.8	494.942	1480.8	494.607	3	11	2.1.1.959.13	33.118	684	33.039
Exp 2	23	3.49	3.49	19.66	7.585	5.728	sp|P63017|HSP7C_MOUSE	Heat shock cognate 71 kDa protein OS=Mus musculus GN=Hspa8 PE=1 SV=1			0	0	CNEIISWLDK	Carbamidomethyl(C)@1		-0.00543062	1276.61	639.311	1276.61	639.313	2	4	1.1.1.1291.13	51.358	707	51.3358
Exp 2	23	3.49	3.49	19.66	7.585	5.728	sp|P63017|HSP7C_MOUSE	Heat shock cognate 71 kDa protein OS=Mus musculus GN=Hspa8 PE=1 SV=1			0	90.65	DAGTIAGLNVLR			-0.000254551	1198.67	600.341	1198.67	600.341	2	9	1.1.1.1149.10	44.381	4307	44.3138
Exp 2	23	3.49	3.49	19.66	7.585	5.728	sp|P63017|HSP7C_MOUSE	Heat shock cognate 71 kDa protein OS=Mus musculus GN=Hspa8 PE=1 SV=1			0	0	EDIERMVQEAEK		missed R-M@5	0.012341	1475.7	738.86	1475.69	738.854	2	4	1.1.1.1087.17	41.3445	13253	41.4617
Exp 2	23	3.49	3.49	19.66	7.585	5.728	sp|P63017|HSP7C_MOUSE	Heat shock cognate 71 kDa protein OS=Mus musculus GN=Hspa8 PE=1 SV=1			0	0	EDIERMVQEAEK		missed R-M@5	0.0159103	1475.71	738.861	1475.69	738.854	2	5	2.1.1.1155.13	42.6893	26681	42.658
Exp 2	23	3.49	3.49	19.66	7.585	5.728	sp|P63017|HSP7C_MOUSE	Heat shock cognate 71 kDa protein OS=Mus musculus GN=Hspa8 PE=1 SV=1			0	0	IINEPTAAAIAYGLDK	Deamidated(N)@3		0.019019	1659.89	830.953	1659.87	830.943	2	4	1.1.1.1186.18	46.2068	746	46.1758
Exp 2	23	3.49	3.49	19.66	7.585	5.728	sp|P63017|HSP7C_MOUSE	Heat shock cognate 71 kDa protein OS=Mus musculus GN=Hspa8 PE=1 SV=1			0	0	NSLESYAFNMK	Dioxidation(M)@10		0.000936215	1334.58	668.298	1334.58	668.298	2	6	1.1.1.958.21	35.0503	3788	35.0152
Exp 2	23	3.49	3.49	19.66	7.585	5.728	sp|P63017|HSP7C_MOUSE	Heat shock cognate 71 kDa protein OS=Mus musculus GN=Hspa8 PE=1 SV=1			0	0	RLRTACERAKR	Carbamidomethyl(C)@6	missed R-L@1; missed R-T@3; missed R-A@8; missed K-R@10	0.0337052	1415.82	472.948	1415.79	472.937	3	3	1.1.1.1054.5	39.7174	4472	39.8551
Exp 2	23	3.49	3.49	19.66	7.585	5.728	sp|P63017|HSP7C_MOUSE	Heat shock cognate 71 kDa protein OS=Mus musculus GN=Hspa8 PE=1 SV=1			0	99	VEIIANDQGNR			0.00119545	1227.62	614.818	1227.62	614.818	2	9	2.1.1.760.19	23.4092	1376	23.377
Exp 2	21	3.62	6.4	48.98	32.24	24.49	sp|P63101|1433Z_MOUSE	14-3-3 protein zeta/delta OS=Mus musculus GN=Ywhaz PE=1 SV=1			1.46852	99	GIVDQSQQAYQEAFEISK			0.00223126	2039.98	681.001	2039.98	681.001	3	13	1.1.1.1211.16	47.4232	3012	47.3955
Exp 2	21	3.62	6.4	48.98	32.24	24.49	sp|P63101|1433Z_MOUSE	14-3-3 protein zeta/delta OS=Mus musculus GN=Ywhaz PE=1 SV=1			1.42022	99	DICNDVLSLLEK	Carbamidomethyl(C)@3		-0.00275835	1417.71	709.862	1417.71	709.863	2	13	1.1.1.1527.8	62.9789	1314	62.9415
Exp 2	21	3.62	6.4	48.98	32.24	24.49	sp|P63101|1433Z_MOUSE	14-3-3 protein zeta/delta OS=Mus musculus GN=Ywhaz PE=1 SV=1			0.730487	97.15	FLIPNASQPESK			-0.0032182	1329.69	665.852	1329.69	665.854	2	9	2.1.1.999.13	35.0546	4279	35.0329
Exp 2	21	3.62	6.4	48.98	32.24	24.49	sp|P63101|1433Z_MOUSE	14-3-3 protein zeta/delta OS=Mus musculus GN=Ywhaz PE=1 SV=1			0	98.98	DICNDVLSLLEK	Carbamidomethyl(C)@3		-0.00112925	1417.71	709.863	1417.71	709.863	2	11	2.1.1.1570.6	63.1071	968	63.0624
Exp 2	21	3.62	6.4	48.98	32.24	24.49	sp|P63101|1433Z_MOUSE	14-3-3 protein zeta/delta OS=Mus musculus GN=Ywhaz PE=1 SV=1			0	37.03	DICNDVLSLLEK	Carbamidomethyl(C)@3; Asp->Gln@5; Ser->Pro@8		-0.00176125	1440.76	481.262	1440.76	481.262	3	10	1.1.1.624.9	18.7607	23037	18.5502
Exp 2	21	3.62	6.4	48.98	32.24	24.49	sp|P63101|1433Z_MOUSE	14-3-3 protein zeta/delta OS=Mus musculus GN=Ywhaz PE=1 SV=1			0	0	DICNDVLSLLEK	Carbamidomethyl(C)@3; Deamidated(N)@4		-0.00907022	1418.69	355.679	1418.7	355.681	4	4	1.1.1.543.4	14.7782	2510	14.9629
Exp 2	21	3.62	6.4	48.98	32.24	24.49	sp|P63101|1433Z_MOUSE	14-3-3 protein zeta/delta OS=Mus musculus GN=Ywhaz PE=1 SV=1			0	0	DICNDVLSLLEK	Carbamidomethyl(C)@3; Deamidated(N)@4		-0.00907022	1418.69	355.679	1418.7	355.681	4	4	1.1.1.548.3	15.0216	2931	14.9629
Exp 2	21	3.62	6.4	48.98	32.24	24.49	sp|P63101|1433Z_MOUSE	14-3-3 protein zeta/delta OS=Mus musculus GN=Ywhaz PE=1 SV=1			0	99	DSTLIMQLLR			-0.000633562	1188.65	595.334	1188.65	595.334	2	12	2.1.1.1489.16	59.0991	3992	59.065
Exp 2	21	3.62	6.4	48.98	32.24	24.49	sp|P63101|1433Z_MOUSE	14-3-3 protein zeta/delta OS=Mus musculus GN=Ywhaz PE=1 SV=1			0	99	DSTLIMQLLR			-0.000633562	1188.65	595.334	1188.65	595.334	2	12	2.1.1.1484.10	58.8538	2277	58.967
Exp 2	21	3.62	6.4	48.98	32.24	24.49	sp|P63101|1433Z_MOUSE	14-3-3 protein zeta/delta OS=Mus musculus GN=Ywhaz PE=1 SV=1			0	99	DSTLIMQLLR			-0.00027641	1188.65	595.334	1188.65	595.334	2	14	1.1.1.1451.8	59.2389	6158	58.9573
Exp 2	21	3.62	6.4	48.98	32.24	24.49	sp|P63101|1433Z_MOUSE	14-3-3 protein zeta/delta OS=Mus musculus GN=Ywhaz PE=1 SV=1			0	98.55	DSTLIMQLLR			-0.00027641	1188.65	595.334	1188.65	595.334	2	14	1.1.1.1446.9	58.9908	6158	58.9573
Exp 2	21	3.62	6.4	48.98	32.24	24.49	sp|P63101|1433Z_MOUSE	14-3-3 protein zeta/delta OS=Mus musculus GN=Ywhaz PE=1 SV=1			0	97.15	DSTLIMQLLR			-0.00027641	1188.65	595.334	1188.65	595.334	2	9	1.1.1.1441.8	58.7391	6158	58.9573
Exp 2	21	3.62	6.4	48.98	32.24	24.49	sp|P63101|1433Z_MOUSE	14-3-3 protein zeta/delta OS=Mus musculus GN=Ywhaz PE=1 SV=1			0	93.02	DSTLIMQLLR			-0.000633562	1188.65	595.334	1188.65	595.334	2	9	2.1.1.1494.16	59.3453	1239	59.3111
Exp 2	21	3.62	6.4	48.98	32.24	24.49	sp|P63101|1433Z_MOUSE	14-3-3 protein zeta/delta OS=Mus musculus GN=Ywhaz PE=1 SV=1			0	0	DSTLIMQLLR	Carbamidomethyl@N-term		0.00231466	1245.68	416.233	1245.68	416.232	3	4	2.1.1.1184.7	44.1013	860	44.0886
Exp 2	21	3.62	6.4	48.98	32.24	24.49	sp|P63101|1433Z_MOUSE	14-3-3 protein zeta/delta OS=Mus musculus GN=Ywhaz PE=1 SV=1			0	0	EMQPTHPIR			0.00134268	1107.55	370.191	1107.55	370.19	3	3	1.1.1.563.6	15.7725	1476	15.7553
Exp 2	21	3.62	6.4	48.98	32.24	24.49	sp|P63101|1433Z_MOUSE	14-3-3 protein zeta/delta OS=Mus musculus GN=Ywhaz PE=1 SV=1			0	0	LAEQAER			-0.000598671	815.413	408.714	815.414	408.714	2	4	1.1.1.588.9	17.0125	30556	16.4933
Exp 2	21	3.62	6.4	48.98	32.24	24.49	sp|P63101|1433Z_MOUSE	14-3-3 protein zeta/delta OS=Mus musculus GN=Ywhaz PE=1 SV=1			0	0	LAEQAER			-0.000598671	815.413	408.714	815.414	408.714	2	3	1.1.1.593.14	17.2613	9810	16.7376
Exp 2	21	3.62	6.4	48.98	32.24	24.49	sp|P63101|1433Z_MOUSE	14-3-3 protein zeta/delta OS=Mus musculus GN=Ywhaz PE=1 SV=1			0	0	LAEQAER			1.16793e-05	815.414	408.714	815.414	408.714	2	3	1.1.1.613.12	18.2282	2570	18.208
Exp 2	21	3.62	6.4	48.98	32.24	24.49	sp|P63101|1433Z_MOUSE	14-3-3 protein zeta/delta OS=Mus musculus GN=Ywhaz PE=1 SV=1			0	0	LAEQAER			0.000764282	815.414	408.714	815.414	408.714	2	3	2.1.1.666.3	18.8166	930	18.808
Exp 2	21	3.62	6.4	48.98	32.24	24.49	sp|P63101|1433Z_MOUSE	14-3-3 protein zeta/delta OS=Mus musculus GN=Ywhaz PE=1 SV=1			0	98.83	NLLSVAYK			0.000376386	906.518	454.266	906.517	454.266	2	9	2.1.1.1049.7	37.4793	5756	37.4664
Exp 2	21	3.62	6.4	48.98	32.24	24.49	sp|P63101|1433Z_MOUSE	14-3-3 protein zeta/delta OS=Mus musculus GN=Ywhaz PE=1 SV=1			0	85.93	NLLSVAYK			0.000132248	906.518	454.266	906.517	454.266	2	6	2.1.1.1054.12	37.7368	5269	37.4664
Exp 2	21	3.62	6.4	48.98	32.24	24.49	sp|P63101|1433Z_MOUSE	14-3-3 protein zeta/delta OS=Mus musculus GN=Ywhaz PE=1 SV=1			0	65.46	NLLSVAYK			-0.000867969	906.517	454.266	906.517	454.266	2	8	1.1.1.990.10	36.5924	20545	36.5751
Exp 2	21	3.62	6.4	48.98	32.24	24.49	sp|P63101|1433Z_MOUSE	14-3-3 protein zeta/delta OS=Mus musculus GN=Ywhaz PE=1 SV=1			0	36.73	SVTEQGAELSNEER	Ser->Ala@1		-0.013717	1531.7	766.856	1531.71	766.863	2	10	2.1.1.759.15	23.3685	183	23.3281
Exp 2	21	3.62	6.4	48.98	32.24	24.49	sp|P63101|1433Z_MOUSE	14-3-3 protein zeta/delta OS=Mus musculus GN=Ywhaz PE=1 SV=1			0	57.07	TAFDEAIAELDTLSEESYK	Thr->Gly@1		-0.00198174	2086.96	696.659	2086.96	696.66	3	16	2.1.1.1548.8	62.0168	1836	62.022
Exp 2	21	3.62	6.4	48.98	32.24	24.49	sp|P63101|1433Z_MOUSE	14-3-3 protein zeta/delta OS=Mus musculus GN=Ywhaz PE=1 SV=1			0	17.68	TAFDEAIAELDTLSEESYK	Thr->Ala@1; Ile->Val@7		-0.000503798	2086.96	696.66	2086.96	696.66	3	17	1.1.1.1501.8	61.6898	1706	61.7099
Exp 2	21	3.62	6.4	48.98	32.24	24.49	sp|P63101|1433Z_MOUSE	14-3-3 protein zeta/delta OS=Mus musculus GN=Ywhaz PE=1 SV=1			0	0	YLAEVAAGDDK			-0.00682004	1150.54	576.279	1150.55	576.283	2	4	1.1.1.724.15	23.6514	2220	23.6181
Exp 2	9	11.43	11.43	53.6	32.53	23.73	sp|P63260|ACTG_MOUSE	Actin, cytoplasmic 2 OS=Mus musculus GN=Actg1 PE=1 SV=1			2	99	AGFAGDDAPR			-0.000625057	975.44	488.728	975.441	488.728	2	15	2.1.1.695.14	20.2568	14135	20.272
Exp 2	9	11.43	11.43	53.6	32.53	23.73	sp|P63260|ACTG_MOUSE	Actin, cytoplasmic 2 OS=Mus musculus GN=Actg1 PE=1 SV=1			2	99	DSYVGDEAQSK			-0.00113195	1197.51	599.764	1197.52	599.765	2	14	2.1.1.621.10	16.6452	4458	16.7045
Exp 2	9	11.43	11.43	53.6	32.53	23.73	sp|P63260|ACTG_MOUSE	Actin, cytoplasmic 2 OS=Mus musculus GN=Actg1 PE=1 SV=1			2	99	SYELPDGQVITIGNER			-0.00311469	1789.88	895.948	1789.88	895.95	2	17	2.1.1.1248.13	47.2676	3937	47.2272
Exp 2	9	11.43	11.43	53.6	32.53	23.73	sp|P63260|ACTG_MOUSE	Actin, cytoplasmic 2 OS=Mus musculus GN=Actg1 PE=1 SV=1			1.61979	99	QEYDESGPSIVHR			0.00124683	1515.7	506.24	1515.7	506.239	3	14	1.1.1.742.7	24.5029	19628	24.491
Exp 2	9	11.43	11.43	53.6	32.53	23.73	sp|P63260|ACTG_MOUSE	Actin, cytoplasmic 2 OS=Mus musculus GN=Actg1 PE=1 SV=1			1.5376	99	GYSFTTTAER			0.0013355	1131.52	566.768	1131.52	566.767	2	11	1.1.1.834.10	28.9818	14494	28.8681
Exp 2	9	11.43	11.43	53.6	32.53	23.73	sp|P63260|ACTG_MOUSE	Actin, cytoplasmic 2 OS=Mus musculus GN=Actg1 PE=1 SV=1			0.958607	99	HQGVMVGMGQK			-0.023213	1170.54	391.188	1170.56	391.195	3	9	1.1.1.638.15	19.4512	10887	19.5231
Exp 2	9	11.43	11.43	53.6	32.53	23.73	sp|P63260|ACTG_MOUSE	Actin, cytoplasmic 2 OS=Mus musculus GN=Actg1 PE=1 SV=1			0.89279	97.74	VAPEEHPVLLTEAPLNPK			-0.000916836	1953.06	652.026	1953.06	652.026	3	13	1.1.1.1037.16	38.8982	21524	38.6268
Exp 2	9	11.43	11.43	53.6	32.53	23.73	sp|P63260|ACTG_MOUSE	Actin, cytoplasmic 2 OS=Mus musculus GN=Actg1 PE=1 SV=1			0.326058	92.26	AVFPSIVGR		cleaved R-P@C-term	0.00279492	944.547	473.281	944.544	473.279	2	8	1.1.1.1059.5	39.9613	22832	40.1974
Exp 2	9	11.43	11.43	53.6	32.53	23.73	sp|P63260|ACTG_MOUSE	Actin, cytoplasmic 2 OS=Mus musculus GN=Actg1 PE=1 SV=1			0.069051	52.2	DLTDYLMK			0.00142222	997.48	499.748	997.479	499.747	2	6	2.1.1.1222.6	45.9722	2311	45.962
Exp 2	9	11.43	11.43	53.6	32.53	23.73	sp|P63260|ACTG_MOUSE	Actin, cytoplasmic 2 OS=Mus musculus GN=Actg1 PE=1 SV=1			0.0218195	24.7	CDVDIR	Carbamidomethyl(C)@1		0.000390221	776.349	389.182	776.349	389.182	2	4	2.1.1.650.5	18.0409	2772	18.2756
Exp 2	9	11.43	11.43	53.6	32.53	23.73	sp|P63260|ACTG_MOUSE	Actin, cytoplasmic 2 OS=Mus musculus GN=Actg1 PE=1 SV=1			0.00130484	89.93	YPIEHGIVTNWDDMEK	Methyl(H)@5		0.00342349	1959.91	654.31	1959.9	654.308	3	11	1.1.1.1128.13	43.3428	3686	43.3696
Exp 2	9	11.43	11.43	53.6	32.53	23.73	sp|P63260|ACTG_MOUSE	Actin, cytoplasmic 2 OS=Mus musculus GN=Actg1 PE=1 SV=1			0	99	AGFAGDDAPR			-0.000145867	975.441	488.728	975.441	488.728	2	15	1.1.1.639.7	19.488	35003	19.4263
Exp 2	9	11.43	11.43	53.6	32.53	23.73	sp|P63260|ACTG_MOUSE	Actin, cytoplasmic 2 OS=Mus musculus GN=Actg1 PE=1 SV=1			0	99	AGFAGDDAPR			-0.00080816	975.44	488.727	975.441	488.728	2	8	2.1.1.690.13	20.0108	13511	20.272
Exp 2	9	11.43	11.43	53.6	32.53	23.73	sp|P63260|ACTG_MOUSE	Actin, cytoplasmic 2 OS=Mus musculus GN=Actg1 PE=1 SV=1			0	28.38	AGFAGDDAPR			-0.000441954	975.441	488.728	975.441	488.728	2	6	2.1.1.700.13	20.4951	13104	20.3688
Exp 2	9	11.43	11.43	53.6	32.53	23.73	sp|P63260|ACTG_MOUSE	Actin, cytoplasmic 2 OS=Mus musculus GN=Actg1 PE=1 SV=1			0	15.33	AGFAGDDAPR			-0.000328971	975.441	488.728	975.441	488.728	2	5	1.1.1.644.8	19.7305	35003	19.4263
Exp 2	9	11.43	11.43	53.6	32.53	23.73	sp|P63260|ACTG_MOUSE	Actin, cytoplasmic 2 OS=Mus musculus GN=Actg1 PE=1 SV=1			0	15.32	AGFAGDDAPR	Deamidated(R)@10		0.0334706	976.458	489.236	976.425	489.22	2	8	1.1.1.634.7	19.2523	7681	19.3776
Exp 2	9	11.43	11.43	53.6	32.53	23.73	sp|P63260|ACTG_MOUSE	Actin, cytoplasmic 2 OS=Mus musculus GN=Actg1 PE=1 SV=1			0	0	AGFAGDDAPR			-0.000441954	975.441	488.728	975.441	488.728	2	3	2.1.1.705.15	20.7368	1731	20.7553
Exp 2	9	11.43	11.43	53.6	32.53	23.73	sp|P63260|ACTG_MOUSE	Actin, cytoplasmic 2 OS=Mus musculus GN=Actg1 PE=1 SV=1			0	60.97	AVFPSIVGR		cleaved R-P@C-term	1.00918	945.553	473.784	944.544	473.279	2	8	2.1.1.1117.4	40.8126	8166	40.9034
Exp 2	9	11.43	11.43	53.6	32.53	23.73	sp|P63260|ACTG_MOUSE	Actin, cytoplasmic 2 OS=Mus musculus GN=Actg1 PE=1 SV=1			0	13.82	DLTDYLMK			0.000994977	997.48	499.747	997.479	499.747	2	4	2.1.1.1227.4	46.2133	3396	46.0593
Exp 2	9	11.43	11.43	53.6	32.53	23.73	sp|P63260|ACTG_MOUSE	Actin, cytoplasmic 2 OS=Mus musculus GN=Actg1 PE=1 SV=1			0	99	DSYVGDEAQSK			-0.00113195	1197.51	599.764	1197.52	599.765	2	11	2.1.1.626.11	16.8913	4955	16.7045
Exp 2	9	11.43	11.43	53.6	32.53	23.73	sp|P63260|ACTG_MOUSE	Actin, cytoplasmic 2 OS=Mus musculus GN=Actg1 PE=1 SV=1			0	99	DSYVGDEAQSK			0.00175767	1197.52	599.766	1197.52	599.765	2	14	1.1.1.582.10	16.7225	9043	16.6398
Exp 2	9	11.43	11.43	53.6	32.53	23.73	sp|P63260|ACTG_MOUSE	Actin, cytoplasmic 2 OS=Mus musculus GN=Actg1 PE=1 SV=1			0	0	EITALAPSTMK			-0.00122496	1160.61	581.312	1160.61	581.313	2	4	2.1.1.937.15	32.0514	2063	31.9692
Exp 2	9	11.43	11.43	53.6	32.53	23.73	sp|P63260|ACTG_MOUSE	Actin, cytoplasmic 2 OS=Mus musculus GN=Actg1 PE=1 SV=1			0	98.97	GYSFTTTAER			0.00173668	1131.52	566.768	1131.52	566.767	2	9	2.1.1.861.10	28.3114	6729	28.1977
Exp 2	9	11.43	11.43	53.6	32.53	23.73	sp|P63260|ACTG_MOUSE	Actin, cytoplasmic 2 OS=Mus musculus GN=Actg1 PE=1 SV=1			0	95.14	GYSFTTTAER			0.0013355	1131.52	566.768	1131.52	566.767	2	8	1.1.1.829.10	28.7388	14494	28.8681
Exp 2	9	11.43	11.43	53.6	32.53	23.73	sp|P63260|ACTG_MOUSE	Actin, cytoplasmic 2 OS=Mus musculus GN=Actg1 PE=1 SV=1			0	89.34	GYSFTTTAER			1.00758	1132.53	567.271	1131.52	566.767	2	10	2.1.1.856.8	28.0756	4316	28.1492
Exp 2	9	11.43	11.43	53.6	32.53	23.73	sp|P63260|ACTG_MOUSE	Actin, cytoplasmic 2 OS=Mus musculus GN=Actg1 PE=1 SV=1			0	0	GYSFTTTAER			0.00320151	1131.52	566.769	1131.52	566.767	2	3	2.1.1.866.11	28.5616	890	28.5867
Exp 2	9	11.43	11.43	53.6	32.53	23.73	sp|P63260|ACTG_MOUSE	Actin, cytoplasmic 2 OS=Mus musculus GN=Actg1 PE=1 SV=1			0	99	HQGVMVGMGQK	Oxidation(M)@5		-0.00208647	1186.56	396.526	1186.56	396.527	3	9	1.1.1.562.2	15.7119	677	15.7553
Exp 2	9	11.43	11.43	53.6	32.53	23.73	sp|P63260|ACTG_MOUSE	Actin, cytoplasmic 2 OS=Mus musculus GN=Actg1 PE=1 SV=1			0	89.14	HQGVMVGMGQK	Oxidation(M)@5		-0.00416834	1186.55	396.526	1186.56	396.527	3	6	2.1.1.601.2	15.6274	1272	15.6709
Exp 2	9	11.43	11.43	53.6	32.53	23.73	sp|P63260|ACTG_MOUSE	Actin, cytoplasmic 2 OS=Mus musculus GN=Actg1 PE=1 SV=1			0	0	IQAVLSLYASGR		cleaved A-I@N-term	0.0106355	1276.72	426.582	1276.71	426.579	3	7	1.1.1.694.6	22.154	54055	22.1925
Exp 2	9	11.43	11.43	53.6	32.53	23.73	sp|P63260|ACTG_MOUSE	Actin, cytoplasmic 2 OS=Mus musculus GN=Actg1 PE=1 SV=1			0	25.66	KDLYANTVLSGGTTMYPGIADR	Gly->Asn@12		0.000295188	2399.18	600.802	2399.18	600.802	4	9	1.1.1.995.12	36.8413	4478	36.8697
Exp 2	9	11.43	11.43	53.6	32.53	23.73	sp|P63260|ACTG_MOUSE	Actin, cytoplasmic 2 OS=Mus musculus GN=Actg1 PE=1 SV=1			0	15.41	LDLAGR	Gly->Leu@5		0.0271382	699.455	350.735	699.428	350.721	2	5	1.1.1.814.2	27.9911	4028	27.8889
Exp 2	9	11.43	11.43	53.6	32.53	23.73	sp|P63260|ACTG_MOUSE	Actin, cytoplasmic 2 OS=Mus musculus GN=Actg1 PE=1 SV=1			0	15.77	MEEEIAALVIDNGSGMCK	Oxidation(M)@1; Dethiomethyl(M)@16; Carbamidomethyl(C)@17		-0.000489406	1933.88	967.945	1933.88	967.945	2	8	1.1.1.1341.13	53.8249	747	53.7877
Exp 2	9	11.43	11.43	53.6	32.53	23.73	sp|P63260|ACTG_MOUSE	Actin, cytoplasmic 2 OS=Mus musculus GN=Actg1 PE=1 SV=1			0	0	QAVLSLYASGR		cleaved I-Q@N-term	0.00935583	1163.64	388.887	1163.63	388.884	3	4	2.1.1.615.10	16.3294	2939	16.2147
Exp 2	9	11.43	11.43	53.6	32.53	23.73	sp|P63260|ACTG_MOUSE	Actin, cytoplasmic 2 OS=Mus musculus GN=Actg1 PE=1 SV=1			0	98.28	QEYDESGPSIVHR			0.00171908	1515.7	506.24	1515.7	506.239	3	11	2.1.1.788.8	24.7616	9840	24.7481
Exp 2	9	11.43	11.43	53.6	32.53	23.73	sp|P63260|ACTG_MOUSE	Actin, cytoplasmic 2 OS=Mus musculus GN=Actg1 PE=1 SV=1			0	0	SIMKCDVDIRKDLYAN	Oxidation(M)@3; Carbamidomethyl(C)@5	cleaved N-S@N-term; cleaved N-T@C-term; missed K-C@4; missed R-K@10	0.00276147	1955.95	978.981	1955.94	978.979	2	3	1.1.1.1338.24	53.6819	710	53.6415
Exp 2	9	11.43	11.43	53.6	32.53	23.73	sp|P63260|ACTG_MOUSE	Actin, cytoplasmic 2 OS=Mus musculus GN=Actg1 PE=1 SV=1			0	99	SYELPDGQVITIGNER			0.00167517	1789.89	895.95	1789.88	895.95	2	13	1.1.1.1207.19	47.2306	5190	47.1494
Exp 2	9	11.43	11.43	53.6	32.53	23.73	sp|P63260|ACTG_MOUSE	Actin, cytoplasmic 2 OS=Mus musculus GN=Actg1 PE=1 SV=1			0	99	SYELPDGQVITIGNER			-0.00186807	1789.88	597.635	1789.88	597.635	3	14	2.1.1.1249.7	47.2881	3354	47.3249
Exp 2	9	11.43	11.43	53.6	32.53	23.73	sp|P63260|ACTG_MOUSE	Actin, cytoplasmic 2 OS=Mus musculus GN=Actg1 PE=1 SV=1			0	0	SYELPDGQVITIGNER	Val->Thr@9		0.0226508	1791.89	896.951	1791.86	896.939	2	7	1.1.1.1201.17	46.9356	2178	46.9052
Exp 2	9	11.43	11.43	53.6	32.53	23.73	sp|P63260|ACTG_MOUSE	Actin, cytoplasmic 2 OS=Mus musculus GN=Actg1 PE=1 SV=1			0	0	YPIEHGIVTNWDDMEK	Deamidated(N)@10		-0.0107629	1946.86	649.961	1946.87	649.965	3	3	2.1.1.1273.7	48.465	1045	48.5018
Exp 2	32	2.66	2.66	18.93	14.48	3.341	sp|P68373|TBA1C_MOUSE; sp|P68369|TBA1A_MOUSE; sp|P05213|TBA1B_MOUSE	Tubulin alpha-1C chain OS=Mus musculus GN=Tuba1c PE=1 SV=1; Tubulin alpha-1A chain OS=Mus musculus GN=Tuba1a PE=1 SV=1; Tubulin alpha-1B chain OS=Mus musculus GN=Tuba1b PE=1 SV=2			2	99	AVFVDLEPTVIDEVR			-0.000556587	1700.9	567.973	1700.9	567.973	3	20	2.1.1.1385.3	54.0029	2681	53.9247
Exp 2	32	2.66	2.66	18.93	14.48	3.341	sp|P68373|TBA1C_MOUSE; sp|P68369|TBA1A_MOUSE; sp|P05213|TBA1B_MOUSE	Tubulin alpha-1C chain OS=Mus musculus GN=Tuba1c PE=1 SV=1; Tubulin alpha-1A chain OS=Mus musculus GN=Tuba1a PE=1 SV=1; Tubulin alpha-1B chain OS=Mus musculus GN=Tuba1b PE=1 SV=2			0.50307	94.91	TIGGGDDSFNTFFSETGAGK			-0.00036999	2006.89	669.969	2006.89	669.969	3	10	1.1.1.1266.12	50.1162	3295	49.9476
Exp 2	32	2.66	2.66	18.93	14.48	3.341	sp|P68373|TBA1C_MOUSE; sp|P68369|TBA1A_MOUSE; sp|P05213|TBA1B_MOUSE	Tubulin alpha-1C chain OS=Mus musculus GN=Tuba1c PE=1 SV=1; Tubulin alpha-1A chain OS=Mus musculus GN=Tuba1a PE=1 SV=1; Tubulin alpha-1B chain OS=Mus musculus GN=Tuba1b PE=1 SV=2			0.0772745	62.48	IHFPLATYAPVISAEK			-0.00293108	1755.95	586.325	1755.96	586.326	3	7	1.1.1.1247.14	49.1828	891	49.2079
Exp 2	32	2.66	2.66	18.93	14.48	3.341	sp|P68373|TBA1C_MOUSE; sp|P68369|TBA1A_MOUSE; sp|P05213|TBA1B_MOUSE	Tubulin alpha-1C chain OS=Mus musculus GN=Tuba1c PE=1 SV=1; Tubulin alpha-1A chain OS=Mus musculus GN=Tuba1a PE=1 SV=1; Tubulin alpha-1B chain OS=Mus musculus GN=Tuba1b PE=1 SV=2			0.0660068	58.34	NLDIERPTYTNLNR			0.00626858	1717.88	573.634	1717.87	573.632	3	8	1.1.1.929.11	33.6236	3630	33.6052
Exp 2	32	2.66	2.66	18.93	14.48	3.341	sp|P68373|TBA1C_MOUSE; sp|P68369|TBA1A_MOUSE; sp|P05213|TBA1B_MOUSE	Tubulin alpha-1C chain OS=Mus musculus GN=Tuba1c PE=1 SV=1; Tubulin alpha-1A chain OS=Mus musculus GN=Tuba1a PE=1 SV=1; Tubulin alpha-1B chain OS=Mus musculus GN=Tuba1b PE=1 SV=2			0.00921731	15.18	LSVDYGK			0.00243358	780.404	391.209	780.402	391.208	2	4	1.1.1.703.11	22.6017	818	22.6318
Exp 2	32	2.66	2.66	18.93	14.48	3.341	sp|P68373|TBA1C_MOUSE; sp|P68369|TBA1A_MOUSE; sp|P05213|TBA1B_MOUSE	Tubulin alpha-1C chain OS=Mus musculus GN=Tuba1c PE=1 SV=1; Tubulin alpha-1A chain OS=Mus musculus GN=Tuba1a PE=1 SV=1; Tubulin alpha-1B chain OS=Mus musculus GN=Tuba1b PE=1 SV=2			0	94.01	AVFVDLEPTVIDEVR			-0.000376194	1700.9	567.973	1700.9	567.973	3	8	1.1.1.1349.11	54.2132	3904	53.8367
Exp 2	32	2.66	2.66	18.93	14.48	3.341	sp|P68373|TBA1C_MOUSE; sp|P68369|TBA1A_MOUSE; sp|P05213|TBA1B_MOUSE	Tubulin alpha-1C chain OS=Mus musculus GN=Tuba1c PE=1 SV=1; Tubulin alpha-1A chain OS=Mus musculus GN=Tuba1a PE=1 SV=1; Tubulin alpha-1B chain OS=Mus musculus GN=Tuba1b PE=1 SV=2			0	0	AVFVDLEPTVIDEVR	Phe->Leu@3		0.0128086	1666.93	556.65	1666.91	556.645	3	7	2.1.1.1057.15	37.8892	6824	38.1579
Exp 2	32	2.66	2.66	18.93	14.48	3.341	sp|P68373|TBA1C_MOUSE; sp|P68369|TBA1A_MOUSE; sp|P05213|TBA1B_MOUSE	Tubulin alpha-1C chain OS=Mus musculus GN=Tuba1c PE=1 SV=1; Tubulin alpha-1A chain OS=Mus musculus GN=Tuba1a PE=1 SV=1; Tubulin alpha-1B chain OS=Mus musculus GN=Tuba1b PE=1 SV=2			0	0	AVFVDLEPTVIDEVR	Phe->Leu@3		0.0126255	1666.93	556.649	1666.91	556.645	3	8	2.1.1.1062.15	38.1344	6824	38.1579
Exp 2	32	2.66	2.66	18.93	14.48	3.341	sp|P68373|TBA1C_MOUSE; sp|P68369|TBA1A_MOUSE; sp|P05213|TBA1B_MOUSE	Tubulin alpha-1C chain OS=Mus musculus GN=Tuba1c PE=1 SV=1; Tubulin alpha-1A chain OS=Mus musculus GN=Tuba1a PE=1 SV=1; Tubulin alpha-1B chain OS=Mus musculus GN=Tuba1b PE=1 SV=2			0	0	DVNAAIATIKTKR		missed K-T@10; missed K-R@12	-0.021387	1399.79	467.605	1399.81	467.612	3	4	1.1.1.1051.5	39.5713	30643	39.5138
Exp 2	32	2.66	2.66	18.93	14.48	3.341	sp|P68373|TBA1C_MOUSE; sp|P68369|TBA1A_MOUSE; sp|P05213|TBA1B_MOUSE	Tubulin alpha-1C chain OS=Mus musculus GN=Tuba1c PE=1 SV=1; Tubulin alpha-1A chain OS=Mus musculus GN=Tuba1a PE=1 SV=1; Tubulin alpha-1B chain OS=Mus musculus GN=Tuba1b PE=1 SV=2			0	0	DVNAAIATIKTKR		missed K-T@10; missed K-R@12	-0.0221394	1399.79	467.605	1399.81	467.612	3	3	2.1.1.1107.3	40.3186	16211	40.3621
Exp 2	32	2.66	2.66	18.93	14.48	3.341	sp|P68373|TBA1C_MOUSE; sp|P68369|TBA1A_MOUSE; sp|P05213|TBA1B_MOUSE	Tubulin alpha-1C chain OS=Mus musculus GN=Tuba1c PE=1 SV=1; Tubulin alpha-1A chain OS=Mus musculus GN=Tuba1a PE=1 SV=1; Tubulin alpha-1B chain OS=Mus musculus GN=Tuba1b PE=1 SV=2			0	38.44	TIGGGDDSFNTFFSETGAGK			-0.00540801	2006.88	1004.45	2006.89	1004.45	2	6	1.1.1.1260.24	49.8411	1821	49.9476
Exp 2	32	2.66	2.66	18.93	14.48	3.341	sp|P68373|TBA1C_MOUSE; sp|P68369|TBA1A_MOUSE; sp|P05213|TBA1B_MOUSE	Tubulin alpha-1C chain OS=Mus musculus GN=Tuba1c PE=1 SV=1; Tubulin alpha-1A chain OS=Mus musculus GN=Tuba1a PE=1 SV=1; Tubulin alpha-1B chain OS=Mus musculus GN=Tuba1b PE=1 SV=2			0	11.32	TIGGGDDSFNTFFSETGAGK			0.000329285	2006.89	1004.45	2006.89	1004.45	2	6	1.1.1.1265.23	50.0849	1430	50.0459
Exp 2	32	2.66	2.66	18.93	14.48	3.341	sp|P68373|TBA1C_MOUSE; sp|P68369|TBA1A_MOUSE; sp|P05213|TBA1B_MOUSE	Tubulin alpha-1C chain OS=Mus musculus GN=Tuba1c PE=1 SV=1; Tubulin alpha-1A chain OS=Mus musculus GN=Tuba1a PE=1 SV=1; Tubulin alpha-1B chain OS=Mus musculus GN=Tuba1b PE=1 SV=2			0	0	TIGGGDDSFNTFFSETGAGK			-0.00036999	2006.89	669.969	2006.89	669.969	3	5	1.1.1.1261.13	49.8716	3295	49.9476
Exp 2	20	3.66	3.66	34.22	20.86	20.86	sp|P70296|PEBP1_MOUSE	Phosphatidylethanolamine-binding protein 1 OS=Mus musculus GN=Pebp1 PE=1 SV=3			1.95861	99	VDYAGVTVDELGK			-0.00500815	1364.68	683.346	1364.68	683.348	2	15	1.1.1.1046.19	39.3478	6182	39.3148
Exp 2	20	3.66	3.66	34.22	20.86	20.86	sp|P70296|PEBP1_MOUSE	Phosphatidylethanolamine-binding protein 1 OS=Mus musculus GN=Pebp1 PE=1 SV=3			1.67778	99	GNDISSGTVLSDYVGSGPPSGTGLHR			-0.00477226	2529.21	844.076	2529.21	844.077	3	13	1.1.1.1107.23	42.3276	5209	42.3378
Exp 2	20	3.66	3.66	34.22	20.86	20.86	sp|P70296|PEBP1_MOUSE	Phosphatidylethanolamine-binding protein 1 OS=Mus musculus GN=Pebp1 PE=1 SV=3			0.0264104	32.82	LYEQLSGK			-0.00168747	936.49	469.252	936.492	469.253	2	6	1.1.1.720.10	23.4395	3588	23.4713
Exp 2	20	3.66	3.66	34.22	20.86	20.86	sp|P70296|PEBP1_MOUSE	Phosphatidylethanolamine-binding protein 1 OS=Mus musculus GN=Pebp1 PE=1 SV=3			0	13.96	GNDISSGTVLSDYVGSGPPSGTGLHR			0.00823132	2529.22	844.08	2529.21	844.077	3	7	2.1.1.1154.22	42.6462	1605	42.5106
Exp 2	20	3.66	3.66	34.22	20.86	20.86	sp|P70296|PEBP1_MOUSE	Phosphatidylethanolamine-binding protein 1 OS=Mus musculus GN=Pebp1 PE=1 SV=3			0	15.33	LYEQLSGK			-0.000100564	936.492	469.253	936.492	469.253	2	5	1.1.1.715.14	23.1986	7228	23.3229
Exp 2	20	3.66	3.66	34.22	20.86	20.86	sp|P70296|PEBP1_MOUSE	Phosphatidylethanolamine-binding protein 1 OS=Mus musculus GN=Pebp1 PE=1 SV=3			0	0	LYEQLSGK			-0.000283669	936.491	469.253	936.492	469.253	2	4	1.1.1.715.13	23.197	7298	23.3229
Exp 2	20	3.66	3.66	34.22	20.86	20.86	sp|P70296|PEBP1_MOUSE	Phosphatidylethanolamine-binding protein 1 OS=Mus musculus GN=Pebp1 PE=1 SV=3			0	0	LYEQLSGK			-0.00440758	936.487	469.251	936.492	469.253	2	3	2.1.1.773.10	24.0363	2168	24.0681
Exp 2	20	3.66	3.66	34.22	20.86	20.86	sp|P70296|PEBP1_MOUSE	Phosphatidylethanolamine-binding protein 1 OS=Mus musculus GN=Pebp1 PE=1 SV=3			0	0	PVAGTCYQAEWDDYVPK	Carbamidomethyl(C)@6	cleaved A-P@N-term	0.0435198	1997.93	500.489	1997.88	500.478	4	5	2.1.1.1065.16	38.2832	2329	38.256
Exp 2	20	3.66	3.66	34.22	20.86	20.86	sp|P70296|PEBP1_MOUSE	Phosphatidylethanolamine-binding protein 1 OS=Mus musculus GN=Pebp1 PE=1 SV=3			0	99	VDYAGVTVDELGK			-5.37366e-05	1364.68	683.348	1364.68	683.348	2	16	2.1.1.1106.21	40.3004	1943	40.2624
Exp 2	2	31.79	31.79	48	41.85	35.38	sp|P70663|SPRL1_MOUSE	SPARC-like protein 1 OS=Mus musculus GN=Sparcl1 PE=1 SV=2			2	99	EHIPHTEQQDQEGK			-0.000135424	1674.76	419.697	1674.76	419.697	4	13	2.1.1.378.5	7.33	3760	7.01
Exp 2	2	31.79	31.79	48	41.85	35.38	sp|P70663|SPRL1_MOUSE	SPARC-like protein 1 OS=Mus musculus GN=Sparcl1 PE=1 SV=2			2	99	GKESQEQPVSDSHQQPNESSK			-0.000528278	2325.05	582.269	2325.05	582.269	4	18	2.1.1.342.4	5.57	3678	5.19
Exp 2	2	31.79	31.79	48	41.85	35.38	sp|P70663|SPRL1_MOUSE	SPARC-like protein 1 OS=Mus musculus GN=Sparcl1 PE=1 SV=2			2	99	HQSEQGNQGQESDSEAEGEDK			0.000628595	2287.91	763.643	2287.91	763.643	3	23	2.1.1.326.3	5.58	2729	5.96
Exp 2	2	31.79	31.79	48	41.85	35.38	sp|P70663|SPRL1_MOUSE	SPARC-like protein 1 OS=Mus musculus GN=Sparcl1 PE=1 SV=2			2	99	HQSEQGNQGQESDSEAEGEDKAAGSK		missed K-A@21	-0.00874576	2702.12	676.537	2702.13	676.539	4	17	2.1.1.371.6	7.17	1795	7.31
Exp 2	2	31.79	31.79	48	41.85	35.38	sp|P70663|SPRL1_MOUSE	SPARC-like protein 1 OS=Mus musculus GN=Sparcl1 PE=1 SV=2			2	99	ILTHSELAPLR			0.00167276	1248.72	417.248	1248.72	417.247	3	11	2.1.1.910.8	30.7036	11236	30.5896
Exp 2	2	31.79	31.79	48	41.85	35.38	sp|P70663|SPRL1_MOUSE	SPARC-like protein 1 OS=Mus musculus GN=Sparcl1 PE=1 SV=2			2	99	KAESSPNAEPSDEGNSR		missed K-A@1	-0.000753774	1773.78	592.266	1773.78	592.266	3	17	2.1.1.328.3	5.24	3947	5.76
Exp 2	2	31.79	31.79	48	41.85	35.38	sp|P70663|SPRL1_MOUSE	SPARC-like protein 1 OS=Mus musculus GN=Sparcl1 PE=1 SV=2			2	99	LLAGDHPIELLLR			-0.00011021	1458.86	730.435	1458.86	730.435	2	15	2.1.1.1294.12	49.5138	1716	49.5356
Exp 2	2	31.79	31.79	48	41.85	35.38	sp|P70663|SPRL1_MOUSE	SPARC-like protein 1 OS=Mus musculus GN=Sparcl1 PE=1 SV=2			2	99	SIPACTDFEVAQFPLR	Carbamidomethyl(C)@5		-0.000738357	1849.9	617.641	1849.9	617.642	3	15	2.1.1.1338.8	51.6912	1238	51.6615
Exp 2	2	31.79	31.79	48	41.85	35.38	sp|P70663|SPRL1_MOUSE	SPARC-like protein 1 OS=Mus musculus GN=Sparcl1 PE=1 SV=2			2	99	TDPQGKPHCVCQDPETCPPAK	Carbamidomethyl(C)@9; Carbamidomethyl(C)@11; Carbamidomethyl(C)@17		-0.00380802	2421.05	606.269	2421.05	606.27	4	15	2.1.1.622.4	16.6993	4644	16.5568
Exp 2	2	31.79	31.79	48	41.85	35.38	sp|P70663|SPRL1_MOUSE	SPARC-like protein 1 OS=Mus musculus GN=Sparcl1 PE=1 SV=2			2	99	YGGGEETTTGESENR			-0.000230845	1585.65	793.832	1585.65	793.832	2	13	2.1.1.569.8	14.0988	876	14.0546
Exp 2	2	31.79	31.79	48	41.85	35.38	sp|P70663|SPRL1_MOUSE	SPARC-like protein 1 OS=Mus musculus GN=Sparcl1 PE=1 SV=2			1.95861	99	GHQLQLDYFGACK	Carbamidomethyl(C)@12		0.000963848	1535.72	512.914	1535.72	512.914	3	13	1.1.1.1026.14	38.3582	5496	38.3833
Exp 2	2	31.79	31.79	48	41.85	35.38	sp|P70663|SPRL1_MOUSE	SPARC-like protein 1 OS=Mus musculus GN=Sparcl1 PE=1 SV=2			1.92082	99	AGLEAIGNQK			2.38726e-05	999.535	500.775	999.535	500.775	2	14	1.1.1.720.15	23.4478	17487	23.4218
Exp 2	2	31.79	31.79	48	41.85	35.38	sp|P70663|SPRL1_MOUSE	SPARC-like protein 1 OS=Mus musculus GN=Sparcl1 PE=1 SV=2			1.92082	99	EHSAGSCTNFQCK	Carbamidomethyl(C)@7; Carbamidomethyl(C)@12		-0.000156816	1524.61	509.21	1524.61	509.21	3	12	1.1.1.463.6	11.0366	1157	11.0996
Exp 2	2	31.79	31.79	48	41.85	35.38	sp|P70663|SPRL1_MOUSE	SPARC-like protein 1 OS=Mus musculus GN=Sparcl1 PE=1 SV=2			1.60206	99	ESQEQPVSDSHQQPNESSK			0.00220141	2139.93	714.318	2139.93	714.317	3	13	1.1.1.378.6	7.1566	2097	7.0719
Exp 2	2	31.79	31.79	48	41.85	35.38	sp|P70663|SPRL1_MOUSE	SPARC-like protein 1 OS=Mus musculus GN=Sparcl1 PE=1 SV=2			1.48149	99	YGGGEETTTGESENRR		missed R-R@15	-0.000549116	1741.75	581.591	1741.75	581.591	3	10	1.1.1.381.9	7.23	3408	7.64
Exp 2	2	31.79	31.79	48	41.85	35.38	sp|P70663|SPRL1_MOUSE	SPARC-like protein 1 OS=Mus musculus GN=Sparcl1 PE=1 SV=2			1.03621	97.4	FFEECDPNKDK	Carbamidomethyl(C)@5		0.000459934	1427.6	476.875	1427.6	476.875	3	12	1.1.1.720.11	23.4411	19959	23.4218
Exp 2	2	31.79	31.79	48	41.85	35.38	sp|P70663|SPRL1_MOUSE	SPARC-like protein 1 OS=Mus musculus GN=Sparcl1 PE=1 SV=2			0.987163	97.07	HGAGDDYFIPSQEFLEAER			-0.00376771	2179.98	727.666	2179.98	727.668	3	11	1.1.1.1232.19	48.4563	2611	48.4246
Exp 2	2	31.79	31.79	48	41.85	35.38	sp|P70663|SPRL1_MOUSE	SPARC-like protein 1 OS=Mus musculus GN=Sparcl1 PE=1 SV=2			0.754487	94.67	AEKPSALNSEEETHEQSTEQDK			0.00347012	2486.11	622.534	2486.1	622.533	4	8	1.1.1.592.11	17.2279	582	17.1834
Exp 2	2	31.79	31.79	48	41.85	35.38	sp|P70663|SPRL1_MOUSE	SPARC-like protein 1 OS=Mus musculus GN=Sparcl1 PE=1 SV=2			0.115205	53.47	IYLDEK			-0.00212795	779.404	390.709	779.406	390.711	2	5	1.1.1.703.10	22.6	8242	22.6318
Exp 2	2	31.79	31.79	48	41.85	35.38	sp|P70663|SPRL1_MOUSE	SPARC-like protein 1 OS=Mus musculus GN=Sparcl1 PE=1 SV=2			0.0163737	98.11	MHSLSYYLK			1.00554	1141.57	381.53	1140.56	381.195	3	10	1.1.1.1007.3	37.4124	2692	37.4559
Exp 2	2	31.79	31.79	48	41.85	35.38	sp|P70663|SPRL1_MOUSE	SPARC-like protein 1 OS=Mus musculus GN=Sparcl1 PE=1 SV=2			0	0	AESSPNAEPSDEGNSREHSAGSCTNFQCK	Carbamidomethyl(C)@23; Deamidated(N)@25; Carbamidomethyl(C)@28	missed R-E@16	-0.00452978	3153.26	789.322	3153.26	789.323	4	3	1.1.1.1220.14	47.8819	1424	47.8903
Exp 2	2	31.79	31.79	48	41.85	35.38	sp|P70663|SPRL1_MOUSE	SPARC-like protein 1 OS=Mus musculus GN=Sparcl1 PE=1 SV=2			0	61.72	AVSTEPTDAAVVPR	Hex(1)HexNAc(1)NeuAc(2)(S)@3		0.00228529	2359.06	787.359	2359.05	787.359	3	10	1.1.1.805.24	27.5882	5983	27.6454
Exp 2	2	31.79	31.79	48	41.85	35.38	sp|P70663|SPRL1_MOUSE	SPARC-like protein 1 OS=Mus musculus GN=Sparcl1 PE=1 SV=2			0	0	DKHITLKEWGHCFGIKEEDIDENLL	Carbamidomethyl(C)@12; Phe->Met@13	cleaved L-F@C-term; missed K-H@2	0.00797872	3022.46	756.622	3022.45	756.62	4	8	2.1.1.1314.13	50.4994	2359	50.4717
Exp 2	2	31.79	31.79	48	41.85	35.38	sp|P70663|SPRL1_MOUSE	SPARC-like protein 1 OS=Mus musculus GN=Sparcl1 PE=1 SV=2			0	99	EHIPHTEQQDQEGK			-0.000286097	1674.76	559.26	1674.76	559.261	3	13	1.1.1.367.6	6.03	5387	6.21
Exp 2	2	31.79	31.79	48	41.85	35.38	sp|P70663|SPRL1_MOUSE	SPARC-like protein 1 OS=Mus musculus GN=Sparcl1 PE=1 SV=2			0	80.13	EHIPHTEQQDQEGK			-0.000286097	1674.76	559.26	1674.76	559.261	3	9	1.1.1.372.5	6.864	5387	6.21
Exp 2	2	31.79	31.79	48	41.85	35.38	sp|P70663|SPRL1_MOUSE	SPARC-like protein 1 OS=Mus musculus GN=Sparcl1 PE=1 SV=2			0	50.1	EHIPHTEQQDQEGK			-0.000135424	1674.76	419.697	1674.76	419.697	4	7	2.1.1.383.6	7.51	3277	7.01
Exp 2	2	31.79	31.79	48	41.85	35.38	sp|P70663|SPRL1_MOUSE	SPARC-like protein 1 OS=Mus musculus GN=Sparcl1 PE=1 SV=2			0	22.73	EHIPHTEQQDQEGK			-0.00130398	1674.76	419.697	1674.76	419.697	4	9	1.1.1.369.3	6.692	6999	6.38
Exp 2	2	31.79	31.79	48	41.85	35.38	sp|P70663|SPRL1_MOUSE	SPARC-like protein 1 OS=Mus musculus GN=Sparcl1 PE=1 SV=2			0	16.28	EHIPHTEQQDQEGK			-0.00157647	1674.76	559.26	1674.76	559.261	3	6	2.1.1.378.8	7.83	968	7.01
Exp 2	2	31.79	31.79	48	41.85	35.38	sp|P70663|SPRL1_MOUSE	SPARC-like protein 1 OS=Mus musculus GN=Sparcl1 PE=1 SV=2			0	15.27	EHIPHTEQQDQEGK			-0.00130398	1674.76	419.697	1674.76	419.697	4	6	1.1.1.374.3	6.78	6999	6.38
Exp 2	2	31.79	31.79	48	41.85	35.38	sp|P70663|SPRL1_MOUSE	SPARC-like protein 1 OS=Mus musculus GN=Sparcl1 PE=1 SV=2			0	99	EHSAGSCTNFQCK	Carbamidomethyl(C)@7; Carbamidomethyl(C)@12		0.000117841	1524.61	509.21	1524.61	509.21	3	11	1.1.1.468.7	11.94	1447	11.49
Exp 2	2	31.79	31.79	48	41.85	35.38	sp|P70663|SPRL1_MOUSE	SPARC-like protein 1 OS=Mus musculus GN=Sparcl1 PE=1 SV=2			0	80.13	EHSAGSCTNFQCK	Carbamidomethyl(C)@7; Carbamidomethyl(C)@12		-0.000156816	1524.61	509.21	1524.61	509.21	3	7	1.1.1.473.8	11.34	1186	11.85
Exp 2	2	31.79	31.79	48	41.85	35.38	sp|P70663|SPRL1_MOUSE	SPARC-like protein 1 OS=Mus musculus GN=Sparcl1 PE=1 SV=2			0	0	EHSAGSCTNFQCK	Carbamidomethyl(C)@7; Deamidated(N)@9; Carbamidomethyl(C)@12		0.0068415	1525.6	509.54	1525.59	509.538	3	3	2.1.1.726.8	21.7489	6493	21.7256
Exp 2	2	31.79	31.79	48	41.85	35.38	sp|P70663|SPRL1_MOUSE	SPARC-like protein 1 OS=Mus musculus GN=Sparcl1 PE=1 SV=2			0	15.24	ESQEQPVSDSHQQPNESSK			-0.00988346	2139.92	714.314	2139.93	714.317	3	7	1.1.1.373.9	6.916	673	7.0231
Exp 2	2	31.79	31.79	48	41.85	35.38	sp|P70663|SPRL1_MOUSE	SPARC-like protein 1 OS=Mus musculus GN=Sparcl1 PE=1 SV=2			0	97.29	FFEECDPNKDK	Carbamidomethyl(C)@5		0.000459934	1427.6	476.875	1427.6	476.875	3	11	1.1.1.721.4	23.4786	19959	23.4218
Exp 2	2	31.79	31.79	48	41.85	35.38	sp|P70663|SPRL1_MOUSE	SPARC-like protein 1 OS=Mus musculus GN=Sparcl1 PE=1 SV=2			0	91.3	FFEECDPNKDK	Carbamidomethyl(C)@5		-0.000716225	1427.6	476.875	1427.6	476.875	3	9	2.1.1.774.8	24.082	10423	24.0681
Exp 2	2	31.79	31.79	48	41.85	35.38	sp|P70663|SPRL1_MOUSE	SPARC-like protein 1 OS=Mus musculus GN=Sparcl1 PE=1 SV=2			0	64.9	FFEECDPNKDK	Carbamidomethyl(C)@5		0.019784	1427.62	714.818	1427.6	714.809	2	7	1.1.1.717.19	23.3061	3759	23.2238
Exp 2	2	31.79	31.79	48	41.85	35.38	sp|P70663|SPRL1_MOUSE	SPARC-like protein 1 OS=Mus musculus GN=Sparcl1 PE=1 SV=2			0	58.13	FFEECDPNKDK	Carbamidomethyl(C)@5		-0.000716225	1427.6	476.875	1427.6	476.875	3	6	2.1.1.775.12	24.1376	2421	24.1661
Exp 2	2	31.79	31.79	48	41.85	35.38	sp|P70663|SPRL1_MOUSE	SPARC-like protein 1 OS=Mus musculus GN=Sparcl1 PE=1 SV=2			0	0	FFEECDPNKDK	Carbamidomethyl(C)@5		0.000459934	1427.6	476.875	1427.6	476.875	3	5	1.1.1.715.15	23.2003	17005	23.4218
Exp 2	2	31.79	31.79	48	41.85	35.38	sp|P70663|SPRL1_MOUSE	SPARC-like protein 1 OS=Mus musculus GN=Sparcl1 PE=1 SV=2			0	57.95	GHQLQLDYFGACK	Carbamidomethyl(C)@12		-0.00471241	1535.71	512.912	1535.72	512.914	3	7	1.1.1.1031.14	38.6017	4117	38.4805
Exp 2	2	31.79	31.79	48	41.85	35.38	sp|P70663|SPRL1_MOUSE	SPARC-like protein 1 OS=Mus musculus GN=Sparcl1 PE=1 SV=2			0	99	GKESQEQPVSDSHQQPNESSK			-0.000528278	2325.05	582.269	2325.05	582.269	4	16	2.1.1.347.4	6.1205	2950	6.0272
Exp 2	2	31.79	31.79	48	41.85	35.38	sp|P70663|SPRL1_MOUSE	SPARC-like protein 1 OS=Mus musculus GN=Sparcl1 PE=1 SV=2			0	99	GKESQEQPVSDSHQQPNESSK			0.00144859	2325.05	582.269	2325.05	582.269	4	17	1.1.1.342.11	5.92	7044	5.77
Exp 2	2	31.79	31.79	48	41.85	35.38	sp|P70663|SPRL1_MOUSE	SPARC-like protein 1 OS=Mus musculus GN=Sparcl1 PE=1 SV=2			0	98.04	GKESQEQPVSDSHQQPNESSK			0.00144859	2325.05	582.269	2325.05	582.269	4	11	1.1.1.346.9	5.27	7044	5.77
Exp 2	2	31.79	31.79	48	41.85	35.38	sp|P70663|SPRL1_MOUSE	SPARC-like protein 1 OS=Mus musculus GN=Sparcl1 PE=1 SV=2			0	13.82	HGAGDDYFIPSQEFLEAER			-0.00171432	2179.98	727.667	2179.98	727.668	3	4	2.1.1.1275.12	48.5707	684	48.5507
Exp 2	2	31.79	31.79	48	41.85	35.38	sp|P70663|SPRL1_MOUSE	SPARC-like protein 1 OS=Mus musculus GN=Sparcl1 PE=1 SV=2			0	99	HQSEQGNQGQESDSEAEGEDK			0.00337269	2287.91	763.644	2287.91	763.643	3	20	1.1.1.341.7	5.77	2549	5.308
Exp 2	2	31.79	31.79	48	41.85	35.38	sp|P70663|SPRL1_MOUSE	SPARC-like protein 1 OS=Mus musculus GN=Sparcl1 PE=1 SV=2			0	99	HQSEQGNQGQESDSEAEGEDKAAGSK	Deamidated(N)@7	missed K-A@21	0.019188	2703.13	676.79	2703.11	676.785	4	13	2.1.1.366.7	7.0325	672	7.0093
Exp 2	2	31.79	31.79	48	41.85	35.38	sp|P70663|SPRL1_MOUSE	SPARC-like protein 1 OS=Mus musculus GN=Sparcl1 PE=1 SV=2			0	99	HQSEQGNQGQESDSEAEGEDKAAGSK		missed K-A@21	0.00266244	2702.13	676.54	2702.13	676.539	4	19	1.1.1.353.5	5.42	2626	6.0035
Exp 2	2	31.79	31.79	48	41.85	35.38	sp|P70663|SPRL1_MOUSE	SPARC-like protein 1 OS=Mus musculus GN=Sparcl1 PE=1 SV=2			0	0	HQSEQGNQGQESDSEAEGEDKAAGSK	Deamidated(N)@7	missed K-A@21	0.0122916	2703.13	676.789	2703.11	676.785	4	4	1.1.1.358.15	6.177	585	6.92
Exp 2	2	31.79	31.79	48	41.85	35.38	sp|P70663|SPRL1_MOUSE	SPARC-like protein 1 OS=Mus musculus GN=Sparcl1 PE=1 SV=2			0	25.49	ILTHSELAPLR			0.00190576	1248.72	625.368	1248.72	625.367	2	6	1.1.1.878.15	31.1427	1855	31.1164
Exp 2	2	31.79	31.79	48	41.85	35.38	sp|P70663|SPRL1_MOUSE	SPARC-like protein 1 OS=Mus musculus GN=Sparcl1 PE=1 SV=2			0	14.01	KGHQLQLDYFGACK	Asp->Asn@8; Carbamidomethyl(C)@13	missed K-G@1	0.0607083	1662.89	416.73	1662.83	416.715	4	7	2.1.1.987.4	34.4569	9373	34.4987
Exp 2	2	31.79	31.79	48	41.85	35.38	sp|P70663|SPRL1_MOUSE	SPARC-like protein 1 OS=Mus musculus GN=Sparcl1 PE=1 SV=2			0	99	LLAGDHPIELLLR			0.000919911	1458.86	487.293	1458.86	487.293	3	13	2.1.1.1290.3	49.2973	9183	49.4368
Exp 2	2	31.79	31.79	48	41.85	35.38	sp|P70663|SPRL1_MOUSE	SPARC-like protein 1 OS=Mus musculus GN=Sparcl1 PE=1 SV=2			0	99	LLAGDHPIELLLR			0.000133927	1458.86	730.435	1458.86	730.435	2	17	2.1.1.1293.2	49.4493	1895	49.4368
Exp 2	2	31.79	31.79	48	41.85	35.38	sp|P70663|SPRL1_MOUSE	SPARC-like protein 1 OS=Mus musculus GN=Sparcl1 PE=1 SV=2			0	99	LLAGDHPIELLLR			0.000919911	1458.86	487.293	1458.86	487.293	3	14	2.1.1.1295.5	49.5455	10463	49.5356
Exp 2	2	31.79	31.79	48	41.85	35.38	sp|P70663|SPRL1_MOUSE	SPARC-like protein 1 OS=Mus musculus GN=Sparcl1 PE=1 SV=2			0	99	LLAGDHPIELLLR			0.000251122	1458.86	487.293	1458.86	487.293	3	16	1.1.1.1252.7	49.4194	16790	49.4067
Exp 2	2	31.79	31.79	48	41.85	35.38	sp|P70663|SPRL1_MOUSE	SPARC-like protein 1 OS=Mus musculus GN=Sparcl1 PE=1 SV=2			0	99	LLAGDHPIELLLR			-0.00011021	1458.86	730.435	1458.86	730.435	2	11	2.1.1.1297.18	49.6733	1656	49.5356
Exp 2	2	31.79	31.79	48	41.85	35.38	sp|P70663|SPRL1_MOUSE	SPARC-like protein 1 OS=Mus musculus GN=Sparcl1 PE=1 SV=2			0	99	LLAGDHPIELLLR			-0.00011021	1458.86	730.435	1458.86	730.435	2	10	2.1.1.1296.13	49.6135	1716	49.5356
Exp 2	2	31.79	31.79	48	41.85	35.38	sp|P70663|SPRL1_MOUSE	SPARC-like protein 1 OS=Mus musculus GN=Sparcl1 PE=1 SV=2			0	0	LLAGDHPIELLLR			0.000175015	1458.86	730.435	1458.86	730.435	2	4	1.1.1.1253.15	49.4823	1984	49.4067
Exp 2	2	31.79	31.79	48	41.85	35.38	sp|P70663|SPRL1_MOUSE	SPARC-like protein 1 OS=Mus musculus GN=Sparcl1 PE=1 SV=2			0	0	LLAGDHPIELLLR			0.000251122	1458.86	487.293	1458.86	487.293	3	3	1.1.1.1257.7	49.6656	16790	49.4067
Exp 2	2	31.79	31.79	48	41.85	35.38	sp|P70663|SPRL1_MOUSE	SPARC-like protein 1 OS=Mus musculus GN=Sparcl1 PE=1 SV=2			0	0	LLAGDHPIELLLR			-2.35353e-05	1458.86	487.293	1458.86	487.293	3	4	1.1.1.1262.7	49.9108	16005	49.4067
Exp 2	2	31.79	31.79	48	41.85	35.38	sp|P70663|SPRL1_MOUSE	SPARC-like protein 1 OS=Mus musculus GN=Sparcl1 PE=1 SV=2			0	0	LLAGDHPIELLLR			0.000553705	1458.86	487.293	1458.86	487.293	3	4	2.1.1.1300.6	49.7948	5375	49.8333
Exp 2	2	31.79	31.79	48	41.85	35.38	sp|P70663|SPRL1_MOUSE	SPARC-like protein 1 OS=Mus musculus GN=Sparcl1 PE=1 SV=2			0	97.91	SIPACTDFEVAQFPLR	Carbamidomethyl(C)@5		0.000549006	1849.9	617.642	1849.9	617.642	3	10	1.1.1.1291.11	51.3547	3282	51.287
Exp 2	2	31.79	31.79	48	41.85	35.38	sp|P70663|SPRL1_MOUSE	SPARC-like protein 1 OS=Mus musculus GN=Sparcl1 PE=1 SV=2			0	94.17	SIPACTDFEVAQFPLR	Carbamidomethyl(C)@5		0.000549006	1849.9	617.642	1849.9	617.642	3	9	1.1.1.1286.9	51.1069	3570	51.287
Exp 2	2	31.79	31.79	48	41.85	35.38	sp|P70663|SPRL1_MOUSE	SPARC-like protein 1 OS=Mus musculus GN=Sparcl1 PE=1 SV=2			0	99	TDPQGKPHCVCQDPETCPPAK	Carbamidomethyl(C)@9; Carbamidomethyl(C)@11; Carbamidomethyl(C)@17		0.0016267	2421.05	606.27	2421.05	606.27	4	14	1.1.1.581.12	16.6735	10137	16.7376
Exp 2	2	31.79	31.79	48	41.85	35.38	sp|P70663|SPRL1_MOUSE	SPARC-like protein 1 OS=Mus musculus GN=Sparcl1 PE=1 SV=2			0	97.45	TDPQGKPHCVCQDPETCPPAK	Carbamidomethyl(C)@9; Carbamidomethyl(C)@11; Carbamidomethyl(C)@17		-0.00380802	2421.05	606.269	2421.05	606.27	4	11	2.1.1.617.6	16.437	4644	16.5568
Exp 2	2	31.79	31.79	48	41.85	35.38	sp|P70663|SPRL1_MOUSE	SPARC-like protein 1 OS=Mus musculus GN=Sparcl1 PE=1 SV=2			0	96.73	TDPQGKPHCVCQDPETCPPAK	Carbamidomethyl(C)@9; Carbamidomethyl(C)@11; Carbamidomethyl(C)@17		0.0016267	2421.05	606.27	2421.05	606.27	4	12	1.1.1.586.10	16.925	10137	16.7376
Exp 2	2	31.79	31.79	48	41.85	35.38	sp|P70663|SPRL1_MOUSE	SPARC-like protein 1 OS=Mus musculus GN=Sparcl1 PE=1 SV=2			0	0	TLTLDLQEGTSEPQQK		cleaved G-T@N-term	0.0244097	1786.92	894.467	1786.89	894.455	2	8	1.1.1.1116.17	42.7719	12110	42.6348
Exp 2	2	31.79	31.79	48	41.85	35.38	sp|P70663|SPRL1_MOUSE	SPARC-like protein 1 OS=Mus musculus GN=Sparcl1 PE=1 SV=2			0	0	TLTLDLQEGTSEPQQK		cleaved G-T@N-term	0.0244097	1786.92	894.467	1786.89	894.455	2	5	1.1.1.1118.20	42.8628	12110	42.6348
Exp 2	2	31.79	31.79	48	41.85	35.38	sp|P70663|SPRL1_MOUSE	SPARC-like protein 1 OS=Mus musculus GN=Sparcl1 PE=1 SV=2			0	86.99	YGGGEETTTGESENRR		missed R-R@15	-0.00220373	1741.75	581.59	1741.75	581.591	3	10	2.1.1.456.3	9.02	819	9.53
Exp 2	2	31.79	31.79	48	41.85	35.38	sp|P70663|SPRL1_MOUSE	SPARC-like protein 1 OS=Mus musculus GN=Sparcl1 PE=1 SV=2			0	37.72	YGGGEETTTGESENRR		missed R-R@15	-0.000549116	1741.75	581.591	1741.75	581.591	3	6	1.1.1.386.11	7.78	3536	7.64
Exp 2	37	2.8	2.8	27.94	21.32	5.147	sp|P84244|H33_MOUSE; sp|P84228|H32_MOUSE; sp|P68433|H31_MOUSE	Histone H3,3 OS=Mus musculus GN=H3f3a PE=1 SV=2; Histone H3,2 OS=Mus musculus GN=Hist1h3b PE=1 SV=2; Histone H3,1 OS=Mus musculus GN=Hist1h3a PE=1 SV=2			1.46852	99	STELLIR			0.000299239	830.486	416.25	830.486	416.25	2	11	2.1.1.929.11	31.6476	21390	31.5794
Exp 2	37	2.8	2.8	27.94	21.32	5.147	sp|P84244|H33_MOUSE; sp|P84228|H32_MOUSE; sp|P68433|H31_MOUSE	Histone H3,3 OS=Mus musculus GN=H3f3a PE=1 SV=2; Histone H3,2 OS=Mus musculus GN=Hist1h3b PE=1 SV=2; Histone H3,1 OS=Mus musculus GN=Hist1h3a PE=1 SV=2			0.279841	89.18	DIQLAR			0.000164955	714.403	358.209	714.402	358.208	2	8	1.1.1.703.3	22.5883	27486	22.6318
Exp 2	37	2.8	2.8	27.94	21.32	5.147	sp|P84244|H33_MOUSE; sp|P84228|H32_MOUSE; sp|P68433|H31_MOUSE	Histone H3,3 OS=Mus musculus GN=H3f3a PE=1 SV=2; Histone H3,2 OS=Mus musculus GN=Hist1h3b PE=1 SV=2; Histone H3,1 OS=Mus musculus GN=Hist1h3a PE=1 SV=2			0.197226	83.95	EIAQDFK			-0.000948719	849.422	425.718	849.423	425.719	2	7	2.1.1.769.3	23.8255	9759	23.8194
Exp 2	37	2.8	2.8	27.94	21.32	5.147	sp|P84244|H33_MOUSE; sp|P84228|H32_MOUSE; sp|P68433|H31_MOUSE	Histone H3,3 OS=Mus musculus GN=H3f3a PE=1 SV=2; Histone H3,2 OS=Mus musculus GN=Hist1h3b PE=1 SV=2; Histone H3,1 OS=Mus musculus GN=Hist1h3a PE=1 SV=2			0.131356	76.3	YRPGTVALR			-0.00218598	1031.59	516.8	1031.59	516.801	2	9	1.1.1.687.9	21.8429	6499	21.8045
Exp 2	37	2.8	2.8	27.94	21.32	5.147	sp|P84244|H33_MOUSE; sp|P84228|H32_MOUSE; sp|P68433|H31_MOUSE	Histone H3,3 OS=Mus musculus GN=H3f3a PE=1 SV=2; Histone H3,2 OS=Mus musculus GN=Hist1h3b PE=1 SV=2; Histone H3,1 OS=Mus musculus GN=Hist1h3a PE=1 SV=2			0	28.29	DIQLAR			0.000164955	714.403	358.209	714.402	358.208	2	5	1.1.1.708.3	22.835	27486	22.6318
Exp 2	37	2.8	2.8	27.94	21.32	5.147	sp|P84244|H33_MOUSE; sp|P84228|H32_MOUSE; sp|P68433|H31_MOUSE	Histone H3,3 OS=Mus musculus GN=H3f3a PE=1 SV=2; Histone H3,2 OS=Mus musculus GN=Hist1h3b PE=1 SV=2; Histone H3,1 OS=Mus musculus GN=Hist1h3a PE=1 SV=2			0	19.23	DIQLAR	Deamidated(Q)@3		0.0187677	715.405	358.71	715.386	358.701	2	5	1.1.1.703.4	22.59	1806	22.6318
Exp 2	37	2.8	2.8	27.94	21.32	5.147	sp|P84244|H33_MOUSE; sp|P84228|H32_MOUSE; sp|P68433|H31_MOUSE	Histone H3,3 OS=Mus musculus GN=H3f3a PE=1 SV=2; Histone H3,2 OS=Mus musculus GN=Hist1h3b PE=1 SV=2; Histone H3,1 OS=Mus musculus GN=Hist1h3a PE=1 SV=2			0	50.57	EIAQDFK			-0.000497166	849.423	425.719	849.423	425.719	2	7	1.1.1.714.10	23.1426	12054	23.1248
Exp 2	37	2.8	2.8	27.94	21.32	5.147	sp|P84244|H33_MOUSE; sp|P84228|H32_MOUSE; sp|P68433|H31_MOUSE	Histone H3,3 OS=Mus musculus GN=H3f3a PE=1 SV=2; Histone H3,2 OS=Mus musculus GN=Hist1h3b PE=1 SV=2; Histone H3,1 OS=Mus musculus GN=Hist1h3a PE=1 SV=2			0	15.53	EIAQDFK			-0.000497166	849.423	425.719	849.423	425.719	2	5	1.1.1.719.10	23.39	12054	23.1248
Exp 2	37	2.8	2.8	27.94	21.32	5.147	sp|P84244|H33_MOUSE; sp|P84228|H32_MOUSE; sp|P68433|H31_MOUSE	Histone H3,3 OS=Mus musculus GN=H3f3a PE=1 SV=2; Histone H3,2 OS=Mus musculus GN=Hist1h3b PE=1 SV=2; Histone H3,1 OS=Mus musculus GN=Hist1h3a PE=1 SV=2			0	15.18	EIAQDFK			0.00133388	849.425	425.72	849.423	425.719	2	5	1.1.1.709.10	22.8958	3085	22.8785
Exp 2	37	2.8	2.8	27.94	21.32	5.147	sp|P84244|H33_MOUSE; sp|P84228|H32_MOUSE; sp|P68433|H31_MOUSE	Histone H3,3 OS=Mus musculus GN=H3f3a PE=1 SV=2; Histone H3,2 OS=Mus musculus GN=Hist1h3b PE=1 SV=2; Histone H3,1 OS=Mus musculus GN=Hist1h3a PE=1 SV=2			0	0	EIAQDFK			-0.000497166	849.423	425.719	849.423	425.719	2	4	1.1.1.719.9	23.3883	12054	23.1248
Exp 2	37	2.8	2.8	27.94	21.32	5.147	sp|P84244|H33_MOUSE; sp|P84228|H32_MOUSE; sp|P68433|H31_MOUSE	Histone H3,3 OS=Mus musculus GN=H3f3a PE=1 SV=2; Histone H3,2 OS=Mus musculus GN=Hist1h3b PE=1 SV=2; Histone H3,1 OS=Mus musculus GN=Hist1h3a PE=1 SV=2			0	0	KLPFQRLVR		missed K-L@1; missed R-L@6	-0.00118865	1155.72	578.869	1155.72	578.869	2	4	1.1.1.1109.13	42.4101	5528	42.4369
Exp 2	37	2.8	2.8	27.94	21.32	5.147	sp|P84244|H33_MOUSE; sp|P84228|H32_MOUSE; sp|P68433|H31_MOUSE	Histone H3,3 OS=Mus musculus GN=H3f3a PE=1 SV=2; Histone H3,2 OS=Mus musculus GN=Hist1h3b PE=1 SV=2; Histone H3,1 OS=Mus musculus GN=Hist1h3a PE=1 SV=2			0	97.66	STELLIR			-0.000932262	830.485	416.25	830.486	416.25	2	11	1.1.1.894.4	31.909	51737	31.8533
Exp 2	37	2.8	2.8	27.94	21.32	5.147	sp|P84244|H33_MOUSE; sp|P84228|H32_MOUSE; sp|P68433|H31_MOUSE	Histone H3,3 OS=Mus musculus GN=H3f3a PE=1 SV=2; Histone H3,2 OS=Mus musculus GN=Hist1h3b PE=1 SV=2; Histone H3,1 OS=Mus musculus GN=Hist1h3a PE=1 SV=2			0	0	YRPGTVAL		cleaved L-R@C-term	-0.00516258	875.481	438.748	875.487	438.751	2	5	1.1.1.887.10	31.5772	1879	31.609
Exp 2	11	10.13	10.13	27.31	18.91	15.97	sp|Q00493|CBPE_MOUSE	Carboxypeptidase E OS=Mus musculus GN=Cpe PE=1 SV=2			2	99	SGTAHEYSSCPDDAIFQSLAR	Carbamidomethyl(C)@10		-0.00168522	2311.02	771.346	2311.02	771.346	3	20	1.1.1.1140.22	43.9552	8163	44.0167
Exp 2	11	10.13	10.13	27.31	18.91	15.97	sp|Q00493|CBPE_MOUSE	Carboxypeptidase E OS=Mus musculus GN=Cpe PE=1 SV=2			1.92082	99	SNAQGIDLNR			-0.00130606	1086.54	544.278	1086.54	544.278	2	15	1.1.1.699.14	22.4105	11086	22.4356
Exp 2	11	10.13	10.13	27.31	18.91	15.97	sp|Q00493|CBPE_MOUSE	Carboxypeptidase E OS=Mus musculus GN=Cpe PE=1 SV=2			1.79588	99	LQQEDGISFEYHR			0.00190571	1620.76	541.259	1620.75	541.258	3	16	1.1.1.919.10	33.136	14428	33.1678
Exp 2	11	10.13	10.13	27.31	18.91	15.97	sp|Q00493|CBPE_MOUSE	Carboxypeptidase E OS=Mus musculus GN=Cpe PE=1 SV=2			1.55284	99	YIGNMHGNEAVGR			2.28552e-05	1416.66	473.226	1416.66	473.226	3	11	1.1.1.664.9	20.7028	4606	20.7362
Exp 2	11	10.13	10.13	27.31	18.91	15.97	sp|Q00493|CBPE_MOUSE	Carboxypeptidase E OS=Mus musculus GN=Cpe PE=1 SV=2			1.5376	99	NSLISYLEQIHR			0.00034669	1471.78	491.6	1471.78	491.6	3	13	2.1.1.1338.2	51.6679	4496	51.6117
Exp 2	11	10.13	10.13	27.31	18.91	15.97	sp|Q00493|CBPE_MOUSE	Carboxypeptidase E OS=Mus musculus GN=Cpe PE=1 SV=2			0.869666	97.68	IVYVNEK			0.00202869	863.477	432.746	863.475	432.745	2	8	2.1.1.704.5	20.6716	5822	20.6101
Exp 2	11	10.13	10.13	27.31	18.91	15.97	sp|Q00493|CBPE_MOUSE	Carboxypeptidase E OS=Mus musculus GN=Cpe PE=1 SV=2			0.242604	83.13	LLAPGNYK			0.00291038	874.494	438.254	874.491	438.253	2	8	1.1.1.766.6	25.6665	9845	25.6566
Exp 2	11	10.13	10.13	27.31	18.91	15.97	sp|Q00493|CBPE_MOUSE	Carboxypeptidase E OS=Mus musculus GN=Cpe PE=1 SV=2			0.180456	77.24	IYTVGR			-0.00136361	707.395	354.705	707.397	354.706	2	5	1.1.1.628.2	18.9445	3437	18.941
Exp 2	11	10.13	10.13	27.31	18.91	15.97	sp|Q00493|CBPE_MOUSE	Carboxypeptidase E OS=Mus musculus GN=Cpe PE=1 SV=2			0.0277972	30.47	DWFVGR			0.000137643	778.376	390.195	778.376	390.195	2	5	1.1.1.1045.2	39.2696	4595	39.1661
Exp 2	11	10.13	10.13	27.31	18.91	15.97	sp|Q00493|CBPE_MOUSE	Carboxypeptidase E OS=Mus musculus GN=Cpe PE=1 SV=2			0	0	AASQPGELK			0.00553774	899.477	450.746	899.471	450.743	2	4	1.1.1.628.16	18.9679	12164	18.6478
Exp 2	11	10.13	10.13	27.31	18.91	15.97	sp|Q00493|CBPE_MOUSE	Carboxypeptidase E OS=Mus musculus GN=Cpe PE=1 SV=2			0	27.71	DWFVGR			0.000416003	778.377	390.196	778.376	390.195	2	4	2.1.1.1104.4	40.1708	1425	40.1134
Exp 2	11	10.13	10.13	27.31	18.91	15.97	sp|Q00493|CBPE_MOUSE	Carboxypeptidase E OS=Mus musculus GN=Cpe PE=1 SV=2			0	0	EGGPNNHLLK			-0.000275446	1077.56	360.193	1077.56	360.193	3	3	2.1.1.610.5	16.0762	1400	16.1163
Exp 2	11	10.13	10.13	27.31	18.91	15.97	sp|Q00493|CBPE_MOUSE	Carboxypeptidase E OS=Mus musculus GN=Cpe PE=1 SV=2			0	77.47	LLAPGNYK			0.00291038	874.494	438.254	874.491	438.253	2	7	1.1.1.761.6	25.4242	11190	25.5597
Exp 2	11	10.13	10.13	27.31	18.91	15.97	sp|Q00493|CBPE_MOUSE	Carboxypeptidase E OS=Mus musculus GN=Cpe PE=1 SV=2			0	90.6	LQQEDGISFEYHR			0.00541247	1620.76	541.26	1620.75	541.258	3	10	2.1.1.966.13	33.4531	3155	33.4298
Exp 2	11	10.13	10.13	27.31	18.91	15.97	sp|Q00493|CBPE_MOUSE	Carboxypeptidase E OS=Mus musculus GN=Cpe PE=1 SV=2			0	0	LQQEDGISFEYHR			0.0251876	1620.78	541.267	1620.75	541.258	3	3	2.1.1.971.7	33.694	648	33.6723
Exp 2	11	10.13	10.13	27.31	18.91	15.97	sp|Q00493|CBPE_MOUSE	Carboxypeptidase E OS=Mus musculus GN=Cpe PE=1 SV=2			0	26.01	NAQGIDLNR	Deamidated(N)@1	cleaved S-N@N-term	0.00434945	1000.5	501.256	1000.49	501.254	2	10	1.1.1.730.8	23.9341	11493	23.8606
Exp 2	11	10.13	10.13	27.31	18.91	15.97	sp|Q00493|CBPE_MOUSE	Carboxypeptidase E OS=Mus musculus GN=Cpe PE=1 SV=2			0	98.74	NSLISYLEQIHR			0.00034669	1471.78	491.6	1471.78	491.6	3	11	2.1.1.1333.2	51.4217	4496	51.6117
Exp 2	11	10.13	10.13	27.31	18.91	15.97	sp|Q00493|CBPE_MOUSE	Carboxypeptidase E OS=Mus musculus GN=Cpe PE=1 SV=2			0	98.42	NSLISYLEQIHR			0.00205109	1471.78	491.601	1471.78	491.6	3	10	1.1.1.1288.9	51.2049	4057	51.1898
Exp 2	11	10.13	10.13	27.31	18.91	15.97	sp|Q00493|CBPE_MOUSE	Carboxypeptidase E OS=Mus musculus GN=Cpe PE=1 SV=2			0	71.44	NSLISYLEQIHR			0.00205109	1471.78	491.601	1471.78	491.6	3	6	1.1.1.1293.8	51.4482	4201	51.287
Exp 2	11	10.13	10.13	27.31	18.91	15.97	sp|Q00493|CBPE_MOUSE	Carboxypeptidase E OS=Mus musculus GN=Cpe PE=1 SV=2			0	0	QGIDLNR		cleaved A-Q@N-term	0.00755707	814.437	408.226	814.43	408.222	2	6	2.1.1.814.6	26.0212	65891	26.0597
Exp 2	11	10.13	10.13	27.31	18.91	15.97	sp|Q00493|CBPE_MOUSE	Carboxypeptidase E OS=Mus musculus GN=Cpe PE=1 SV=2			0	99	SGTAHEYSSCPDDAIFQSLAR	Carbamidomethyl(C)@10		-0.00168522	2311.02	771.346	2311.02	771.346	3	16	1.1.1.1145.24	44.2064	8163	44.0167
Exp 2	11	10.13	10.13	27.31	18.91	15.97	sp|Q00493|CBPE_MOUSE	Carboxypeptidase E OS=Mus musculus GN=Cpe PE=1 SV=2			0	99	SGTAHEYSSCPDDAIFQSLAR	Carbamidomethyl(C)@10		4.92841e-05	2311.02	771.346	2311.02	771.346	3	19	2.1.1.1183.15	44.0668	2571	44.0886
Exp 2	11	10.13	10.13	27.31	18.91	15.97	sp|Q00493|CBPE_MOUSE	Carboxypeptidase E OS=Mus musculus GN=Cpe PE=1 SV=2			0	99	SNAQGIDLNR			-0.00652153	1086.54	544.275	1086.54	544.278	2	12	2.1.1.754.12	23.1118	4269	23.2308
Exp 2	11	10.13	10.13	27.31	18.91	15.97	sp|Q00493|CBPE_MOUSE	Carboxypeptidase E OS=Mus musculus GN=Cpe PE=1 SV=2			0	98.91	SNAQGIDLNR			-0.000418087	1086.54	544.278	1086.54	544.278	2	10	2.1.1.759.12	23.3585	6260	23.2308
Exp 2	11	10.13	10.13	27.31	18.91	15.97	sp|Q00493|CBPE_MOUSE	Carboxypeptidase E OS=Mus musculus GN=Cpe PE=1 SV=2			0	83.31	SNAQGIDLNR			-0.00130606	1086.54	544.278	1086.54	544.278	2	7	1.1.1.704.17	22.661	11086	22.4356
Exp 2	11	10.13	10.13	27.31	18.91	15.97	sp|Q00493|CBPE_MOUSE	Carboxypeptidase E OS=Mus musculus GN=Cpe PE=1 SV=2			0	0	SNAQGIDLNR	Deamidated(N)@9		0.0256574	1087.55	544.783	1087.53	544.77	2	3	1.1.1.704.18	22.6627	5474	22.4845
Exp 2	11	10.13	10.13	27.31	18.91	15.97	sp|Q00493|CBPE_MOUSE	Carboxypeptidase E OS=Mus musculus GN=Cpe PE=1 SV=2			0	0	VELSCEKFPPEETLK	Carbamidomethyl(C)@5	cleaved T-V@N-term; missed K-F@7	0.00734177	1804.9	602.64	1804.89	602.638	3	6	2.1.1.1081.12	39.0582	5798	38.8917
Exp 2	11	10.13	10.13	27.31	18.91	15.97	sp|Q00493|CBPE_MOUSE	Carboxypeptidase E OS=Mus musculus GN=Cpe PE=1 SV=2			0	96.22	YIGNMHGNEAVGR			-0.00320281	1416.65	473.225	1416.66	473.226	3	8	2.1.1.733.5	22.0799	2950	22.0174
Exp 2	13	8.36	8.36	31.76	24.67	24.67	sp|Q04447|KCRB_MOUSE	Creatine kinase B-type OS=Mus musculus GN=Ckb PE=1 SV=1			2	99	LAVEALSSLDGDLSGR			-0.000792206	1601.83	801.92	1601.83	801.92	2	16	1.1.1.1256.20	49.6384	6135	49.7024
Exp 2	13	8.36	8.36	31.76	24.67	24.67	sp|Q04447|KCRB_MOUSE	Creatine kinase B-type OS=Mus musculus GN=Ckb PE=1 SV=1			1.55284	99	DLFDPIIEER			0.000874294	1245.63	623.82	1245.62	623.819	2	12	2.1.1.1317.11	50.6511	1994	50.7192
Exp 2	13	8.36	8.36	31.76	24.67	24.67	sp|Q04447|KCRB_MOUSE	Creatine kinase B-type OS=Mus musculus GN=Ckb PE=1 SV=1			1.4318	99	GTGGVDTAAVGGVFDVSNADR			-0.00381645	1963.92	982.967	1963.92	982.969	2	12	2.1.1.1163.22	43.0868	1217	43.0494
Exp 2	13	8.36	8.36	31.76	24.67	24.67	sp|Q04447|KCRB_MOUSE	Creatine kinase B-type OS=Mus musculus GN=Ckb PE=1 SV=1			1.36653	99	FCTGLTQIETLFK	Carbamidomethyl(C)@2		-0.000949699	1556.79	779.402	1556.79	779.403	2	12	2.1.1.1498.4	59.5298	1185	59.5566
Exp 2	13	8.36	8.36	31.76	24.67	24.67	sp|Q04447|KCRB_MOUSE	Creatine kinase B-type OS=Mus musculus GN=Ckb PE=1 SV=1			1.04096	98.55	HGGYQPSDEHKTDLNPDNLQGGDDLDPNYVLSSR		missed K-T@11	-0.000981912	3752.69	751.546	3752.69	751.546	5	14	2.1.1.1111.23	40.5501	4879	40.5602
Exp 2	13	8.36	8.36	31.76	24.67	24.67	sp|Q04447|KCRB_MOUSE	Creatine kinase B-type OS=Mus musculus GN=Ckb PE=1 SV=1			0.910095	97.97	TDLNPDNLQGGDDLDPNYVLSSR			-0.0128147	2517.15	840.057	2517.16	840.061	3	11	2.1.1.1234.14	46.5776	696	46.6446
Exp 2	13	8.36	8.36	31.76	24.67	24.67	sp|Q04447|KCRB_MOUSE	Creatine kinase B-type OS=Mus musculus GN=Ckb PE=1 SV=1			0.0472076	43.9	LLIEMEQR			0.00437805	1030.55	516.284	1030.55	516.281	2	8	1.1.1.973.13	35.7668	8468	35.6481
Exp 2	13	8.36	8.36	31.76	24.67	24.67	sp|Q04447|KCRB_MOUSE	Creatine kinase B-type OS=Mus musculus GN=Ckb PE=1 SV=1			0.0123337	16.32	DWPDAR			-0.00146565	758.333	380.174	758.335	380.175	2	4	2.1.1.778.4	24.2696	2624	24.2629
Exp 2	13	8.36	8.36	31.76	24.67	24.67	sp|Q04447|KCRB_MOUSE	Creatine kinase B-type OS=Mus musculus GN=Ckb PE=1 SV=1			0	99	DLFDPIIEER			0.000874294	1245.63	623.82	1245.62	623.819	2	13	2.1.1.1322.7	50.9009	1629	50.8682
Exp 2	13	8.36	8.36	31.76	24.67	24.67	sp|Q04447|KCRB_MOUSE	Creatine kinase B-type OS=Mus musculus GN=Ckb PE=1 SV=1			0	99	DLFDPIIEER			0.00187274	1245.63	623.82	1245.62	623.819	2	14	1.1.1.1274.9	50.5174	4458	50.4927
Exp 2	13	8.36	8.36	31.76	24.67	24.67	sp|Q04447|KCRB_MOUSE	Creatine kinase B-type OS=Mus musculus GN=Ckb PE=1 SV=1			0	98.97	DLFDPIIEER			0.00187274	1245.63	623.82	1245.62	623.819	2	12	1.1.1.1269.9	50.2721	4458	50.4927
Exp 2	13	8.36	8.36	31.76	24.67	24.67	sp|Q04447|KCRB_MOUSE	Creatine kinase B-type OS=Mus musculus GN=Ckb PE=1 SV=1			0	95.91	FCTGLTQIETLFK	Carbamidomethyl(C)@2		0.00534316	1556.8	779.405	1556.79	779.403	2	10	1.1.1.1455.11	59.4341	2326	59.4476
Exp 2	13	8.36	8.36	31.76	24.67	24.67	sp|Q04447|KCRB_MOUSE	Creatine kinase B-type OS=Mus musculus GN=Ckb PE=1 SV=1			0	0	FCTGLTQIETLFK	Carbamidomethyl(C)@2		0.0104027	1556.8	779.408	1556.79	779.403	2	3	2.1.1.1504.15	59.8278	1402	59.6551
Exp 2	13	8.36	8.36	31.76	24.67	24.67	sp|Q04447|KCRB_MOUSE	Creatine kinase B-type OS=Mus musculus GN=Ckb PE=1 SV=1			0	0	GTGGVDTAAVGGVFDVSNADR			-0.00371273	1963.92	655.647	1963.92	655.648	3	5	1.1.1.1123.12	43.0944	5822	43.0242
Exp 2	13	8.36	8.36	31.76	24.67	24.67	sp|Q04447|KCRB_MOUSE	Creatine kinase B-type OS=Mus musculus GN=Ckb PE=1 SV=1			0	99	LAVEALSSLDGDLSGR			-0.00150077	1601.82	801.92	1601.83	801.92	2	17	2.1.1.1304.18	50.0109	8345	49.9801
Exp 2	13	8.36	8.36	31.76	24.67	24.67	sp|Q04447|KCRB_MOUSE	Creatine kinase B-type OS=Mus musculus GN=Ckb PE=1 SV=1			0	99	LAVEALSSLDGDLSGR			-0.00150077	1601.82	801.92	1601.83	801.92	2	13	2.1.1.1299.16	49.7625	6425	49.8333
Exp 2	13	8.36	8.36	31.76	24.67	24.67	sp|Q04447|KCRB_MOUSE	Creatine kinase B-type OS=Mus musculus GN=Ckb PE=1 SV=1			0	99	LAVEALSSLDGDLSGR			-0.00040215	1601.83	801.92	1601.83	801.92	2	12	2.1.1.1309.18	50.2556	1070	50.1759
Exp 2	13	8.36	8.36	31.76	24.67	24.67	sp|Q04447|KCRB_MOUSE	Creatine kinase B-type OS=Mus musculus GN=Ckb PE=1 SV=1			0	98.67	LAVEALSSLDGDLSGR			-0.00228005	1601.82	534.948	1601.83	534.949	3	10	2.1.1.1301.6	49.8436	3765	49.8821
Exp 2	13	8.36	8.36	31.76	24.67	24.67	sp|Q04447|KCRB_MOUSE	Creatine kinase B-type OS=Mus musculus GN=Ckb PE=1 SV=1			0	98.4	LAVEALSSLDGDLSGR			-0.00264625	1601.82	534.948	1601.83	534.949	3	10	2.1.1.1306.5	50.0868	5449	49.9801
Exp 2	13	8.36	8.36	31.76	24.67	24.67	sp|Q04447|KCRB_MOUSE	Creatine kinase B-type OS=Mus musculus GN=Ckb PE=1 SV=1			0	98.28	LAVEALSSLDGDLSGR			-0.000792206	1601.83	801.92	1601.83	801.92	2	9	1.1.1.1261.19	49.8816	4459	49.7024
Exp 2	13	8.36	8.36	31.76	24.67	24.67	sp|Q04447|KCRB_MOUSE	Creatine kinase B-type OS=Mus musculus GN=Ckb PE=1 SV=1			0	91.54	LAVEALSSLDGDLSGR			-0.00511214	1601.82	534.948	1601.83	534.949	3	10	1.1.1.1258.11	49.7213	4231	49.7514
Exp 2	13	8.36	8.36	31.76	24.67	24.67	sp|Q04447|KCRB_MOUSE	Creatine kinase B-type OS=Mus musculus GN=Ckb PE=1 SV=1			0	0	TFLVWINEEDHLR	Deamidated(N)@7		0.00802196	1671.83	558.285	1671.83	558.282	3	3	1.1.1.1325.7	53.0159	358	52.9552
[truncated: 2,716 more rows]

## Sheet: SHH+T3
Experiment No	N	Unused	Total	%Cov	%Cov(50)	%Cov(95)	Accessions	Names	Used	Annotation	Contrib	Conf	Sequence	Modifications	Cleavages	dMass	Prec MW	Prec m/z	Theor MW	Theor m/z	Theor z	Sc	Spectrum	Time	PrecursorSignal	PrecursorElution
[truncated: 5,762 more rows]

[truncated: 5 more sheets: SHH+PF, T3, T3+PF, PF, CTRL]
